# Supplementary material for: Crystal structure, computational study, and Hirshfeld analysis of exo-1,2,3,5-tetra­phenyl-1a’,9b’-di­hydro­spiro­[bi­cyclo­[3.1.0]hexane-6,1′-cyclo­propa[l]phenanthren]-2-en-4-one
Source: Acta Crystallogr E Crystallogr Commun. 2025 May 30;81(Pt 6):554–8. doi: 10.1107/S2056989025004414 (PMC12142418; doi:10.1107/S2056989025004414)
Supplement: Supplementary file 1 [file e-81-00554-sup1.cif]

##############################################################################
#                                                                            #
# This CIF contains the data in a paper accepted for publication in          #
# Acta Crystallographica Section E. It conforms to the requirements of       #
# Notes for Authors for Acta Crystallographica Section E, and has been       #
# peer reviewed under the auspices of the IUCr Commission on Journals.       #
#                                                                            #
# Full details of the Crystallographic Information File format               #
# are given in the paper "The Crystallographic Information File (CIF):       #
# a New Standard Archive File for Crystallography" by S. R. Hall, F. H.      #
# Allen and I. D. Brown [Acta Cryst. (1991), A47, 655-685].                  #
#                                                                            #
# The current version of the core CIF dictionary is obtainable from          #
# ftp://ftp.iucr.org/pub/cif_core.dic.                                       #
#                                                                            #
# Software is freely available for graphical display of the structure(s)     #
# in this CIF. For information consult the CIF software page                 #
# http://www.iucr.org/resources/cif/software.                                #
#                                                                            #
# This file may be used for bona fide research purposes within the           #
# scientific community so long as proper attribution is given to the journal # 
# article from which it was obtained.                                        #
#                                                                            #
##############################################################################
data_I
_audit_creation_method
;
Olex2 1.5
(compiled 2022.04.07 svn.rca3783a0 for OlexSys, GUI svn.r6498)
;
_journal_date_recd_electronic     2025-04-10
_journal_date_accepted     2025-05-15
_journal_name_full     'Acta Crystallographica, Section E'
_journal_year     2025
_journal_volume     81
_journal_issue      1
_journal_page_first     0
_journal_page_last     0
_journal_paper_category     GO
_journal_paper_doi     10.1107/S2056989025004414
_journal_coeditor_code     YY2017
_publ_contact_author_name     'Dasan M. Thamattoor'
_publ_contact_author_address
;
Department of Chemistry
Colby College
Waterville, ME 04901 USA
;
_publ_contact_author_email     'dmthamat@colby.edu'
_publ_contact_author_fax     '+1-207-859-5760'
_publ_contact_author_phone     '+1-207-859-5765'
_publ_section_title
;\
Crystal structure, computational study, and Hirshfeld analysis of
<i>exo</i>-1,2,3,5-tetraphenyl-1a',9b'-dihydrospiro[bicyclo[3.1.0]hexane-6,\
1'-cyclopropa[<i>l</i>]phenanthren]-2-en-4-one
;
_publ_section_title_footnote     .
loop_
    _publ_author_name
    _publ_author_footnote
    _publ_author_address
    'Roth, Alexander D.' .
;
Department of Chemistry
Colby College
Waterville, ME 04901
USA
;
    'Thamattoor, Dasan M.' .
;
Department of Chemistry
Colby College
Waterville, ME 04901
USA
;
_publ_section_synopsis
;
The reaction of dibenzonorcarynyliden(e/oid) with phencyclone was recently
reported to give a congested spiropentane with <i>endo</i> stereochemistry.
Herein it is reported that, in sharp contrast, an analogous reaction using
tetracyclone, instead of phencyclone, gives the highly crowded title
spiropentane but with <i>exo</i> stereochemistry as determined by X-ray
crystallography.
;
_database_code_depnum_ccdc_archive     'CCDC 2357704'
_chemical_name_systematic
;\
<i>exo</i>-1,2,3,5-Tetraphenyl-1a',9b'-dihydrospiro[bicyclo[3.1.0]hexane-6,1'-\
cyclopropa[<i>l</i>]phenanthren]-2-en-4-one
;
_chemical_name_common     ?
_chemical_formula_moiety     'C44 H30 O'
_chemical_formula_sum     'C44 H30 O'
_chemical_formula_iupac     'C44 H30 O'
_chemical_formula_weight     574.68
_chemical_melting_point     ?
_space_group_crystal_system     monoclinic
_space_group_name_H-M_alt     'P 1 21/n 1'
_space_group_name_Hall     '-P 2yn'
loop_
    _space_group_symop_operation_xyz
    'x, y, z'
    '-x+1/2, y+1/2, -z+1/2'
    '-x, -y, -z'
    'x-1/2, -y-1/2, z-1/2'
_cell_length_a     12.9873(3)
_cell_length_b     13.2021(3)
_cell_length_c     17.9100(4)
_cell_angle_alpha     90
_cell_angle_beta     95.7960(10)
_cell_angle_gamma     90
_cell_volume     3055.14(12)
_cell_formula_units_Z     4
_cell_measurement_reflns_used     9968
_cell_measurement_theta_min     2.41
_cell_measurement_theta_max     27.17
_cell_measurement_temperature     173(2)
_exptl_crystal_description     prism
_exptl_crystal_colour     yellow
_exptl_crystal_size_max     0.278
_exptl_crystal_size_mid     0.128
_exptl_crystal_size_min     0.088
_exptl_crystal_density_diffrn     1.249
_exptl_crystal_density_meas     ?
_exptl_crystal_density_method     ?
_exptl_crystal_F_000     1208
_exptl_absorpt_coefficient_mu     0.073
_exptl_absorpt_correction_type     multi-scan
_exptl_absorpt_process_details
;
(SADABS; Krause <i>et al.</i>,  2015)
;
_exptl_absorpt_correction_T_min     0.6759
_exptl_absorpt_correction_T_max     0.7456
_diffrn_ambient_temperature     173.00
_diffrn_source     ?
_diffrn_source_power     1.0
_diffrn_source_voltage     50.0
_diffrn_source_current     20.0
_diffrn_radiation_type     MoK\a
_diffrn_radiation_wavelength     0.71073
_diffrn_measurement_device_type     'Bruker D8 Quest Eco'
_diffrn_measurement_method     '\f and \w scans'
_diffrn_detector_area_resol_mean     ?
_diffrn_reflns_number     67135
_diffrn_reflns_av_R_equivalents     0.0593
_diffrn_reflns_av_unetI/netI     0.0344
_diffrn_reflns_theta_min     2.205
_diffrn_reflns_theta_max     27.507
_diffrn_reflns_theta_full     25.242
_diffrn_measured_fraction_theta_max     0.998
_diffrn_measured_fraction_theta_full     0.999
_diffrn_reflns_limit_h_min     -16
_diffrn_reflns_limit_h_max     16
_diffrn_reflns_limit_k_min     -17
_diffrn_reflns_limit_k_max     17
_diffrn_reflns_limit_l_min     -23
_diffrn_reflns_limit_l_max     23
_diffrn_standards_number     0
_diffrn_standards_interval_count     'N/A'
_diffrn_standards_decay_%     'N/A'
_refine_special_details
;
A Bruker D8 Quest Eco diffractometer equipped with a graphite monochromated Mo
K\a radiation (\l = 0.71073 \%A) and PHOTON 50^TM^ CMOS (complementary
metal-oxide semiconductor) detector was used to collect X-ray diffraction data
at 173 K with the Bruker Apex 4 suite of programs (Bruker, 2021a). Frames were
integrated with a narrow-frame algorithm using the Bruker data reduction
software package SAINT+ (Bruker, 2021b) and absorption effects were corrected
with the multi-scan method SADABS (Krause <i>et al.</i>, 2015). The Olex2
suite of programs (Dolomanov <i>et al.</i>, 2009) was used to process data
along with the Bruker SHELXTL software package (Sheldrick, 2015a; Sheldrick,
2015b) that was used to perform structure solution by direct methods, and
refinement by full-matrix least-squares on F^2^. All nonhydrogen atoms were
refined anisotropically with suggested weighting factors and the hydrogens
were calculated on a riding model. All cif files were validated with the
checkCIF/Platon facility of IUCr that was implemented through Olex 2
(Dolomanov <i>et al.</i>, 2009). Hirshfeld surface analysis of the crystal
structure was performed with CrystalExplorer 21 (Spackman <i>et al.</i>,
2021).
;
_reflns_number_total     6997
_reflns_number_gt     4365
_reflns_threshold_expression     'I > 2\s(I)'
_refine_ls_structure_factor_coef     Fsqd
_refine_ls_matrix_type     full
_refine_ls_R_factor_all     0.1193
_refine_ls_R_factor_gt     0.0661
_refine_ls_wR_factor_gt     0.1575
_refine_ls_wR_factor_ref     0.2080
_refine_ls_goodness_of_fit_ref     1.047
_refine_ls_restrained_S_all     1.047
_refine_ls_number_reflns     6997
_refine_ls_number_parameters     406
_refine_ls_number_restraints     0
_refine_ls_hydrogen_treatment     constr
_refine_ls_weighting_scheme     calc
_refine_ls_weighting_details
              'w=1/[\s^2^(Fo^2^)+(0.0864P)^2^+2.5665P] where P=(Fo^2^+2Fc^2^)/3'
_atom_sites_solution_hydrogens     geom
_atom_sites_solution_primary     dual
_atom_sites_solution_secondary     ?
_refine_ls_shift/su_max     0.000
_refine_ls_shift/su_mean     0.000
_refine_diff_density_max     0.221
_refine_diff_density_min     -0.260
_refine_ls_extinction_method     none
_refine_ls_extinction_coef     .
loop_
    _atom_type_symbol
    _atom_type_description
    _atom_type_scat_dispersion_real
    _atom_type_scat_dispersion_imag
    _atom_type_scat_source
    C C 0.0033 0.0016 'International Tables Vol C Tables 4.2.6.8 and 6.1.1.4'
    H H 0.0000 0.0000 'International Tables Vol C Tables 4.2.6.8 and 6.1.1.4'
    O O 0.0106 0.0060 'International Tables Vol C Tables 4.2.6.8 and 6.1.1.4'
_computing_data_collection
;
APEX4 Ver. 2021.10-0 (Bruker, 2021)
;
_computing_cell_refinement
;
SAINT-Plus V8.40B (Bruker, 2021)
;
_computing_data_reduction
;
SAINT-Plus V8.40B (Bruker, 2021)
;
_computing_structure_solution
;
<i>SHELXT</i> (Sheldrick, 2015a)
;
_computing_structure_refinement
;
SHELXL (Sheldrick, 2015b)
;
_computing_molecular_graphics
;
Olex2 1.5 (Dolomanov <i>et al.</i>,  2009)
;
_computing_publication_material
;
Olex2 1.5 (Dolomanov <i>et al.</i>,  2009)
;
loop_
    _atom_site_type_symbol
    _atom_site_label
    _atom_site_fract_x
    _atom_site_fract_y
    _atom_site_fract_z
    _atom_site_U_iso_or_equiv
    _atom_site_adp_type
    _atom_site_calc_flag
    _atom_site_occupancy
    _atom_site_disorder_assembly
    _atom_site_disorder_group
    O O001 0.90530(13) 0.39534(14) 0.34553(10) 0.0470(5) Uani d 1 . .
    C C002 0.82721(17) 0.46242(18) 0.22785(13) 0.0360(5) Uani d 1 . .
    C C003 0.73177(17) 0.50140(17) 0.20571(13) 0.0349(5) Uani d 1 . .
    C C004 0.67134(17) 0.52277(17) 0.27182(13) 0.0342(5) Uani d 1 . .
    C C005 0.68714(17) 0.52698(19) 0.12910(13) 0.0373(5) Uani d 1 . .
    C C006 0.74121(17) 0.48192(18) 0.34187(13) 0.0347(5) Uani d 1 . .
    C C007 0.93075(17) 0.64488(18) 0.43201(14) 0.0367(5) Uani d 1 . .
    C C008 0.55671(18) 0.50796(18) 0.26580(13) 0.0360(5) Uani d 1 . .
    C C009 0.83527(17) 0.44040(18) 0.30974(13) 0.0361(5) Uani d 1 . .
    C C00A 0.91279(18) 0.65875(18) 0.35427(14) 0.0372(5) Uani d 1 . .
    C C00B 0.72863(17) 0.59389(18) 0.32690(13) 0.0348(5) Uani d 1 . .
    C C00C 0.69744(17) 0.42527(18) 0.40306(13) 0.0363(5) Uani d 1 . .
    C C00D 0.84858(18) 0.66656(19) 0.48151(14) 0.0392(5) Uani d 1 . .
    C C00E 0.91861(18) 0.45177(19) 0.18569(14) 0.0389(5) Uani d 1 . .
    C C00F 0.74928(18) 0.69608(18) 0.45090(14) 0.0397(6) Uani d 1 . .
    C C00G 0.71984(18) 0.69096(18) 0.36894(14) 0.0394(6) Uani d 1 . .
    H H00G 0.662510 0.737146 0.349010 0.047 Uiso calc 1 . .
    C C00H 0.80606(18) 0.67516(18) 0.31804(14) 0.0382(5) Uani d 1 . .
    H H00H 0.799329 0.712636 0.269267 0.046 Uiso calc 1 . .
    C C00I 0.99332(19) 0.6500(2) 0.30910(15) 0.0443(6) Uani d 1 . .
    H H00I 0.980666 0.662551 0.256753 0.053 Uiso calc 1 . .
    C C00J 0.62300(19) 0.6107(2) 0.11655(16) 0.0455(6) Uani d 1 . .
    H H00J 0.607619 0.651789 0.157530 0.055 Uiso calc 1 . .
    C C00K 0.99086(19) 0.3744(2) 0.20261(15) 0.0443(6) Uani d 1 . .
    H H00K 0.978384 0.324605 0.238898 0.053 Uiso calc 1 . .
    C C00L 0.51446(19) 0.4207(2) 0.23360(16) 0.0469(6) Uani d 1 . .
    H H00L 0.558399 0.371015 0.215207 0.056 Uiso calc 1 . .
    C C00M 1.03093(19) 0.61667(19) 0.46143(15) 0.0435(6) Uani d 1 . .
    H H00M 1.044917 0.605358 0.513853 0.052 Uiso calc 1 . .
    C C00N 0.7123(2) 0.3207(2) 0.40888(15) 0.0455(6) Uani d 1 . .
    H H00N 0.750444 0.286924 0.373801 0.055 Uiso calc 1 . .
    C C00O 0.7062(2) 0.4662(2) 0.06886(15) 0.0471(6) Uani d 1 . .
    H H00O 0.749142 0.408185 0.076928 0.057 Uiso calc 1 . .
    C C00P 1.1094(2) 0.6051(2) 0.41576(17) 0.0495(7) Uani d 1 . .
    H H00P 1.176145 0.584513 0.436884 0.059 Uiso calc 1 . .
    C C00Q 0.9405(2) 0.5246(2) 0.13299(15) 0.0471(6) Uani d 1 . .
    H H00Q 0.893362 0.578618 0.121319 0.057 Uiso calc 1 . .
    C C00R 0.8679(2) 0.6652(2) 0.56008(15) 0.0501(7) Uani d 1 . .
    H H00R 0.933771 0.643692 0.582441 0.060 Uiso calc 1 . .
    C C00S 0.6167(2) 0.3136(2) 0.51637(17) 0.0531(7) Uani d 1 . .
    H H00S 0.589290 0.275912 0.554995 0.064 Uiso calc 1 . .
    C C00T 1.0806(2) 0.3700(3) 0.16678(17) 0.0546(8) Uani d 1 . .
    H H00T 1.128716 0.316743 0.178461 0.066 Uiso calc 1 . .
    C C00U 0.6763(2) 0.7292(2) 0.49753(16) 0.0508(7) Uani d 1 . .
    H H00U 0.610890 0.752952 0.475946 0.061 Uiso calc 1 . .
    C C00V 1.0918(2) 0.6230(2) 0.33956(17) 0.0503(7) Uani d 1 . .
    H H00V 1.146582 0.617041 0.308443 0.060 Uiso calc 1 . .
    C C00W 0.6723(2) 0.2657(2) 0.46498(16) 0.0518(7) Uani d 1 . .
    H H00W 0.683118 0.194603 0.468139 0.062 Uiso calc 1 . .
    C C00X 0.3432(2) 0.4758(2) 0.25384(17) 0.0546(7) Uani d 1 . .
    H H00X 0.270578 0.464929 0.249516 0.065 Uiso calc 1 . .
    C C00Y 0.6408(2) 0.4715(2) 0.45488(17) 0.0503(7) Uani d 1 . .
    H H00Y 0.628858 0.542474 0.451848 0.060 Uiso calc 1 . .
    C C00Z 1.0307(2) 0.5188(3) 0.09744(16) 0.0579(8) Uani d 1 . .
    H H00Z 1.044074 0.568314 0.061157 0.069 Uiso calc 1 . .
    C C010 0.49143(19) 0.5786(2) 0.29232(18) 0.0546(7) Uani d 1 . .
    H H010 0.519450 0.638848 0.315118 0.066 Uiso calc 1 . .
    C C011 0.4082(2) 0.4046(2) 0.22776(18) 0.0562(7) Uani d 1 . .
    H H011 0.380162 0.343944 0.205575 0.067 Uiso calc 1 . .
    C C012 0.5814(2) 0.6344(3) 0.04445(18) 0.0600(8) Uani d 1 . .
    H H012 0.538405 0.692357 0.036096 0.072 Uiso calc 1 . .
    C C013 0.6020(2) 0.5748(3) -0.01504(17) 0.0641(9) Uani d 1 . .
    H H013 0.574255 0.592251 -0.064486 0.077 Uiso calc 1 . .
    C C014 0.6013(2) 0.4161(2) 0.51114(18) 0.0596(8) Uani d 1 . .
    H H014 0.563129 0.449474 0.546430 0.072 Uiso calc 1 . .
    C C015 1.1006(2) 0.4419(3) 0.11442(18) 0.0631(9) Uani d 1 . .
    H H015 1.162277 0.438423 0.090210 0.076 Uiso calc 1 . .
    C C016 0.6629(2) 0.4895(3) -0.00313(17) 0.0605(8) Uani d 1 . .
    H H016 0.675212 0.446933 -0.044060 0.073 Uiso calc 1 . .
    C C017 0.7935(2) 0.6942(3) 0.60555(17) 0.0597(8) Uani d 1 . .
    H H017 0.808196 0.691085 0.658545 0.072 Uiso calc 1 . .
    C C018 0.6978(2) 0.7279(3) 0.57477(17) 0.0620(8) Uani d 1 . .
    H H018 0.647520 0.749834 0.606197 0.074 Uiso calc 1 . .
    C C019 0.3849(2) 0.5628(3) 0.2862(2) 0.0664(9) Uani d 1 . .
    H H019 0.340823 0.612518 0.304495 0.080 Uiso calc 1 . .
loop_
    _atom_site_aniso_label
    _atom_site_aniso_U_11
    _atom_site_aniso_U_22
    _atom_site_aniso_U_33
    _atom_site_aniso_U_12
    _atom_site_aniso_U_13
    _atom_site_aniso_U_23
    O001 0.0373(9) 0.0563(11) 0.0461(10) 0.0146(8) -0.0020(8) 0.0044(9)
    C002 0.0304(11) 0.0369(12) 0.0402(13) -0.0005(10) 0.0010(9) -0.0003(10)
    C003 0.0314(11) 0.0352(12) 0.0373(12) -0.0014(9) 0.0001(9) 0.0014(10)
    C004 0.0310(11) 0.0353(12) 0.0356(12) 0.0042(9) -0.0009(9) 0.0029(10)
    C005 0.0304(11) 0.0418(13) 0.0390(13) -0.0037(10) 0.0002(9) 0.0032(11)
    C006 0.0286(11) 0.0377(12) 0.0370(12) 0.0014(9) 0.0000(9) 0.0027(10)
    C007 0.0319(12) 0.0330(12) 0.0441(13) -0.0017(9) -0.0022(10) 0.0012(10)
    C008 0.0323(12) 0.0382(12) 0.0371(12) 0.0015(10) 0.0012(9) 0.0046(10)
    C009 0.0317(11) 0.0357(12) 0.0399(13) 0.0020(10) -0.0015(10) -0.0014(10)
    C00A 0.0342(12) 0.0330(12) 0.0430(13) -0.0026(10) -0.0022(10) 0.0012(10)
    C00B 0.0281(11) 0.0357(12) 0.0399(13) 0.0014(9) 0.0001(9) 0.0033(10)
    C00C 0.0295(11) 0.0384(12) 0.0402(13) 0.0009(10) 0.0001(9) 0.0044(10)
    C00D 0.0359(12) 0.0382(13) 0.0427(13) 0.0010(10) -0.0003(10) 0.0012(11)
    C00E 0.0326(12) 0.0439(13) 0.0399(13) -0.0033(10) 0.0028(10) -0.0065(11)
    C00F 0.0365(12) 0.0375(12) 0.0442(13) 0.0018(10) 0.0004(10) -0.0032(11)
    C00G 0.0336(12) 0.0363(12) 0.0467(14) 0.0038(10) -0.0040(10) -0.0002(11)
    C00H 0.0354(12) 0.0374(12) 0.0406(13) -0.0023(10) -0.0026(10) 0.0037(10)
    C00I 0.0372(13) 0.0483(15) 0.0476(15) -0.0062(11) 0.0051(11) -0.0003(12)
    C00J 0.0386(13) 0.0461(14) 0.0511(15) 0.0003(11) 0.0013(11) 0.0094(12)
    C00K 0.0366(13) 0.0476(14) 0.0475(14) -0.0002(11) -0.0017(11) -0.0115(12)
    C00L 0.0348(13) 0.0476(15) 0.0581(17) -0.0007(11) 0.0039(11) -0.0070(13)
    C00M 0.0363(13) 0.0430(14) 0.0484(15) 0.0015(11) -0.0085(11) -0.0030(11)
    C00N 0.0510(15) 0.0408(14) 0.0443(14) 0.0008(12) 0.0030(12) 0.0018(12)
    C00O 0.0433(14) 0.0518(15) 0.0456(15) -0.0032(12) 0.0010(11) -0.0044(12)
    C00P 0.0329(13) 0.0477(15) 0.0666(18) 0.0032(11) -0.0019(12) -0.0044(13)
    C00Q 0.0429(14) 0.0548(16) 0.0435(14) -0.0061(12) 0.0041(11) -0.0009(12)
    C00R 0.0454(15) 0.0606(17) 0.0427(14) 0.0011(13) -0.0034(12) 0.0000(13)
    C00S 0.0442(15) 0.0543(17) 0.0613(18) -0.0015(13) 0.0073(13) 0.0221(14)
    C00T 0.0361(14) 0.0714(19) 0.0563(17) 0.0047(13) 0.0047(12) -0.0231(16)
    C00U 0.0416(14) 0.0568(17) 0.0541(16) 0.0062(13) 0.0045(12) -0.0035(14)
    C00V 0.0352(13) 0.0530(16) 0.0631(18) -0.0025(12) 0.0072(12) -0.0046(14)
    C00W 0.0558(16) 0.0410(14) 0.0572(17) -0.0044(13) -0.0013(13) 0.0092(13)
    C00X 0.0299(13) 0.0693(19) 0.0636(18) -0.0053(13) 0.0003(12) -0.0051(15)
    C00Y 0.0439(14) 0.0451(15) 0.0647(18) 0.0092(12) 0.0189(13) 0.0135(13)
    C00Z 0.0545(17) 0.077(2) 0.0432(15) -0.0217(16) 0.0113(13) -0.0096(15)
    C010 0.0306(13) 0.0502(16) 0.083(2) 0.0004(12) 0.0042(13) -0.0159(15)
    C011 0.0453(15) 0.0571(17) 0.0655(19) -0.0134(13) 0.0019(13) -0.0142(15)
    C012 0.0457(16) 0.070(2) 0.0627(19) 0.0026(14) -0.0038(14) 0.0263(16)
    C013 0.0500(17) 0.096(3) 0.0447(16) -0.0146(17) -0.0056(13) 0.0216(17)
    C014 0.0509(16) 0.0635(19) 0.069(2) 0.0114(14) 0.0278(14) 0.0161(16)
    C015 0.0399(15) 0.095(3) 0.0559(18) -0.0099(16) 0.0126(13) -0.0251(18)
    C016 0.0504(16) 0.087(2) 0.0432(16) -0.0170(16) 0.0014(13) -0.0077(16)
    C017 0.0592(18) 0.077(2) 0.0427(15) 0.0018(16) 0.0020(13) -0.0034(15)
    C018 0.0576(18) 0.077(2) 0.0524(17) 0.0048(16) 0.0122(14) -0.0103(16)
    C019 0.0315(14) 0.067(2) 0.101(3) 0.0034(13) 0.0082(15) -0.0238(19)
_geom_special_details
;
 All esds (except the esd in the dihedral angle between two l.s. planes)
 are estimated using the full covariance matrix.  The cell esds are taken
 into account individually in the estimation of esds in distances, angles
 and torsion angles; correlations between esds in cell parameters are only
 used when they are defined by crystal symmetry.  An approximate (isotropic)
 treatment of cell esds is used for estimating esds involving l.s. planes.
;
loop_
    _geom_bond_atom_site_label_1
    _geom_bond_atom_site_label_2
    _geom_bond_site_symmetry_2
    _geom_bond_distance
    _geom_bond_publ_flag
    O001 C009 . 1.214(3) ?
    C002 C003 . 1.364(3) ?
    C002 C009 . 1.489(3) ?
    C002 C00E . 1.476(3) ?
    C003 C004 . 1.512(3) ?
    C003 C005 . 1.474(3) ?
    C004 C006 . 1.568(3) ?
    C004 C008 . 1.495(3) ?
    C004 C00B . 1.503(3) ?
    C005 C00J . 1.389(4) ?
    C005 C00O . 1.387(4) ?
    C006 C009 . 1.505(3) ?
    C006 C00B . 1.508(3) ?
    C006 C00C . 1.486(3) ?
    C007 C00A . 1.400(3) ?
    C007 C00D . 1.482(3) ?
    C007 C00M . 1.404(3) ?
    C008 C00L . 1.377(4) ?
    C008 C010 . 1.376(4) ?
    C00A C00H . 1.486(3) ?
    C00A C00I . 1.390(3) ?
    C00B C00G . 1.496(3) ?
    C00B C00H . 1.490(3) ?
    C00C C00N . 1.396(3) ?
    C00C C00Y . 1.383(4) ?
    C00D C00F . 1.405(3) ?
    C00D C00R . 1.404(4) ?
    C00E C00K . 1.399(4) ?
    C00E C00Q . 1.396(4) ?
    C00F C00G . 1.481(3) ?
    C00F C00U . 1.396(4) ?
    C00G H00G . 1.0000 ?
    C00G C00H . 1.528(3) ?
    C00H H00H . 1.0000 ?
    C00I H00I . 0.9500 ?
    C00I C00V . 1.385(4) ?
    C00J H00J . 0.9500 ?
    C00J C012 . 1.384(4) ?
    C00K H00K . 0.9500 ?
    C00K C00T . 1.387(4) ?
    C00L H00L . 0.9500 ?
    C00L C011 . 1.390(4) ?
    C00M H00M . 0.9500 ?
    C00M C00P . 1.378(4) ?
    C00N H00N . 0.9500 ?
    C00N C00W . 1.383(4) ?
    C00O H00O . 0.9500 ?
    C00O C016 . 1.388(4) ?
    C00P H00P . 0.9500 ?
    C00P C00V . 1.381(4) ?
    C00Q H00Q . 0.9500 ?
    C00Q C00Z . 1.390(4) ?
    C00R H00R . 0.9500 ?
    C00R C017 . 1.380(4) ?
    C00S H00S . 0.9500 ?
    C00S C00W . 1.380(4) ?
    C00S C014 . 1.369(4) ?
    C00T H00T . 0.9500 ?
    C00T C015 . 1.378(5) ?
    C00U H00U . 0.9500 ?
    C00U C018 . 1.384(4) ?
    C00V H00V . 0.9500 ?
    C00W H00W . 0.9500 ?
    C00X H00X . 0.9500 ?
    C00X C011 . 1.376(4) ?
    C00X C019 . 1.373(4) ?
    C00Y H00Y . 0.9500 ?
    C00Y C014 . 1.385(4) ?
    C00Z H00Z . 0.9500 ?
    C00Z C015 . 1.375(5) ?
    C010 H010 . 0.9500 ?
    C010 C019 . 1.393(4) ?
    C011 H011 . 0.9500 ?
    C012 H012 . 0.9500 ?
    C012 C013 . 1.373(5) ?
    C013 H013 . 0.9500 ?
    C013 C016 . 1.380(5) ?
    C014 H014 . 0.9500 ?
    C015 H015 . 0.9500 ?
    C016 H016 . 0.9500 ?
    C017 H017 . 0.9500 ?
    C017 C018 . 1.380(4) ?
    C018 H018 . 0.9500 ?
    C019 H019 . 0.9500 ?
loop_
    _geom_angle_atom_site_label_1
    _geom_angle_atom_site_label_2
    _geom_angle_atom_site_label_3
    _geom_angle_site_symmetry_1
    _geom_angle_site_symmetry_3
    _geom_angle
    _geom_angle_publ_flag
    C003 C002 C009 . . 109.4(2) ?
    C003 C002 C00E . . 129.9(2) ?
    C00E C002 C009 . . 120.3(2) ?
    C002 C003 C004 . . 111.8(2) ?
    C002 C003 C005 . . 128.2(2) ?
    C005 C003 C004 . . 120.0(2) ?
    C003 C004 C006 . . 104.97(18) ?
    C008 C004 C003 . . 120.7(2) ?
    C008 C004 C006 . . 120.30(19) ?
    C008 C004 C00B . . 123.5(2) ?
    C00B C004 C003 . . 111.65(19) ?
    C00B C004 C006 . . 58.78(15) ?
    C00J C005 C003 . . 120.4(2) ?
    C00O C005 C003 . . 120.5(2) ?
    C00O C005 C00J . . 119.1(2) ?
    C009 C006 C004 . . 104.23(18) ?
    C009 C006 C00B . . 111.50(19) ?
    C00B C006 C004 . . 58.47(14) ?
    C00C C006 C004 . . 121.97(19) ?
    C00C C006 C009 . . 119.0(2) ?
    C00C C006 C00B . . 125.6(2) ?
    C00A C007 C00D . . 120.8(2) ?
    C00A C007 C00M . . 117.6(2) ?
    C00M C007 C00D . . 121.5(2) ?
    C00L C008 C004 . . 119.4(2) ?
    C010 C008 C004 . . 122.0(2) ?
    C010 C008 C00L . . 118.5(2) ?
    O001 C009 C002 . . 126.2(2) ?
    O001 C009 C006 . . 124.8(2) ?
    C002 C009 C006 . . 109.06(19) ?
    C007 C00A C00H . . 120.5(2) ?
    C00I C00A C007 . . 120.5(2) ?
    C00I C00A C00H . . 118.8(2) ?
    C004 C00B C006 . . 62.75(15) ?
    C00G C00B C004 . . 143.8(2) ?
    C00G C00B C006 . . 139.7(2) ?
    C00H C00B C004 . . 132.4(2) ?
    C00H C00B C006 . . 131.5(2) ?
    C00H C00B C00G . . 61.54(16) ?
    C00N C00C C006 . . 119.5(2) ?
    C00Y C00C C006 . . 122.8(2) ?
    C00Y C00C C00N . . 117.7(2) ?
    C00F C00D C007 . . 120.5(2) ?
    C00R C00D C007 . . 122.0(2) ?
    C00R C00D C00F . . 117.3(2) ?
    C00K C00E C002 . . 121.0(2) ?
    C00Q C00E C002 . . 120.6(2) ?
    C00Q C00E C00K . . 118.1(2) ?
    C00D C00F C00G . . 120.6(2) ?
    C00U C00F C00D . . 120.4(2) ?
    C00U C00F C00G . . 119.0(2) ?
    C00B C00G H00G . . 115.7 ?
    C00B C00G C00H . . 59.01(16) ?
    C00F C00G C00B . . 120.8(2) ?
    C00F C00G H00G . . 115.7 ?
    C00F C00G C00H . . 117.8(2) ?
    C00H C00G H00G . . 115.7 ?
    C00A C00H C00B . . 117.3(2) ?
    C00A C00H C00G . . 117.8(2) ?
    C00A C00H H00H . . 116.7 ?
    C00B C00H C00G . . 59.44(16) ?
    C00B C00H H00H . . 116.7 ?
    C00G C00H H00H . . 116.7 ?
    C00A C00I H00I . . 119.6 ?
    C00V C00I C00A . . 120.8(3) ?
    C00V C00I H00I . . 119.6 ?
    C005 C00J H00J . . 119.9 ?
    C012 C00J C005 . . 120.2(3) ?
    C012 C00J H00J . . 119.9 ?
    C00E C00K H00K . . 119.8 ?
    C00T C00K C00E . . 120.5(3) ?
    C00T C00K H00K . . 119.8 ?
    C008 C00L H00L . . 119.7 ?
    C008 C00L C011 . . 120.7(3) ?
    C011 C00L H00L . . 119.7 ?
    C007 C00M H00M . . 119.3 ?
    C00P C00M C007 . . 121.3(2) ?
    C00P C00M H00M . . 119.3 ?
    C00C C00N H00N . . 119.5 ?
    C00W C00N C00C . . 121.0(3) ?
    C00W C00N H00N . . 119.5 ?
    C005 C00O H00O . . 119.8 ?
    C005 C00O C016 . . 120.5(3) ?
    C016 C00O H00O . . 119.8 ?
    C00M C00P H00P . . 119.7 ?
    C00M C00P C00V . . 120.6(2) ?
    C00V C00P H00P . . 119.7 ?
    C00E C00Q H00Q . . 119.6 ?
    C00Z C00Q C00E . . 120.7(3) ?
    C00Z C00Q H00Q . . 119.6 ?
    C00D C00R H00R . . 119.3 ?
    C017 C00R C00D . . 121.5(3) ?
    C017 C00R H00R . . 119.3 ?
    C00W C00S H00S . . 120.3 ?
    C014 C00S H00S . . 120.3 ?
    C014 C00S C00W . . 119.3(3) ?
    C00K C00T H00T . . 119.6 ?
    C015 C00T C00K . . 120.7(3) ?
    C015 C00T H00T . . 119.6 ?
    C00F C00U H00U . . 119.6 ?
    C018 C00U C00F . . 120.9(3) ?
    C018 C00U H00U . . 119.6 ?
    C00I C00V H00V . . 120.4 ?
    C00P C00V C00I . . 119.1(3) ?
    C00P C00V H00V . . 120.4 ?
    C00N C00W H00W . . 119.9 ?
    C00S C00W C00N . . 120.3(3) ?
    C00S C00W H00W . . 119.9 ?
    C011 C00X H00X . . 120.4 ?
    C019 C00X H00X . . 120.4 ?
    C019 C00X C011 . . 119.1(2) ?
    C00C C00Y H00Y . . 119.5 ?
    C00C C00Y C014 . . 121.1(3) ?
    C014 C00Y H00Y . . 119.5 ?
    C00Q C00Z H00Z . . 119.8 ?
    C015 C00Z C00Q . . 120.4(3) ?
    C015 C00Z H00Z . . 119.8 ?
    C008 C010 H010 . . 119.5 ?
    C008 C010 C019 . . 120.9(3) ?
    C019 C010 H010 . . 119.5 ?
    C00L C011 H011 . . 119.7 ?
    C00X C011 C00L . . 120.5(3) ?
    C00X C011 H011 . . 119.7 ?
    C00J C012 H012 . . 119.8 ?
    C013 C012 C00J . . 120.4(3) ?
    C013 C012 H012 . . 119.8 ?
    C012 C013 H013 . . 120.0 ?
    C012 C013 C016 . . 120.1(3) ?
    C016 C013 H013 . . 120.0 ?
    C00S C014 C00Y . . 120.6(3) ?
    C00S C014 H014 . . 119.7 ?
    C00Y C014 H014 . . 119.7 ?
    C00T C015 H015 . . 120.2 ?
    C00Z C015 C00T . . 119.6(3) ?
    C00Z C015 H015 . . 120.2 ?
    C00O C016 H016 . . 120.1 ?
    C013 C016 C00O . . 119.8(3) ?
    C013 C016 H016 . . 120.1 ?
    C00R C017 H017 . . 119.7 ?
    C00R C017 C018 . . 120.6(3) ?
    C018 C017 H017 . . 119.7 ?
    C00U C018 H018 . . 120.4 ?
    C017 C018 C00U . . 119.1(3) ?
    C017 C018 H018 . . 120.4 ?
    C00X C019 C010 . . 120.2(3) ?
    C00X C019 H019 . . 119.9 ?
    C010 C019 H019 . . 119.9 ?
loop_
    _geom_torsion_atom_site_label_1
    _geom_torsion_atom_site_label_2
    _geom_torsion_atom_site_label_3
    _geom_torsion_atom_site_label_4
    _geom_torsion_site_symmetry_1
    _geom_torsion_site_symmetry_2
    _geom_torsion_site_symmetry_3
    _geom_torsion_site_symmetry_4
    _geom_torsion
    _geom_torsion_publ_flag
    C002 C003 C004 C006 . . . . -4.7(3) ?
    C002 C003 C004 C008 . . . . -144.7(2) ?
    C002 C003 C004 C00B . . . . 57.2(3) ?
    C002 C003 C005 C00J . . . . -143.8(3) ?
    C002 C003 C005 C00O . . . . 38.0(4) ?
    C002 C00E C00K C00T . . . . -174.8(2) ?
    C002 C00E C00Q C00Z . . . . 175.0(2) ?
    C003 C002 C009 O001 . . . . 171.5(2) ?
    C003 C002 C009 C006 . . . . -7.7(3) ?
    C003 C002 C00E C00K . . . . -151.5(3) ?
    C003 C002 C00E C00Q . . . . 34.9(4) ?
    C003 C004 C006 C009 . . . . -0.2(2) ?
    C003 C004 C006 C00B . . . . 106.5(2) ?
    C003 C004 C006 C00C . . . . -138.6(2) ?
    C003 C004 C008 C00L . . . . 46.1(3) ?
    C003 C004 C008 C010 . . . . -134.7(3) ?
    C003 C004 C00B C006 . . . . -94.8(2) ?
    C003 C004 C00B C00G . . . . 126.7(3) ?
    C003 C004 C00B C00H . . . . 27.8(3) ?
    C003 C005 C00J C012 . . . . 179.9(2) ?
    C003 C005 C00O C016 . . . . 179.1(2) ?
    C004 C003 C005 C00J . . . . 33.2(3) ?
    C004 C003 C005 C00O . . . . -145.0(2) ?
    C004 C006 C009 O001 . . . . -174.7(2) ?
    C004 C006 C009 C002 . . . . 4.5(2) ?
    C004 C006 C00B C00G . . . . 142.8(3) ?
    C004 C006 C00B C00H . . . . -123.9(3) ?
    C004 C006 C00C C00N . . . . 106.0(3) ?
    C004 C006 C00C C00Y . . . . -73.2(3) ?
    C004 C008 C00L C011 . . . . 179.5(3) ?
    C004 C008 C010 C019 . . . . -179.8(3) ?
    C004 C00B C00G C00F . . . . 130.1(3) ?
    C004 C00B C00G C00H . . . . -124.0(4) ?
    C004 C00B C00H C00A . . . . -113.8(3) ?
    C004 C00B C00H C00G . . . . 138.5(3) ?
    C005 C003 C004 C006 . . . . 177.9(2) ?
    C005 C003 C004 C008 . . . . 37.8(3) ?
    C005 C003 C004 C00B . . . . -120.2(2) ?
    C005 C00J C012 C013 . . . . 0.9(4) ?
    C005 C00O C016 C013 . . . . 1.1(4) ?
    C006 C004 C008 C00L . . . . -88.0(3) ?
    C006 C004 C008 C010 . . . . 91.3(3) ?
    C006 C004 C00B C00G . . . . -138.4(4) ?
    C006 C004 C00B C00H . . . . 122.6(3) ?
    C006 C00B C00G C00F . . . . 15.8(4) ?
    C006 C00B C00G C00H . . . . 121.7(3) ?
    C006 C00B C00H C00A . . . . -24.9(4) ?
    C006 C00B C00H C00G . . . . -132.7(3) ?
    C006 C00C C00N C00W . . . . -179.8(2) ?
    C006 C00C C00Y C014 . . . . 180.0(3) ?
    C007 C00A C00H C00B . . . . -59.7(3) ?
    C007 C00A C00H C00G . . . . 8.3(3) ?
    C007 C00A C00I C00V . . . . 2.8(4) ?
    C007 C00D C00F C00G . . . . 9.5(4) ?
    C007 C00D C00F C00U . . . . -171.6(2) ?
    C007 C00D C00R C017 . . . . 174.1(3) ?
    C007 C00M C00P C00V . . . . 1.3(4) ?
    C008 C004 C006 C009 . . . . 140.1(2) ?
    C008 C004 C006 C00B . . . . -113.2(2) ?
    C008 C004 C006 C00C . . . . 1.7(3) ?
    C008 C004 C00B C006 . . . . 107.8(2) ?
    C008 C004 C00B C00G . . . . -30.6(5) ?
    C008 C004 C00B C00H . . . . -129.6(3) ?
    C008 C00L C011 C00X . . . . 0.2(5) ?
    C008 C010 C019 C00X . . . . 0.4(5) ?
    C009 C002 C003 C004 . . . . 7.7(3) ?
    C009 C002 C003 C005 . . . . -175.1(2) ?
    C009 C002 C00E C00K . . . . 36.5(3) ?
    C009 C002 C00E C00Q . . . . -137.1(2) ?
    C009 C006 C00B C004 . . . . 93.9(2) ?
    C009 C006 C00B C00G . . . . -123.3(3) ?
    C009 C006 C00B C00H . . . . -30.0(3) ?
    C009 C006 C00C C00N . . . . -26.6(3) ?
    C009 C006 C00C C00Y . . . . 154.2(2) ?
    C00A C007 C00D C00F . . . . 3.5(4) ?
    C00A C007 C00D C00R . . . . -172.2(2) ?
    C00A C007 C00M C00P . . . . 1.3(4) ?
    C00A C00I C00V C00P . . . . -0.1(4) ?
    C00B C004 C006 C009 . . . . -106.7(2) ?
    C00B C004 C006 C00C . . . . 114.9(3) ?
    C00B C004 C008 C00L . . . . -158.5(2) ?
    C00B C004 C008 C010 . . . . 20.7(4) ?
    C00B C006 C009 O001 . . . . 124.0(3) ?
    C00B C006 C009 C002 . . . . -56.8(2) ?
    C00B C006 C00C C00N . . . . 177.9(2) ?
    C00B C006 C00C C00Y . . . . -1.4(4) ?
    C00B C00G C00H C00A . . . . -106.9(2) ?
    C00C C006 C009 O001 . . . . -34.8(3) ?
    C00C C006 C009 C002 . . . . 144.4(2) ?
    C00C C006 C00B C004 . . . . -109.0(2) ?
    C00C C006 C00B C00G . . . . 33.8(4) ?
    C00C C006 C00B C00H . . . . 127.2(3) ?
    C00C C00N C00W C00S . . . . 0.0(4) ?
    C00C C00Y C014 C00S . . . . -0.6(5) ?
    C00D C007 C00A C00H . . . . -12.4(3) ?
    C00D C007 C00A C00I . . . . 172.3(2) ?
    C00D C007 C00M C00P . . . . -174.4(2) ?
    C00D C00F C00G C00B . . . . 55.7(3) ?
    C00D C00F C00G C00H . . . . -13.0(3) ?
    C00D C00F C00U C018 . . . . -3.9(4) ?
    C00D C00R C017 C018 . . . . -1.4(5) ?
    C00E C002 C003 C004 . . . . -165.0(2) ?
    C00E C002 C003 C005 . . . . 12.2(4) ?
    C00E C002 C009 O001 . . . . -15.0(4) ?
    C00E C002 C009 C006 . . . . 165.8(2) ?
    C00E C00K C00T C015 . . . . 0.5(4) ?
    C00E C00Q C00Z C015 . . . . -0.9(4) ?
    C00F C00D C00R C017 . . . . -1.7(4) ?
    C00F C00G C00H C00A . . . . 4.2(3) ?
    C00F C00G C00H C00B . . . . 111.1(2) ?
    C00F C00U C018 C017 . . . . 0.7(5) ?
    C00G C00B C00H C00A . . . . 107.8(2) ?
    C00G C00F C00U C018 . . . . 175.1(3) ?
    C00H C00A C00I C00V . . . . -172.5(2) ?
    C00H C00B C00G C00F . . . . -106.0(2) ?
    C00I C00A C00H C00B . . . . 115.6(3) ?
    C00I C00A C00H C00G . . . . -176.4(2) ?
    C00J C005 C00O C016 . . . . 0.9(4) ?
    C00J C012 C013 C016 . . . . 1.2(5) ?
    C00K C00E C00Q C00Z . . . . 1.3(4) ?
    C00K C00T C015 C00Z . . . . -0.1(4) ?
    C00L C008 C010 C019 . . . . -0.6(5) ?
    C00M C007 C00A C00H . . . . 171.9(2) ?
    C00M C007 C00A C00I . . . . -3.4(4) ?
    C00M C007 C00D C00F . . . . 179.1(2) ?
    C00M C007 C00D C00R . . . . 3.4(4) ?
    C00M C00P C00V C00I . . . . -2.0(4) ?
    C00N C00C C00Y C014 . . . . 0.7(4) ?
    C00O C005 C00J C012 . . . . -1.9(4) ?
    C00Q C00E C00K C00T . . . . -1.1(4) ?
    C00Q C00Z C015 C00T . . . . 0.3(4) ?
    C00R C00D C00F C00G . . . . -174.6(2) ?
    C00R C00D C00F C00U . . . . 4.4(4) ?
    C00R C017 C018 C00U . . . . 2.0(5) ?
    C00U C00F C00G C00B . . . . -123.3(3) ?
    C00U C00F C00G C00H . . . . 168.0(2) ?
    C00W C00S C014 C00Y . . . . 0.1(5) ?
    C00Y C00C C00N C00W . . . . -0.5(4) ?
    C010 C008 C00L C011 . . . . 0.3(4) ?
    C011 C00X C019 C010 . . . . 0.1(5) ?
    C012 C013 C016 C00O . . . . -2.2(5) ?
    C014 C00S C00W C00N . . . . 0.2(4) ?
    C019 C00X C011 C00L . . . . -0.4(5) ?
_shelx_space_group_comment
;
The symmetry employed for this shelxl refinement is uniquely defined
by the following loop, which should always be used as a source of
symmetry information in preference to the above space-group names.
They are only intended as comments.
;
_shelx_estimated_absorpt_T_min     0.980
_shelx_estimated_absorpt_T_max     0.994
_shelx_hkl_file
;
  -2   0   0  337.47    8.00
  -2   0   0  339.97    7.10
   2   0   0  344.37    7.10
  -2   0   0  347.97    8.60
  -2   0   0  347.27    8.80
  -2   0   0  349.37    8.10
   2   0   0  347.77    7.50
   2   0   0  338.87    8.00
   2   0   0  343.97    8.70
  -3   0   0    1.00    1.50
  -3   0   0   -2.10    1.60
  -3   0   0    0.40    1.80
   3   0   0   -0.40    1.50
   3   0   0   -0.30    1.40
  -3   0   0    0.40    2.30
  -3   0   0   -2.20    2.70
   3   0   0   -1.10    2.00
  -4   0   0 1465.55   28.50
  -4   0   0 1488.95   25.60
   4   0   0 1486.35   25.70
  -4   0   0 1475.15   25.00
   4   0   0 1475.95   28.90
  -4   0   0 1469.05   28.30
  -4   0   0 1455.95   27.00
   5   0   0   -0.20    1.60
   5   0   0   -0.60    2.10
  -5   0   0    0.20    2.40
  -5   0   0    0.70    2.10
  -5   0   0    4.30    3.00
  -5   0   0    0.90    1.70
  -5   0   0   -0.40    1.80
  -6   0   0   74.59    7.50
   6   0   0   62.29    5.60
   6   0   0   74.39    7.40
  -6   0   0   63.09    6.70
  -6   0   0   66.89    5.40
  -6   0   0   69.59    5.20
  -6   0   0   71.39    6.60
  -7   0   0   -1.00    1.50
  -7   0   0    1.50    1.80
  -7   0   0    1.80    2.70
  -7   0   0    2.70    2.20
   7   0   0    2.10    2.90
  -7   0   0   -2.20    3.20
   7   0   0   -0.90    1.80
  -8   0   0   13.50    2.60
  -8   0   0   11.60    3.10
  -8   0   0   15.80    3.50
   8   0   0    6.40    3.40
  -8   0   0   11.70    3.70
   8   0   0    8.70    2.50
  -8   0   0   11.00    4.50
   9   0   0   -0.30    2.80
  -9   0   0   -3.80    2.30
  -9   0   0   -0.30    1.90
  -9   0   0    1.80    2.00
  -9   0   0   -1.00    3.20
  -9   0   0    2.40    3.80
  10   0   0  527.15   17.60
 -10   0   0  481.35   20.80
 -10   0   0  514.05   21.10
 -10   0   0  501.35   16.80
 -10   0   0  480.35   19.30
  10   0   0  533.55   22.60
 -10   0   0  510.85   16.00
  11   0   0   -0.60    2.70
  11   0   0   -4.60    3.50
 -11   0   0    1.40    2.60
 -11   0   0   -2.90    4.40
 -11   0   0   -0.60    3.50
 -11   0   0   -1.50    2.70
 -12   0   0  268.07   17.70
  12   0   0  259.37   18.80
 -12   0   0  261.37   12.30
 -12   0   0  247.18   15.60
  12   0   0  244.08   13.50
 -12   0   0  238.38   12.60
  12   0   0  262.97   13.00
  13   0   0    1.60    3.40
 -13   0   0    3.10    4.60
  13   0   0   -3.10    3.10
 -13   0   0   -4.00    2.50
 -13   0   0   -3.70    4.10
  13   0   0   -2.30    4.20
 -14   0   0   -1.40    3.00
  14   0   0    5.00    4.40
  14   0   0   -0.30    4.30
  14   0   0    2.60    4.60
  14   0   0    1.70    3.40
 -14   0   0    9.00    6.70
 -14   0   0    8.30    5.60
  15   0   0   -5.60    3.80
  15   0   0   -7.60    4.00
  15   0   0    4.70    4.70
 -15   0   0    6.20    5.90
 -15   0   0   -5.40    4.60
  16   0   0   -6.90    5.00
 -16   0   0    6.90    5.80
 -16   0   0    3.70    5.60
   1   1   0    0.20    0.30
   1   1   0   -0.30    0.60
  -1   1   0   -0.50    0.50
  -1   1   0   -0.30    0.70
   2  -1   0  121.99    5.80
   2  -1   0  119.89    5.00
  -2  -1   0  131.69    5.70
   2  -1   0  124.29    4.60
  -2  -1   0  134.69    5.70
   2  -1   0  126.69    5.30
   2  -1   0  131.99    6.40
  -2  -1   0  125.19    3.50
   2   1   0  134.69    5.80
  -2   1   0  127.29    5.10
  -2   1   0  125.79    5.20
   2   1   0  125.69    3.00
  -2   1   0  124.99    5.70
  -2   1   0  123.99    4.50
   2   1   0  124.39    3.60
  -2   1   0  126.19    5.20
   3  -1   0 3116.69   47.90
  -3  -1   0 3101.09   44.90
   3  -1   0 3149.88   49.70
  -3  -1   0 3178.38   49.20
  -3  -1   0 3126.99   44.00
  -3  -1   0 3097.09   48.60
  -3  -1   0 3101.49   48.80
   3   1   0 3146.29   45.00
  -3   1   0 3078.09   48.70
   3   1   0 3102.39   44.00
  -3   1   0 3188.58   48.00
   3   1   0 3192.18   49.30
  -3   1   0 3116.79   47.80
  -3   1   0 3109.49   47.10
  -4  -1   0  148.59    7.60
   4  -1   0  141.99    6.90
  -4  -1   0  140.29    4.80
  -4  -1   0  141.99    5.40
  -4  -1   0  140.19    7.80
   4   1   0  137.09    4.70
   4   1   0  139.79    5.60
  -4   1   0  138.59    7.60
  -4   1   0  140.89    7.60
  -4   1   0  138.29    6.50
  -4   1   0  138.19    6.90
   4   1   0  137.49    8.10
  -4   1   0  143.29    6.70
  -5  -1   0  895.41   17.40
  -5  -1   0  878.81   21.50
  -5  -1   0  881.01   16.40
  -5  -1   0  901.01   21.70
   5  -1   0  915.41   22.60
  -5  -1   0  864.41   20.60
   5  -1   0  874.91   19.70
   5   1   0  875.41   17.40
  -5   1   0  879.21   21.40
  -5   1   0  867.91   19.30
  -5   1   0  895.11   19.80
   5   1   0  839.62   21.60
  -5   1   0  868.51   19.60
  -5   1   0  894.41   22.00
  -6  -1   0   -0.70    1.70
   6  -1   0    0.30    2.60
  -6  -1   0    5.50    3.40
  -6  -1   0    7.00    3.50
  -6  -1   0    1.70    1.60
   6  -1   0   -1.00    1.60
  -6  -1   0   -0.40    2.10
  -6   1   0    0.60    1.90
  -6   1   0   -0.20    1.80
  -6   1   0   -1.40    3.00
  -6   1   0    0.60    2.70
   6   1   0   -0.10    1.80
  -6   1   0   -1.10    2.20
   6   1   0    1.90    2.50
  -7  -1   0    2.30    2.20
   7  -1   0    1.30    2.60
  -7  -1   0    1.50    1.50
  -7  -1   0   -2.70    2.80
  -7  -1   0    1.10    1.90
  -7  -1   0    0.10    2.80
   7  -1   0   -0.40    1.90
  -7   1   0    0.30    1.90
  -7   1   0    2.70    3.50
  -7   1   0    2.10    2.40
  -7   1   0   -2.30    2.30
   7   1   0    1.40    2.60
  -7   1   0    1.70    2.00
   7   1   0    1.70    1.90
  -8  -1   0    3.60    3.70
  -8  -1   0    3.80    2.50
  -8  -1   0    4.80    3.60
  -8  -1   0    6.10    2.30
   8  -1   0    4.40    2.40
   8  -1   0    2.90    2.60
  -8  -1   0    3.70    1.90
  -8   1   0    3.90    2.80
  -8   1   0    3.40    2.20
  -8   1   0    5.50    3.30
   8   1   0    4.50    2.70
  -8   1   0    5.50    2.30
  -8   1   0    0.00    3.00
   8   1   0    3.50    2.20
  -9  -1   0  157.38    7.60
   9  -1   0  157.18   10.00
  -9  -1   0  162.88   10.90
  -9  -1   0  173.28   11.70
  -9  -1   0  158.98    8.40
  -9  -1   0  161.58   11.80
   9  -1   0  164.18   12.60
  -9   1   0  176.68   11.90
  -9   1   0  166.08   11.80
   9   1   0  152.58   12.40
  -9   1   0  172.08   10.40
  -9   1   0  166.98    9.70
   9   1   0  172.78    9.20
  -9   1   0  160.08    9.20
 -10  -1   0   -1.00    2.10
 -10  -1   0    1.40    3.00
  10  -1   0    0.10    2.60
 -10  -1   0   -3.10    3.50
 -10  -1   0   -2.70    2.50
  10  -1   0   -2.20    3.00
 -10  -1   0   -0.70    1.90
 -10   1   0    0.30    4.20
 -10   1   0    2.20    2.10
  10   1   0   -2.90    2.30
 -10   1   0    4.90    3.10
  10   1   0   -0.60    2.30
  10   1   0    1.80    3.00
 -10   1   0   -1.20    3.50
 -10   1   0   -0.30    2.10
  11  -1   0  113.69    9.80
 -11  -1   0  124.29   11.30
 -11  -1   0  128.19   11.90
 -11  -1   0  116.59    8.50
  11  -1   0  118.59   13.30
 -11   1   0  122.89   12.10
  11   1   0  128.29   13.30
 -11   1   0  106.09   10.80
  11   1   0  125.69    8.00
 -11   1   0  118.49    9.00
  11   1   0  117.29    9.20
 -11   1   0  118.29    9.20
  12  -1   0    2.20    4.10
 -12  -1   0    6.20    5.30
  12  -1   0    5.40    3.00
 -12  -1   0    5.60    5.60
 -12  -1   0    5.60    2.80
 -12   1   0    6.20    5.40
  12   1   0    3.90    3.40
  12   1   0    5.20    3.20
 -12   1   0    6.30    5.20
 -12   1   0    2.80    3.40
  12   1   0    6.60    4.40
 -12   1   0    8.90    3.30
  13  -1   0    1.30    4.80
  13  -1   0    3.90    3.50
 -13  -1   0    0.00    2.40
 -13  -1   0   -5.40    5.10
 -13  -1   0    5.40    5.70
 -13   1   0    1.20    3.40
  13   1   0   -5.70    4.20
 -13   1   0    6.70    4.70
  13   1   0    1.00    3.40
  13   1   0   -3.30    3.50
 -13   1   0    0.00    2.70
 -13   1   0    3.30    5.40
  13   1   0   -4.90    3.50
 -14  -1   0   43.40    9.50
 -14  -1   0   26.00    4.40
  14  -1   0   28.40    5.70
  14  -1   0   21.90    5.80
 -14  -1   0   27.10    7.50
  14  -1   0   19.90    6.80
  14  -1   0   27.20    6.20
 -14   1   0   47.90   10.10
 -14   1   0   32.20    6.00
 -14   1   0   21.80    5.80
  14   1   0   18.20    5.20
  14   1   0   35.50    5.20
 -14   1   0   29.30    7.50
  14   1   0   21.60    5.70
 -15  -1   0   -0.40    5.20
  15  -1   0    0.70    4.50
 -15  -1   0    1.40    6.40
 -15   1   0    2.90    5.20
  15   1   0   -5.40    3.80
 -15   1   0    0.20    6.00
  15   1   0   -9.40    4.30
 -16  -1   0   46.00    9.80
 -16  -1   0   40.50   10.40
  16  -1   0   30.20    6.40
  16  -1   0   36.80    7.10
  16   1   0   22.60    6.60
 -16   1   0   39.50    9.40
 -16   1   0   37.80    8.90
   0  -2   0 7326.47  102.19
   0  -2   0 7433.26  101.99
   0  -2   0 7405.36  101.99
  -1  -2   0  647.54   11.20
  -1  -2   0  686.53   12.80
  -1  -2   0  658.93   12.80
  -1  -2   0  662.93   14.50
  -1  -2   0  677.03   11.20
   1  -2   0  694.03   13.40
   1  -2   0  664.43   11.70
   1  -2   0  636.24   12.40
  -1  -2   0  663.13   12.70
   1   2   0  671.03   13.20
  -1   2   0  665.53   13.60
  -1   2   0  674.93   13.20
   1   2   0  672.33   12.70
   1   2   0  667.13   12.80
  -1   2   0  652.93   11.70
   1   2   0  670.83   11.20
  -1   2   0  658.33   12.50
   1   2   0  635.04   11.20
  -1   2   0  676.13   13.40
  -2  -2   0  490.65    8.10
   2  -2   0  511.55   12.60
   2  -2   0  524.75   12.50
   2  -2   0  503.95   10.30
  -2  -2   0  511.65   12.00
  -2  -2   0  511.35   12.40
  -2  -2   0  527.95   12.00
  -2  -2   0  527.65    8.70
   2   2   0  509.85    8.60
  -2   2   0  529.55   12.50
  -2   2   0  507.35   10.30
  -2   2   0  514.05   12.50
  -2   2   0  515.25   12.50
   2   2   0  517.65   11.80
  -2   2   0  506.15   11.80
   3  -2   0    3.80    1.90
  -3  -2   0    3.40    2.70
  -3  -2   0    4.80    2.10
  -3  -2   0    2.00    1.10
  -3  -2   0    3.30    2.90
   3  -2   0    2.20    2.00
  -3   2   0    3.10    2.50
   3   2   0    4.60    2.10
  -3   2   0    5.00    2.10
   3   2   0    5.20    1.20
  -3   2   0    2.40    2.50
  -3   2   0    6.50    2.10
  -3   2   0    2.30    1.90
  -4  -2   0  141.59    7.90
   4  -2   0  142.69    8.50
  -4  -2   0  147.19    4.80
  -4  -2   0  141.49    8.00
  -4  -2   0  151.18    7.90
   4  -2   0  152.18    7.70
  -4   2   0  147.19    7.50
   4   2   0  150.98    5.00
  -4   2   0  143.69    6.50
  -4   2   0  148.79    7.50
   4   2   0  141.59    3.40
  -4   2   0  142.69    8.20
  -4   2   0  152.68    7.90
   4   2   0  154.88    8.20
  -5  -2   0   15.40    1.90
  -5  -2   0   17.10    3.90
   5  -2   0   16.30    3.00
   5  -2   0   14.00    3.00
  -5  -2   0   10.80    2.80
  -5  -2   0   16.30    3.70
  -5   2   0   20.90    3.80
   5   2   0   10.50    2.80
  -5   2   0   19.40    4.00
   5   2   0   19.80    2.10
   5   2   0   15.60    2.10
  -5   2   0   13.70    2.90
  -5   2   0   18.40    3.40
   5   2   0   21.10    2.20
  -5   2   0   15.40    2.90
  -6  -2   0    3.30    3.10
  -6  -2   0   -0.70    2.20
   6  -2   0    2.00    2.10
  -6  -2   0    3.20    1.40
   6  -2   0    3.90    2.50
  -6  -2   0    2.80    3.40
   6   2   0    4.20    2.90
  -6   2   0    3.90    3.00
   6   2   0    1.20    1.30
   6   2   0    2.30    1.80
  -6   2   0    3.00    2.80
  -6   2   0    0.70    1.90
   6   2   0    1.00    1.40
  -6   2   0    6.50    2.60
  -6   2   0    3.50    2.50
   7  -2   0   97.29    9.50
   7  -2   0   92.29    7.80
  -7  -2   0   78.09    5.00
  -7  -2   0   76.49    8.00
  -7  -2   0   87.19    7.90
  -7  -2   0   86.29    8.50
   7   2   0   83.19    8.70
  -7   2   0   77.99    7.10
  -7   2   0   88.19    7.00
  -7   2   0   71.79    7.60
  -7   2   0   87.59    6.90
  -7   2   0   79.29    7.90
   7   2   0   82.79    4.40
   7   2   0   86.39    5.80
  -8  -2   0    2.40    1.70
  -8  -2   0   -1.60    2.90
   8  -2   0    1.10    2.40
  -8  -2   0    1.10    3.10
   8  -2   0   -0.70    2.10
  -8  -2   0    0.40    2.00
  -8   2   0    0.00    1.80
  -8   2   0    1.90    2.20
   8   2   0    3.00    1.90
  -8   2   0    3.50    2.90
   8   2   0    1.70    1.90
  -8   2   0   -4.20    2.80
   8   2   0    0.90    2.60
  -8   2   0   -0.80    2.50
   9  -2   0   59.09    6.80
  -9  -2   0   42.30    6.80
  -9  -2   0   55.89    7.40
  -9  -2   0   45.60    4.90
  -9  -2   0   59.79    8.40
   9  -2   0   39.40    6.00
  -9   2   0   59.99    6.80
  -9   2   0   42.30    6.90
   9   2   0   52.09    5.90
   9   2   0   36.00    5.50
  -9   2   0   68.79    6.80
   9   2   0   54.09    4.50
  -9   2   0   57.59    6.10
 -10  -2   0   35.00    6.30
  10  -2   0   27.20    5.00
 -10  -2   0   26.20    6.50
  10  -2   0   22.10    5.10
 -10  -2   0   16.70    4.10
 -10  -2   0   23.20    3.10
 -10   2   0   27.30    6.40
 -10   2   0   32.10    5.50
 -10   2   0   17.20    4.00
  10   2   0   16.40    4.80
  10   2   0   31.90    4.00
  10   2   0   23.30    3.60
 -10   2   0   26.20    5.30
 -10   2   0   26.30    4.40
  11  -2   0  180.18   14.70
 -11  -2   0  190.88   13.50
 -11  -2   0  167.38   14.10
  11  -2   0  170.48   11.80
 -11  -2   0  182.28    9.40
 -11   2   0  203.98   13.00
 -11   2   0  174.38   14.00
  11   2   0  174.28   14.80
 -11   2   0  178.68   11.80
 -11   2   0  183.78   11.70
  11   2   0  177.38    8.70
  11   2   0  194.08   10.60
 -12  -2   0   59.59    5.40
 -12  -2   0   49.70    8.50
  12  -2   0   38.00    7.50
 -12  -2   0   59.59   10.40
  12  -2   0   71.09    8.80
  12   2   0   44.20    5.40
 -12   2   0   48.00    8.90
 -12   2   0   54.39    8.00
  12   2   0   46.10    5.90
 -12   2   0   45.50    6.20
 -12   2   0   70.39    9.00
 -13  -2   0   48.30    6.50
  13  -2   0   42.60    6.70
 -13  -2   0   54.59    9.60
  13  -2   0   35.80    7.70
  13  -2   0   72.29   10.10
 -13  -2   0   64.99   10.00
  13   2   0   42.10    5.60
  13   2   0   39.40    7.00
  13   2   0   51.69    6.60
 -13   2   0   53.89    8.60
 -13   2   0   65.29   10.50
  13   2   0   59.29    8.10
 -13   2   0   62.39    8.60
  14  -2   0   10.90    5.50
  14  -2   0   16.10    4.50
 -14  -2   0   23.10    7.10
 -14  -2   0   12.70    7.00
 -14   2   0   13.20    5.20
 -14   2   0   17.40    5.50
  14   2   0    4.30    4.20
  14   2   0   12.10    4.00
  14   2   0    6.70    5.10
 -14   2   0   15.20    6.00
  14   2   0    7.30    4.50
  15  -2   0   -3.70    4.70
 -15  -2   0    4.40    7.40
  15  -2   0   -5.40    4.30
 -15  -2   0   11.20    6.70
 -15   2   0    3.40    5.90
 -15   2   0   -3.70    4.60
 -15   2   0   -1.60    4.40
 -16  -2   0   -2.00    6.60
  16  -2   0   -0.40    4.40
 -16  -2   0    2.90    5.80
  16  -2   0   -7.40    5.80
 -16   2   0   -7.20    5.30
 -16   2   0    0.70    6.40
   0  -3   0   -0.50    1.40
   0  -3   0    1.00    1.40
   0  -3   0    1.20    1.50
   0  -3   0    1.90    1.50
   0   3   0    0.70    2.10
   0   3   0    2.60    1.60
   0   3   0    1.90    1.90
   0   3   0    3.60    2.10
   1  -3   0 2767.62   42.90
   1  -3   0 2705.83   40.50
  -1  -3   0 2765.12   41.80
   1  -3   0 2746.63   42.50
  -1  -3   0 2696.13   40.10
  -1  -3   0 2658.63   40.00
  -1  -3   0 2577.64   40.20
  -1   3   0 2694.53   41.50
  -1   3   0 2692.23   43.10
  -1   3   0 2741.43   42.50
  -1   3   0 2724.93   42.70
   1   3   0 2723.13   41.80
   1   3   0 2728.33   41.90
   1   3   0 2713.83   42.40
  -1   3   0 2732.73   40.60
   1   3   0 2675.53   40.50
   2  -3   0 1018.10   19.90
  -2  -3   0 1055.79   21.20
  -2  -3   0 1038.00   20.00
   2  -3   0 1044.80   21.20
  -2  -3   0 1060.69   16.90
  -2  -3   0 1029.60   16.80
  -2  -3   0 1036.90   20.40
   2   3   0 1042.20   16.80
  -2   3   0 1029.80   20.00
   2   3   0 1035.90   16.90
  -2   3   0 1023.40   21.30
  -2   3   0 1036.60   21.10
   2   3   0 1055.39   21.00
  -2   3   0 1038.40   18.40
   2   3   0 1067.79   20.30
  -2   3   0 1067.59   21.20
  -3  -3   0  653.63   11.00
  -3  -3   0  652.83   16.60
   3  -3   0  614.04   16.10
  -3  -3   0  648.24   16.00
   3  -3   0  644.34   16.60
  -3  -3   0  645.74   15.60
  -3   3   0  621.24   13.40
  -3   3   0  647.04   16.60
  -3   3   0  654.03   15.70
  -3   3   0  635.94   16.50
   3   3   0  646.34   15.70
  -3   3   0  639.74   16.20
   3   3   0  645.44   10.90
  -4  -3   0   77.79    3.30
  -4  -3   0   85.69    6.50
  -4  -3   0   76.89    6.30
  -4  -3   0   87.19    6.50
   4  -3   0   71.69    6.60
   4  -3   0   75.59    6.60
  -4   3   0   83.99    6.70
   4   3   0   82.79    3.30
  -4   3   0   77.79    5.10
  -4   3   0   76.49    6.30
  -4   3   0   92.29    6.70
  -4   3   0   80.19    6.80
   4   3   0   89.39    6.50
   5  -3   0  180.58   10.10
  -5  -3   0  212.18   10.30
  -5  -3   0  207.18   10.30
  -5  -3   0  200.48   10.40
  -5  -3   0  194.08    5.60
   5  -3   0  202.48   10.00
   5   3   0  209.98   10.30
  -5   3   0  186.18    8.00
  -5   3   0  195.88    9.80
  -5   3   0  189.78   10.30
  -5   3   0  188.88    9.60
  -5   3   0  196.08    9.80
   5   3   0  201.68    5.80
   6  -3   0   72.69    8.10
  -6  -3   0   78.69    7.80
   6  -3   0   74.79    7.10
  -6  -3   0   77.99    7.80
  -6  -3   0   86.29    4.20
  -6  -3   0   80.59    8.00
  -6   3   0   88.19    7.20
  -6   3   0   77.89    7.30
   6   3   0   83.99    4.60
  -6   3   0   83.39    7.60
  -6   3   0   77.19    6.10
   6   3   0   87.29    8.00
  -6   3   0   88.39    7.30
  -7  -3   0   41.90    3.50
  -7  -3   0   31.00    4.40
  -7  -3   0   37.70    6.50
   7  -3   0   49.60    6.60
  -7  -3   0   37.00    5.90
  -7   3   0   47.40    6.50
  -7   3   0   44.10    5.40
   7   3   0   49.20    4.60
  -7   3   0   28.70    4.10
  -7   3   0   49.00    6.20
  -7   3   0   36.20    5.70
   7   3   0   30.40    4.40
   8  -3   0    5.00    2.70
  -8  -3   0    5.10    1.70
  -8  -3   0    2.30    3.80
   8  -3   0    4.70    2.40
  -8  -3   0    5.40    3.40
  -8  -3   0    1.90    2.30
  -8   3   0    7.40    2.40
  -8   3   0    6.40    3.30
  -8   3   0    6.10    2.70
   8   3   0    7.40    1.40
   8   3   0    7.80    2.20
  -8   3   0    4.40    3.60
   8   3   0   -0.80    2.60
   8   3   0    5.20    1.60
  -8   3   0    5.60    3.10
   9  -3   0   -1.30    2.40
  -9  -3   0    1.40    4.10
  -9  -3   0   -3.20    2.30
  -9  -3   0    1.70    1.20
   9  -3   0   -1.20    2.40
  -9  -3   0    2.80    3.40
   9   3   0   -3.50    1.50
  -9   3   0   -1.00    3.30
  -9   3   0    2.10    3.00
   9   3   0    0.40    2.10
   9   3   0   -1.50    2.60
  -9   3   0    3.70    2.40
   9   3   0    0.80    1.60
  -9   3   0   -0.50    2.10
  -9   3   0   -2.20    3.00
 -10  -3   0   14.90    2.60
 -10  -3   0   21.60    6.00
  10  -3   0   10.80    4.20
 -10  -3   0   18.40    5.10
  10  -3   0   12.40    4.20
 -10  -3   0   13.80    3.90
 -10   3   0    8.60    3.40
 -10   3   0   13.80    3.30
  10   3   0   18.10    3.30
 -10   3   0   20.80    5.10
 -10   3   0   23.80    5.80
 -10   3   0   20.10    5.10
  10   3   0    7.00    3.80
  10   3   0   18.50    2.80
  11  -3   0    5.50    4.40
 -11  -3   0   10.50    5.70
 -11  -3   0    4.80    5.10
 -11  -3   0    6.80    2.30
  11  -3   0    6.00    3.60
 -11   3   0   10.90    4.20
 -11   3   0    1.90    2.70
 -11   3   0   12.40    4.50
  11   3   0    5.60    3.00
  11   3   0    4.90    2.50
  11   3   0    2.10    3.70
 -11   3   0    7.50    4.50
  12  -3   0    4.40    3.80
 -12  -3   0   -0.60    1.80
  12  -3   0    2.70    4.10
 -12  -3   0   -5.40    3.90
 -12  -3   0    4.00    5.00
 -12   3   0    0.30    2.60
  12   3   0   -0.20    2.70
 -12   3   0    2.90    3.90
 -12   3   0   11.20    5.00
  12   3   0   -0.50    3.80
 -12   3   0    9.30    4.50
  13  -3   0   22.80    6.60
  13  -3   0   27.60    5.60
 -13  -3   0   26.60    7.30
 -13  -3   0   27.30    7.60
 -13  -3   0   16.50    3.20
 -13   3   0   31.30    7.10
  13   3   0   21.20    4.00
 -13   3   0   25.40    6.20
 -13   3   0   28.90    7.20
  13   3   0   18.40    3.90
  13   3   0   13.40    5.20
 -14  -3   0   48.90    9.70
  14  -3   0   38.70    7.70
 -14  -3   0   43.40    9.60
  14  -3   0   48.30    7.30
 -14   3   0   51.99    9.80
  14   3   0   40.80    5.50
  14   3   0   27.30    7.10
  14   3   0   34.60    5.10
 -15  -3   0   10.20    6.10
 -15  -3   0   22.50    7.10
  15  -3   0    7.90    5.40
 -15   3   0    1.20    5.50
 -15   3   0    1.10    5.40
 -15   3   0   11.20    5.80
 -16  -3   0   28.40    9.30
  16  -3   0   32.60    7.80
  16  -3   0   27.10    6.50
 -16  -3   0   32.70    8.90
 -16   3   0   31.00    8.90
 -16   3   0   30.70    6.60
 -16   3   0   35.90    8.20
   0  -4   0  316.27    9.50
   0  -4   0  324.57    9.80
   0  -4   0  327.97    9.90
   0  -4   0  314.27    9.60
   0   4   0  318.57    9.40
   0   4   0  314.87    9.60
   0   4   0  314.07   10.00
   0   4   0  309.67    9.40
   1  -4   0 3614.94   56.29
  -1  -4   0 3687.73   53.79
   1  -4   0 3630.04   55.89
  -1  -4   0 3540.45   53.39
  -1  -4   0 3631.44   55.19
  -1   4   0 3542.15   54.69
  -1   4   0 3607.04   53.89
   1   4   0 3560.84   55.69
   1   4   0 3535.75   53.99
   1   4   0 3594.14   55.09
  -1   4   0 3592.04   55.69
   1   4   0 3582.64   55.09
  -1   4   0 3562.94   56.69
  -1   4   0 3565.84   55.99
  -2  -4   0 5317.87   74.99
  -2  -4   0 5310.07   74.89
  -2  -4   0 5285.37   79.09
  -2  -4   0 5231.18   79.79
   2  -4   0 5371.66   80.49
  -2  -4   0 5362.56   78.69
   2  -4   0 5415.46   80.29
  -2  -4   0 5272.97   77.29
  -2   4   0 5223.28   76.19
  -2   4   0 5160.98   78.09
   2   4   0 5245.18   78.39
  -2   4   0 5273.17   80.19
   2   4   0 5304.37   75.09
  -2   4   0 5249.87   80.89
  -2   4   0 5376.06   79.99
   2   4   0 5236.88   79.79
   2   4   0 5185.38   75.19
  -3  -4   0    1.60    1.10
  -3  -4   0    1.90    1.30
  -3  -4   0   -0.90    2.60
   3  -4   0    0.40    1.50
  -3  -4   0    0.40    2.60
   3  -4   0    1.20    1.80
  -3  -4   0   -0.50    1.40
  -3   4   0   -1.40    2.30
   3   4   0    0.80    1.00
   3   4   0    1.30    1.30
  -3   4   0   -0.30    1.70
   3   4   0    1.00    1.70
  -3   4   0    1.40    1.80
  -3   4   0   -2.80    2.10
  -3   4   0    1.00    2.10
  -4  -4   0  240.38    6.00
   4  -4   0  250.87   11.10
  -4  -4   0  251.07   10.90
   4  -4   0  243.78   11.10
  -4  -4   0  260.97   11.40
  -4  -4   0  256.87   10.40
   4   4   0  249.28   10.40
  -4   4   0  265.17   11.40
   4   4   0  252.97    5.90
  -4   4   0  243.58   10.20
  -4   4   0  249.88   11.20
  -4   4   0  256.07   11.10
  -4   4   0  247.58    8.70
   5  -4   0    4.00    2.50
  -5  -4   0    8.70    3.90
  -5  -4   0    5.10    2.50
  -5  -4   0    7.00    3.60
   5  -4   0    0.80    2.50
  -5  -4   0    4.80    1.10
  -5   4   0    2.80    2.20
  -5   4   0    5.20    2.30
   5   4   0    4.80    1.10
  -5   4   0    3.90    2.30
  -5   4   0    7.20    3.20
  -5   4   0    2.90    3.50
   5   4   0    5.10    2.20
  -6  -4   0  854.71   24.20
  -6  -4   0  826.62   23.70
   6  -4   0  821.32   23.30
   6  -4   0  901.91   25.10
  -6  -4   0  867.61   23.40
  -6  -4   0  852.51   14.80
   6   4   0  878.61   23.60
  -6   4   0  849.41   23.20
  -6   4   0  848.42   23.30
  -6   4   0  858.11   24.40
  -6   4   0  833.02   19.80
   6   4   0  871.11   15.00
  -6   4   0  852.41   23.20
  -7  -4   0  127.89    9.60
   7  -4   0  110.39    9.80
   7  -4   0  115.79    8.90
  -7  -4   0  122.59    4.70
  -7  -4   0  114.59    9.30
  -7  -4   0  114.19    9.90
  -7   4   0  120.39    8.90
  -7   4   0  134.69    9.50
   7   4   0  130.99    9.40
  -7   4   0  130.39   10.00
   7   4   0  119.69    4.80
  -7   4   0  112.89    7.40
  -7   4   0  117.99    9.10
   8  -4   0  385.56   17.60
   8  -4   0  397.86   16.50
  -8  -4   0  392.46   17.20
  -8  -4   0  385.06   17.40
  -8  -4   0  375.96   16.50
  -8  -4   0  370.46    9.40
   8   4   0  378.06    9.70
  -8   4   0  370.06   17.00
  -8   4   0  375.26   14.00
  -8   4   0  367.26   15.70
  -8   4   0  401.16   17.10
   8   4   0  393.16   17.30
  -8   4   0  377.36   16.10
  -9  -4   0    1.90    3.80
  -9  -4   0   -0.90    3.80
  -9  -4   0    1.90    2.50
  -9  -4   0    1.20    1.20
   9  -4   0    2.30    2.50
   9  -4   0    1.10    3.10
  -9   4   0    0.00    2.30
  -9   4   0   -2.60    2.80
  -9   4   0   -2.70    2.20
   9   4   0   -0.30    1.60
  -9   4   0    1.60    3.20
   9   4   0    0.10    2.90
  -9   4   0    0.90    3.50
 -10  -4   0  499.05   12.80
 -10  -4   0  527.45   22.30
  10  -4   0  532.05   21.30
 -10  -4   0  557.94   23.50
 -10  -4   0  511.75   21.50
  10  -4   0  549.85   24.30
 -10   4   0  494.85   20.40
  10   4   0  525.25   13.70
 -10   4   0  533.65   18.80
 -10   4   0  520.35   22.10
  10   4   0  531.15   22.70
 -10   4   0  518.25   20.40
  11  -4   0    0.00    3.00
 -11  -4   0    2.80    4.80
 -11  -4   0    5.50    6.10
  11  -4   0   -1.90    3.70
 -11  -4   0    3.80    1.70
  11   4   0    1.80    2.40
 -11   4   0    4.20    4.50
 -11   4   0    0.10    4.60
  11   4   0    1.30    3.80
 -11   4   0    1.50    3.40
 -11   4   0    6.90    4.30
 -12  -4   0    7.70    5.70
 -12  -4   0    7.90    5.80
  12  -4   0    7.50    5.20
  12  -4   0    3.70    3.80
  12   4   0    2.10    2.20
 -12   4   0    1.70    4.20
 -12   4   0    2.20    3.70
 -12   4   0    3.70    5.80
  12   4   0    0.60    2.40
  12   4   0    4.50    4.10
  13  -4   0    1.70    4.50
  13  -4   0   17.40    5.00
 -13  -4   0   20.00    7.70
 -13  -4   0   12.70    5.60
  13   4   0   10.20    3.00
  13   4   0    4.00    4.70
 -13   4   0   16.80    6.20
  13   4   0    4.00    2.80
 -13   4   0   22.80    6.40
 -14  -4   0   29.70    9.40
 -14  -4   0   31.80    7.80
  14  -4   0    9.80    6.50
  14  -4   0   24.00    6.20
 -14   4   0   37.40    7.80
  14   4   0   20.00    3.60
  14   4   0   19.70    4.10
 -14   4   0   32.30    7.60
 -14   4   0   32.20    8.10
  14   4   0   20.80    6.50
  15  -4   0   21.60    6.20
 -15  -4   0   33.80    9.90
 -15  -4   0   23.90    8.50
 -15   4   0   22.10    7.20
 -15   4   0   12.10    6.60
 -15   4   0   25.70    8.20
  16  -4   0   13.10    6.70
 -16  -4   0   20.60    7.20
 -16  -4   0   11.30    6.90
 -16   4   0    0.90    5.90
 -16   4   0    4.50    6.60
 -16   4   0   21.10    6.90
   0  -5   0    0.00    1.50
   0  -5   0    0.20    1.60
   0  -5   0    0.50    1.60
   0  -5   0    2.00    1.50
   0   5   0    1.80    2.20
   0   5   0    0.50    2.10
   0   5   0    1.90    2.30
  -1  -5   0  119.69    6.10
  -1  -5   0  120.19    6.90
   1  -5   0  127.69    7.20
   1  -5   0  116.69    6.80
  -1  -5   0  120.29    6.30
   1  -5   0  128.49    7.40
   1   5   0  113.69    6.40
   1   5   0  106.49    6.50
   1   5   0  117.49    6.90
  -1   5   0  118.29    6.70
  -1   5   0  115.29    6.10
   1   5   0  114.89    6.70
  -1   5   0  113.99    7.40
  -1   5   0  119.09    6.40
  -1   5   0  121.09    7.20
   2  -5   0  518.05   15.50
  -2  -5   0  515.75   12.00
  -2  -5   0  519.05   12.20
   2  -5   0  522.15   15.10
  -2  -5   0  507.55   14.50
  -2  -5   0  517.95   14.20
  -2   5   0  504.65   15.20
  -2   5   0  529.45   12.90
  -2   5   0  508.75   14.00
   2   5   0  511.55   12.50
   2   5   0  499.05   14.90
   2   5   0  524.25   14.30
  -2   5   0  529.05   16.00
  -2   5   0  522.35   15.10
  -3  -5   0  494.35   14.50
   3  -5   0  514.05   16.20
  -3  -5   0  508.85   11.20
  -3  -5   0  501.45   15.90
   3  -5   0  502.05   15.90
  -3  -5   0  490.75   10.90
  -3  -5   0  503.85   15.10
   3   5   0  493.55   11.20
  -3   5   0  493.35   15.50
  -3   5   0  506.45   16.50
  -3   5   0  519.95   14.70
  -3   5   0  495.05   12.70
   3   5   0  507.35   14.80
  -3   5   0  499.85   15.60
  -4  -5   0  265.07   10.90
  -4  -5   0  243.68    6.20
   4  -5   0  256.97   12.00
  -4  -5   0  231.88   11.20
  -4  -5   0  250.77    6.70
   4  -5   0  253.17   12.00
  -4  -5   0  250.87   11.20
   4   5   0  252.47    6.60
   4   5   0  226.08   10.20
  -4   5   0  249.78    8.90
  -4   5   0  234.78   11.20
  -4   5   0  239.08   10.50
  -4   5   0  256.97   11.70
   4   5   0  243.78    6.20
   5  -5   0    7.70    3.10
  -5  -5   0   10.90    4.00
   5  -5   0    6.60    2.70
  -5  -5   0   11.10    1.50
  -5  -5   0   10.60    2.90
  -5  -5   0   10.70    3.90
  -5   5   0    7.10    2.40
   5   5   0   10.90    2.60
  -5   5   0   12.70    3.90
  -5   5   0    8.90    2.90
   5   5   0   10.20    1.30
  -5   5   0   13.00    3.70
  -5   5   0    9.60    2.70
  -6  -5   0   29.00    5.90
  -6  -5   0   26.70    5.20
   6  -5   0   21.90    3.80
   6  -5   0   16.50    3.60
  -6  -5   0   22.30    3.90
   6   5   0   18.70    3.30
  -6   5   0   34.70    4.90
  -6   5   0   28.40    5.10
  -6   5   0   25.60    4.10
  -6   5   0   21.30    3.70
  -6   5   0   29.10    5.00
   7  -5   0   10.20    3.50
  -7  -5   0   12.70    4.60
   7  -5   0   10.20    3.30
  -7  -5   0   15.30    4.50
  -7  -5   0   12.40    3.30
   7   5   0    9.80    3.00
  -7   5   0   15.70    3.70
  -7   5   0   20.30    4.70
  -7   5   0   17.90    3.60
  -7   5   0   13.00    4.30
  -7   5   0   16.80    3.70
  -8  -5   0   26.50    4.40
  -8  -5   0   39.30    6.80
   8  -5   0   24.80    4.60
   8  -5   0   24.20    4.80
  -8   5   0   30.30    4.90
  -8   5   0   36.60    6.20
   8   5   0   25.40    4.20
  -8   5   0   39.70    6.50
   9  -5   0   13.90    4.00
   9  -5   0   10.40    3.90
  -9  -5   0   18.80    5.50
  -9  -5   0   15.00    3.80
  -9  -5   0   19.00    6.10
  -9   5   0   14.00    5.10
   9   5   0   16.20    1.90
  -9   5   0   20.30    4.50
  -9   5   0   14.70    3.80
  -9   5   0   16.00    3.80
   9   5   0   13.10    4.00
  -9   5   0   16.40    4.80
 -10  -5   0  231.68   15.70
  10  -5   0  244.98   16.60
 -10  -5   0  220.18   14.80
  10  -5   0  250.87   15.00
 -10  -5   0  226.68    6.80
 -10  -5   0  225.28   14.70
  10   5   0  261.07   16.00
 -10   5   0  229.68   13.80
 -10   5   0  234.58   12.50
 -10   5   0  254.67   15.50
  10   5   0  239.48    7.20
 -10   5   0  243.78   14.90
  11  -5   0    2.90    4.10
 -11  -5   0    3.20    5.80
  11  -5   0    7.40    3.60
 -11  -5   0    2.40    4.80
  11   5   0   -2.50    3.40
 -11   5   0    4.80    4.80
 -11   5   0    2.80    3.70
 -11   5   0    2.90    4.30
 -12  -5   0   13.60    6.40
  12  -5   0   11.90    4.90
 -12  -5   0    9.00    6.00
  12  -5   0   10.80    5.20
  12   5   0    6.60    2.10
 -12   5   0   19.90    5.60
  12   5   0   11.40    5.20
  12   5   0    7.50    1.90
 -12   5   0   19.80    5.90
  13  -5   0   12.90    5.20
 -13  -5   0    6.40    6.70
 -13  -5   0    9.10    7.00
  13  -5   0   11.90    4.90
  13   5   0    2.30    4.80
 -13   5   0   18.10    6.20
 -13   5   0   16.60    6.30
 -13   5   0    9.60    6.80
 -14  -5   0   20.40    7.30
  14  -5   0   11.30    4.90
 -14  -5   0    2.10    6.80
 -14   5   0   19.30    6.30
 -14   5   0   22.20    6.30
 -14   5   0   14.20    7.60
  15  -5   0   32.30    6.90
 -15  -5   0   42.40    9.90
 -15  -5   0   48.00   11.50
 -15   5   0   63.69   10.60
 -15   5   0   39.70    8.40
 -15   5   0   41.60    8.90
 -16  -5   0   -4.30    7.10
 -16  -5   0  -11.70    6.70
 -16   5   0   -0.20    5.80
 -16   5   0   -9.80    5.30
 -16   5   0   -6.40    5.80
   0  -6   0  243.98   10.20
   0  -6   0  258.97   10.10
   0  -6   0  261.37   10.40
   0  -6   0  262.07   10.20
   0   6   0  247.68    9.70
   0   6   0  263.17   10.10
   0   6   0  257.27   10.50
   1  -6   0   -2.30    1.70
   1  -6   0   -0.60    1.50
  -1  -6   0   -0.10    1.60
   1  -6   0   -2.30    1.70
   1  -6   0   -3.10    1.60
  -1  -6   0   -0.10    1.40
  -1  -6   0    2.30    1.70
  -1  -6   0    0.70    1.70
   1   6   0    3.20    2.40
   1   6   0    1.00    2.60
   1   6   0   -1.00    1.80
  -1   6   0    1.40    2.30
  -1   6   0   -0.40    1.90
  -1   6   0    0.60    1.80
   1   6   0   -1.30    1.60
  -1   6   0    2.20    2.40
  -1   6   0   -4.80    2.20
   2  -6   0  267.37   11.30
  -2  -6   0  277.17   10.90
  -2  -6   0  264.17    9.20
  -2  -6   0  262.27   10.60
   2  -6   0  281.07   11.80
  -2  -6   0  269.07    9.10
   2  -6   0  285.77   12.00
   2   6   0  263.57   10.70
  -2   6   0  269.27    9.70
   2   6   0  266.07   11.30
  -2   6   0  265.87   11.30
   2   6   0  271.27    9.60
   2   6   0  270.87   10.70
  -2   6   0  267.17   11.20
  -2   6   0  267.47   10.40
  -2   6   0  273.37   12.20
   3  -6   0  122.99    8.80
  -3  -6   0  127.29    8.20
  -3  -6   0  121.59    7.60
   3  -6   0  125.89    8.60
  -3  -6   0  123.09    5.90
  -3  -6   0  132.59    6.00
  -3  -6   0  119.69    8.60
  -3   6   0  128.19    6.70
  -3   6   0  129.19    7.50
   3   6   0  129.19    8.00
  -3   6   0  132.39    8.40
   3   6   0  120.19    6.00
  -3   6   0  126.19    9.30
  -3   6   0  140.89    8.80
   3   6   0  142.49    9.00
  -4  -6   0  152.98    5.90
   4  -6   0  161.88   10.40
  -4  -6   0  158.28    5.80
  -4  -6   0  148.09    9.40
  -4  -6   0  158.88    9.80
   4  -6   0  164.68   10.10
  -4  -6   0  156.08    8.90
   4   6   0  155.38    8.90
   4   6   0  151.88    5.80
  -4   6   0  160.38    9.60
  -4   6   0  158.08   10.30
  -4   6   0  144.59    9.20
  -4   6   0  158.28    8.90
  -4   6   0  154.78    7.30
  -5  -6   0    8.50    1.40
  -5  -6   0   10.40    1.70
   5  -6   0    9.30    3.00
  -5  -6   0   13.30    4.10
  -5  -6   0   10.60    1.80
   5  -6   0   15.20    3.70
  -5  -6   0   11.30    3.00
  -5  -6   0   17.90    4.40
   5   6   0   13.10    1.60
  -5   6   0   12.30    2.70
   5   6   0    6.90    2.20
  -5   6   0   12.60    3.50
  -5   6   0   16.80    3.40
  -5   6   0    9.50    2.80
  -5   6   0   15.90    4.70
   6  -6   0   -0.40    2.40
   6  -6   0   -0.20    2.50
  -6  -6   0    1.30    2.30
  -6  -6   0    5.70    3.50
  -6  -6   0    3.10    3.90
  -6   6   0    4.30    2.60
  -6   6   0    1.70    2.20
  -6   6   0   -1.40    2.10
   6   6   0    0.50    1.80
  -6   6   0   -0.20    2.50
  -6   6   0    2.70    3.20
  -7  -6   0   22.30    5.40
  -7  -6   0   14.20    3.60
   7  -6   0   16.00    4.00
  -7  -6   0   21.50    5.70
   7  -6   0   14.90    3.80
  -7   6   0   22.80    4.10
  -7   6   0   19.50    5.00
  -7   6   0   13.80    3.50
  -7   6   0   14.40    3.60
  -7   6   0   23.60    5.50
   7   6   0   16.90    3.50
  -8  -6   0   28.20    4.70
   8  -6   0   36.10    5.60
  -8  -6   0   32.90    6.80
  -8  -6   0   31.40    6.30
   8  -6   0   32.60    5.30
  -8   6   0   37.80    6.90
  -8   6   0   37.60    6.30
  -8   6   0   27.00    4.60
   8   6   0   23.00    4.50
  -8   6   0   25.40    4.70
  -8   6   0   45.60    5.90
   9  -6   0    0.60    2.90
  -9  -6   0   -3.20    4.70
  -9  -6   0   -4.00    4.70
   9  -6   0   -3.10    2.90
  -9  -6   0   -4.80    2.60
  -9   6   0   -1.70    2.60
  -9   6   0    0.10    2.60
  -9   6   0   -3.50    2.20
  -9   6   0   -0.60    3.90
   9   6   0    2.30    2.70
  -9   6   0   -1.10    4.00
 -10  -6   0  340.27   19.20
 -10  -6   0  325.17   17.70
  10  -6   0  324.37   17.30
  10  -6   0  311.07   18.80
 -10  -6   0  326.77   19.20
 -10   6   0  326.37   18.20
  10   6   0  334.27   18.20
 -10   6   0  298.67   13.90
 -10   6   0  309.67   17.60
 -11  -6   0   12.10    6.20
  11  -6   0   13.20    4.80
  11  -6   0   14.40    4.60
 -11   6   0   23.30    6.40
  11   6   0   12.10    4.70
 -11   6   0   25.30    5.10
 -11   6   0   26.10    7.30
  12  -6   0    0.20    4.50
 -12  -6   0   -4.00    5.50
 -12  -6   0    2.60    5.70
  12  -6   0   -3.90    3.60
 -12   6   0   -1.40    4.30
 -12   6   0   -1.80    4.50
 -12   6   0   -9.00    5.00
  12   6   0   -0.30    3.20
  13  -6   0   -0.80    4.90
  13  -6   0    5.20    4.50
 -13  -6   0   10.90    6.60
 -13  -6   0   18.10    7.20
 -13   6   0    9.90    5.30
  13   6   0    0.70    4.70
 -13   6   0   25.20    6.60
 -13   6   0   16.40    6.50
 -14  -6   0   43.70   10.30
  14  -6   0   41.00    7.30
 -14  -6   0   59.39   11.10
 -14   6   0   63.99   10.70
 -14   6   0   45.00   10.20
 -14   6   0   51.29    8.90
 -15  -6   0    7.40    7.10
 -15  -6   0   10.30    7.50
 -15   6   0   14.20    6.40
 -15   6   0   15.70    7.00
 -15   6   0   11.80    7.10
   0  -7   0    1.00    1.80
   0  -7   0    0.10    1.80
   0  -7   0    0.50    1.70
   0  -7   0    0.90    1.70
   0   7   0    4.80    2.60
   0   7   0    3.10    2.80
   0   7   0    0.60    2.50
  -1  -7   0  878.31   21.00
  -1  -7   0  873.01   20.90
  -1  -7   0  898.81   22.10
  -1  -7   0  924.21   22.20
   1  -7   0  965.20   23.60
   1  -7   0  904.51   22.60
   1  -7   0  911.91   23.00
   1  -7   0  924.21   23.40
   1   7   0  887.31   21.80
   1   7   0  906.11   21.90
  -1   7   0  872.91   20.70
  -1   7   0  916.21   22.00
  -1   7   0  891.41   23.60
   1   7   0  893.31   22.10
   2  -7   0 1114.39   27.20
  -2  -7   0 1054.19   25.10
   2  -7   0 1063.59   26.50
  -2  -7   0 1063.29   22.60
  -2  -7   0 1068.79   24.90
  -2  -7   0 1087.89   22.80
   2  -7   0 1055.09   25.80
  -2   7   0 1048.20   25.50
   2   7   0 1046.60   24.80
   2   7   0 1066.29   25.90
  -2   7   0 1089.29   26.30
  -2   7   0 1073.39   27.20
  -2   7   0 1075.19   24.70
   2   7   0 1049.89   23.20
  -2   7   0 1064.69   23.10
   2   7   0 1046.70   24.70
  -3  -7   0  186.18   10.60
  -3  -7   0  162.98    9.40
  -3  -7   0  161.68    9.10
   3  -7   0  166.58   10.00
  -3  -7   0  169.28    7.30
  -3  -7   0  167.68    7.50
   3  -7   0  178.38   10.60
   3  -7   0  178.88   10.70
  -3   7   0  165.68    9.80
  -3   7   0  174.28    9.20
  -3   7   0  168.38    8.10
  -3   7   0  187.28   10.20
  -3   7   0  174.08   10.60
   3   7   0  174.68   10.10
   3   7   0  176.78    7.60
   3   7   0  181.18    9.60
   4  -7   0   64.49    7.40
   4  -7   0   52.79    7.00
  -4  -7   0   69.19    7.10
  -4  -7   0   66.59    4.50
  -4  -7   0   50.99    6.90
   4  -7   0   65.39    7.70
  -4  -7   0   58.59    6.70
  -4  -7   0   65.09    4.40
  -4   7   0   60.69    5.40
  -4   7   0   67.19    7.30
  -4   7   0   53.89    7.60
  -4   7   0   52.89    6.70
   4   7   0   56.19    6.50
  -4   7   0   67.49    6.70
   4   7   0   60.09    4.40
  -5  -7   0    6.50    1.60
  -5  -7   0    4.20    3.60
   5  -7   0    4.50    2.90
  -5  -7   0    3.50    1.20
   5  -7   0    2.40    2.50
  -5  -7   0    4.60    2.10
  -5  -7   0    9.90    4.40
  -5   7   0    9.20    3.10
  -5   7   0    6.40    2.70
   5   7   0    4.40    2.30
  -5   7   0    4.60    2.70
  -5   7   0    2.50    1.80
  -5   7   0    5.10    3.80
   5   7   0    6.80    1.40
  -6  -7   0   30.00    4.40
  -6  -7   0   38.20    6.70
   6  -7   0   29.20    5.00
  -6  -7   0   38.70    6.40
   6  -7   0   28.70    4.90
   6   7   0   29.10    4.40
  -6   7   0   40.00    6.90
  -6   7   0   48.70    7.10
   7  -7   0    3.40    2.60
  -7  -7   0    4.30    4.00
   7  -7   0    6.90    3.10
  -7  -7   0    3.60    4.30
  -7  -7   0    4.50    2.90
  -7   7   0    6.80    3.70
  -7   7   0    4.70    3.10
   7   7   0    1.40    2.30
  -7   7   0    8.10    2.60
  -7   7   0    7.60    3.00
  -7   7   0    6.80    4.20
  -8  -7   0  254.27   14.70
  -8  -7   0  248.18   15.40
   8  -7   0  253.37   16.10
  -8  -7   0  275.07   16.20
   8  -7   0  293.17   16.40
  -8   7   0  278.67   15.10
   8   7   0  271.57   15.20
  -8   7   0  259.87   15.50
  -8   7   0  261.77   11.80
  -8   7   0  262.27   15.20
  -8   7   0  275.07   16.30
  -9  -7   0  158.78   12.90
  -9  -7   0  158.58   13.80
  -9  -7   0  154.28   13.70
   9  -7   0  155.38   13.00
   9  -7   0  159.88   14.30
  -9   7   0  158.28   13.40
  -9   7   0  164.18   12.60
   9   7   0  154.48   13.00
  -9   7   0  176.48   10.00
 -10  -7   0  175.08   15.00
  10  -7   0  164.28   13.60
 -10  -7   0  152.68   12.80
  10  -7   0  149.79   14.70
 -10  -7   0  159.08   14.40
 -10   7   0  164.18   10.90
 -10   7   0  169.18   13.60
 -10   7   0  162.38   14.00
  10   7   0  152.68   13.20
 -11  -7   0   41.60    8.60
  11  -7   0   42.60    7.30
  11  -7   0   39.70    6.50
 -11  -7   0   37.50    8.90
  11   7   0   36.90    6.40
 -11   7   0   58.59    8.90
 -11   7   0   62.59   10.10
 -12  -7   0    4.10    6.10
  12  -7   0    3.60    4.80
  12  -7   0    4.60    4.30
 -12  -7   0    3.20    6.80
 -12   7   0    3.70    4.60
 -12   7   0   -1.30    4.90
  12   7   0   -4.90    3.80
 -12   7   0    4.60    5.70
 -13  -7   0    1.70    6.10
  13  -7   0    8.00    6.60
  13  -7   0   -4.20    3.80
 -13  -7   0    5.20    5.90
 -13   7   0    1.50    6.00
 -13   7   0   12.10    4.70
  13   7   0    0.50    4.10
 -13   7   0    7.10    6.10
 -14  -7   0    4.00    7.10
 -14  -7   0    3.10    6.70
 -14   7   0    5.60    6.80
 -14   7   0    4.40    5.70
  14   7   0   -4.60    4.70
 -14   7   0    5.00    6.30
 -15  -7   0   13.30    7.70
 -15  -7   0   18.10    8.80
 -15   7   0    9.90    6.20
 -15   7   0   25.70    8.60
 -15   7   0   15.00    7.60
   0  -8   0   -2.10    1.60
   0  -8   0    1.30    1.80
   0  -8   0   -0.30    1.90
   0  -8   0   -1.50    1.70
   0   8   0   -0.60    2.60
   0   8   0    3.20    2.40
   0   8   0    1.50    2.50
   1  -8   0    0.10    2.10
  -1  -8   0    2.20    2.10
  -1  -8   0    3.70    2.10
   1  -8   0    5.00    2.10
   1  -8   0    1.70    1.90
  -1  -8   0    4.90    2.30
  -1  -8   0    6.50    2.30
   1  -8   0    4.80    2.40
  -1   8   0   11.90    3.60
   1   8   0    6.30    2.90
  -1   8   0    6.00    3.00
   1   8   0   10.20    3.30
   1   8   0    8.60    3.30
  -1   8   0    6.10    3.30
  -2  -8   0  345.57   13.60
   2  -8   0  350.86   14.80
  -2  -8   0  326.97   13.20
   2  -8   0  337.17   14.60
  -2  -8   0  329.37   11.90
   2  -8   0  327.17   14.00
  -2  -8   0  345.07   12.00
   2  -8   0  362.86   14.70
   2   8   0  327.97   13.70
   2   8   0  334.37   13.40
  -2   8   0  354.66   14.20
  -2   8   0  335.57   12.30
   2   8   0  337.67   13.40
  -2   8   0  351.26   15.10
  -2   8   0  334.17   13.00
   2   8   0  323.27   12.40
  -3  -8   0  687.03   17.10
  -3  -8   0  679.83   19.90
  -3  -8   0  669.93   21.40
  -3  -8   0  677.33   20.50
   3  -8   0  681.73   21.40
  -3  -8   0  693.03   16.90
   3  -8   0  654.83   21.90
   3  -8   0  701.73   22.30
  -3   8   0  692.13   20.10
   3   8   0  685.23   20.10
   3   8   0  659.63   17.40
  -3   8   0  656.43   17.70
  -3   8   0  656.83   22.40
   3   8   0  671.73   21.00
  -3   8   0  657.63   21.10
  -3   8   0  674.73   20.90
  -4  -8   0    0.10    2.60
   4  -8   0   -2.30    2.10
   4  -8   0    0.40    2.70
  -4  -8   0   -0.70    3.20
   4  -8   0    1.90    2.10
  -4  -8   0   -1.20    1.40
  -4  -8   0   -2.00    1.90
  -4   8   0    1.60    2.40
   4   8   0    1.70    2.10
  -4   8   0    2.30    3.20
   4   8   0    1.40    2.20
  -4   8   0   -0.20    2.70
  -4   8   0   -0.60    1.90
  -4   8   0    1.90    2.50
  -5  -8   0    2.50    3.80
  -5  -8   0   -1.80    3.20
  -5  -8   0    1.60    1.30
  -5  -8   0    1.70    1.40
   5  -8   0   -0.50    2.40
   5  -8   0   -1.10    2.50
  -5  -8   0   -2.10    1.80
   5  -8   0    0.50    2.00
   5   8   0    2.30    2.20
   5   8   0    3.90    2.00
  -5   8   0    2.60    3.00
  -5   8   0    1.70    2.20
  -5   8   0   -0.90    2.20
  -5   8   0    1.90    3.60
  -5   8   0    1.10    2.30
  -6  -8   0   20.00    5.60
  -6  -8   0   14.90    3.50
  -6  -8   0   17.70    2.40
   6  -8   0   11.80    3.80
   6  -8   0   11.20    3.50
  -6  -8   0   11.40    1.80
   6  -8   0   11.20    3.70
  -6  -8   0   15.90    5.10
   6   8   0   15.80    2.10
  -6   8   0   10.70    3.40
   6   8   0    8.90    3.30
  -6   8   0   18.90    3.80
  -6   8   0   15.50    4.60
  -6   8   0   15.70    4.70
  -7  -8   0   25.70    6.40
   7  -8   0   11.10    4.20
  -7  -8   0   19.00    4.30
  -7  -8   0   22.20    6.20
   7  -8   0   16.90    4.50
   7   8   0   19.00    3.60
  -7   8   0   23.90    6.50
  -7   8   0   23.10    4.50
  -7   8   0   20.10    5.40
  -7   8   0   25.00    4.20
  -8  -8   0   19.80    4.60
  -8  -8   0   21.90    6.90
   8  -8   0   11.70    4.50
  -8  -8   0   33.40    6.80
   8  -8   0   24.70    5.30
  -8   8   0   30.50    7.60
   8   8   0   16.10    4.00
  -8   8   0   21.00    5.20
  -8   8   0   23.20    4.50
  -8   8   0   29.20    6.10
   9  -8   0   16.30    4.60
   9  -8   0   15.00    5.10
  -9  -8   0   22.20    7.00
  -9  -8   0   22.80    6.80
   9   8   0   15.80    4.20
  -9   8   0   21.20    4.30
  -9   8   0   31.90    6.70
  -9   8   0   22.30    6.70
  10  -8   0   51.29    7.80
  10  -8   0   42.30    7.20
 -10  -8   0   59.69   10.50
 -10   8   0   53.89    7.20
 -10   8   0   56.19    8.90
 -10   8   0   58.49   10.50
 -11  -8   0    1.60    5.90
  11  -8   0    1.90    4.10
 -11  -8   0    0.40    5.50
  11  -8   0   -2.20    3.80
 -11   8   0    1.90    3.50
  11   8   0   -2.90    3.60
 -11   8   0    0.20    5.60
 -11   8   0   -1.70    4.10
  12  -8   0   28.00    6.80
 -12  -8   0   55.29   11.00
  12  -8   0   29.30    6.30
 -12  -8   0   41.10   10.10
 -12   8   0   39.70    7.10
 -12   8   0   40.40    9.00
 -12   8   0   35.20    7.40
 -13  -8   0   -8.20    5.50
 -13  -8   0    7.10    6.50
 -13   8   0    7.00    5.80
 -13   8   0    0.80    5.70
  13   8   0    0.60    4.00
 -13   8   0    1.80    4.80
 -14  -8   0    1.50    6.70
 -14   8   0   -0.40    5.10
 -14   8   0    3.80    6.30
 -14   8   0    0.80    6.20
  14   8   0   -7.30    4.60
   0  -9   0    1.40    1.90
   0  -9   0   -0.30    1.50
   0  -9   0    0.30    1.90
   0  -9   0   -2.20    1.70
   0   9   0    2.20    2.60
   0   9   0   -2.10    2.70
   0   9   0    1.70    2.40
  -1  -9   0   68.79    7.20
  -1  -9   0   68.09    6.40
  -1  -9   0   66.99    6.70
   1  -9   0   67.19    7.20
  -1  -9   0   57.79    6.20
   1  -9   0   60.79    7.30
   1  -9   0   47.50    6.60
   1  -9   0   71.39    7.00
   1   9   0   59.69    6.90
   1   9   0   65.79    7.10
  -1   9   0   63.79    7.60
  -1   9   0   61.29    6.40
   1   9   0   60.09    6.80
  -1   9   0   61.89    6.60
  -2  -9   0   59.89    5.80
  -2  -9   0   54.49    6.60
  -2  -9   0   52.39    5.80
  -2  -9   0   54.69    6.30
  -2  -9   0   48.20    6.50
  -2  -9   0   54.59    6.60
   2  -9   0   34.00    5.00
   2  -9   0   33.10    5.10
   2   9   0   43.60    5.50
   2   9   0   52.59    7.10
   2   9   0   55.69    6.60
  -2   9   0   45.80    7.10
  -2   9   0   51.49    5.80
  -2   9   0   40.80    5.60
   3  -9   0  389.16   16.50
  -3  -9   0  391.56   13.20
  -3  -9   0  362.96   15.30
  -3  -9   0  379.36   15.40
  -3  -9   0  371.46   12.70
  -3  -9   0  396.56   16.80
   3  -9   0  406.56   17.00
   3  -9   0  394.56   17.20
   3  -9   0  388.36   17.20
  -3   9   0  350.16   15.40
  -3   9   0  368.66   13.30
  -3   9   0  390.96   15.20
  -3   9   0  372.46   17.10
   3   9   0  373.76   15.20
   3   9   0  371.46   13.50
   3   9   0  365.46   15.90
  -4  -9   0   89.19    8.20
  -4  -9   0  100.89    9.70
  -4  -9   0   96.89    6.30
  -4  -9   0   92.39    6.20
   4  -9   0   91.99    9.20
  -4  -9   0   98.19    9.00
   4  -9   0   93.09    9.70
   4  -9   0  100.39    9.90
  -4   9   0  101.49   10.10
  -4   9   0   97.39    9.00
  -4   9   0   89.29    6.80
  -4   9   0  100.89    9.20
  -4   9   0   93.49    8.30
   4   9   0  101.09    8.50
   4   9   0   87.99    6.10
   5  -9   0   17.90    4.80
   5  -9   0   18.70    4.40
  -5  -9   0   32.00    6.30
   5  -9   0   18.90    4.00
  -5  -9   0   21.90    2.80
  -5  -9   0   20.80    4.00
  -5  -9   0   27.50    5.80
  -5   9   0   26.80    4.20
   5   9   0   19.60    3.80
  -5   9   0   22.10    4.40
  -5   9   0   27.70    5.50
  -5   9   0   22.00    4.10
  -6  -9   0    5.40    1.50
   6  -9   0    1.50    2.80
   6  -9   0    3.20    2.60
  -6  -9   0    3.00    3.90
   6  -9   0    4.40    3.20
  -6  -9   0    4.10    4.00
  -6   9   0    1.70    3.20
  -6   9   0    8.90    3.40
  -6   9   0    4.80    4.50
  -6   9   0    1.70    3.10
   6   9   0    4.90    2.50
   6   9   0    5.30    2.50
  -6   9   0    7.30    3.70
   7  -9   0   -0.30    3.00
   7  -9   0   -1.50    3.00
  -7  -9   0   -1.80    4.50
  -7  -9   0   -2.60    4.10
  -7  -9   0   -3.70    2.60
  -7   9   0   -2.10    2.80
   7   9   0   -4.60    2.20
  -7   9   0    0.50    2.70
  -7   9   0    2.10    4.20
  -7   9   0    1.30    4.30
   8  -9   0   43.10    6.90
  -8  -9   0   32.10    5.70
  -8  -9   0   44.70    8.70
   8  -9   0   33.60    5.80
   8   9   0   37.10    5.60
  -8   9   0   47.50    8.60
  -8   9   0   51.59    6.60
  -9  -9   0  138.49   13.90
  -9  -9   0  119.39   12.00
   9  -9   0  138.79   14.20
   9  -9   0  136.89   13.80
  -9  -9   0  137.69   13.80
   9   9   0  143.39   12.50
  -9   9   0  124.99    9.00
  -9   9   0  120.29   13.70
  -9   9   0  144.69   12.60
  10  -9   0   -6.00    3.70
 -10  -9   0   -8.20    5.20
  10  -9   0    1.40    3.80
 -10  -9   0   -1.30    5.00
 -10   9   0   -2.60    4.40
  10   9   0    2.00    3.80
 -10   9   0    1.80    3.50
 -10   9   0    1.20    5.90
 -11  -9   0    5.40    6.60
  11  -9   0   -1.50    4.30
  11  -9   0    3.90    3.50
 -11  -9   0    2.10    5.70
 -11   9   0    0.80    3.90
 -11   9   0   -0.50    5.10
 -11   9   0    0.00    5.40
  11   9   0    1.10    3.70
  12  -9   0  181.88   24.10
 -12  -9   0  146.39   15.80
  12  -9   0  154.88   17.20
 -12  -9   0  173.88   17.30
  12   9   0  115.09   14.50
 -12   9   0  186.88   17.30
 -12   9   0  133.29   10.80
 -12   9   0  150.68   15.00
 -13  -9   0   77.69   12.70
 -13  -9   0   68.79   12.30
 -13   9   0   68.09    9.50
 -13   9   0   68.89   11.60
 -13   9   0   72.19   11.90
 -14  -9   0    7.60    7.80
 -14   9   0   10.90    6.30
 -14   9   0   -0.10    6.70
 -14   9   0   -4.50    5.70
   0 -10   0   52.99    6.70
   0 -10   0   52.99    6.90
   0  10   0   57.39    6.80
   0  10   0   56.79    6.40
   0  10   0   52.79    7.00
  -1 -10   0    1.70    2.30
   1 -10   0    2.00    2.00
  -1 -10   0    1.20    2.20
  -1 -10   0    0.10    2.00
   1 -10   0    1.60    2.50
   1 -10   0    3.50    3.10
  -1 -10   0    2.30    2.40
   1 -10   0    2.50    2.30
   1  10   0    3.30    3.40
  -1  10   0    4.40    3.00
   1  10   0    1.30    3.30
   1  10   0    9.60    3.50
  -1  10   0    4.70    2.80
  -1  10   0    7.30    3.60
  -2 -10   0   85.89    8.20
  -2 -10   0   62.29    7.60
   2 -10   0   74.69    8.50
  -2 -10   0   73.09    7.20
  -2 -10   0   84.49    7.00
   2 -10   0   98.89    9.40
   2 -10   0   84.99    8.60
   2 -10   0   85.09    8.70
  -2 -10   0   67.59    7.80
  -2 -10   0   80.09    8.00
  -2  10   0   80.49    7.90
   2  10   0   76.29    8.00
  -2  10   0   93.29    9.00
   2  10   0   83.09    7.60
  -2  10   0   88.79    7.50
   2  10   0   73.09    8.20
   3 -10   0    3.30    3.60
  -3 -10   0    3.40    3.50
   3 -10   0    1.50    3.10
  -3 -10   0    5.30    2.20
  -3 -10   0    4.00    2.30
  -3 -10   0    8.50    3.50
   3 -10   0    2.10    2.10
  -3 -10   0    8.20    2.10
  -3 -10   0    1.30    2.70
   3  10   0    0.80    2.30
   3  10   0    8.00    3.30
  -3  10   0    4.80    3.10
  -3  10   0   11.30    3.70
  -3  10   0    3.40    2.40
  -3  10   0    9.60    4.80
  -4 -10   0  127.89    7.80
  -4 -10   0  125.99   10.20
  -4 -10   0  128.99    7.60
  -4 -10   0  115.79    9.10
  -4 -10   0  135.29   11.10
   4 -10   0  143.19   11.20
   4 -10   0  111.29   10.90
   4 -10   0  126.19   11.40
  -4  10   0  128.99   11.90
   4  10   0  124.09    8.10
   4  10   0  123.99   10.10
  -4  10   0  138.99   10.80
  -4  10   0  116.39    8.20
  -4  10   0  116.89    9.60
  -5 -10   0    2.00    3.10
  -5 -10   0   -1.90    1.60
  -5 -10   0   -2.70    1.70
  -5 -10   0   -3.00    2.20
   5 -10   0   -0.10    2.50
   5 -10   0    0.90    2.90
  -5 -10   0    3.90    4.10
   5  10   0   -0.50    2.60
  -5  10   0    0.60    3.80
   5  10   0   -1.10    2.50
  -5  10   0    1.30    3.40
  -5  10   0    0.80    2.60
  -5  10   0    0.00    2.80
   6 -10   0  130.09   12.20
  -6 -10   0  139.59    6.20
  -6 -10   0  133.19    6.10
   6 -10   0  135.09   12.30
  -6 -10   0  149.69   13.30
  -6 -10   0  130.79   11.70
  -6 -10   0  138.59   11.40
   6  10   0  139.19   11.10
  -6  10   0  134.79    8.80
   6  10   0  134.89    6.80
  -6  10   0  139.79   11.40
  -6  10   0  139.69   13.60
  -6  10   0  142.69   12.50
   7 -10   0   26.70    5.50
  -7 -10   0   32.10    7.20
  -7 -10   0   43.40    8.30
   7 -10   0   27.00    5.40
  -7 -10   0   32.10    5.30
   7  10   0   24.00    4.80
  -7  10   0   42.00    5.80
  -7  10   0   39.30    8.10
   8 -10   0   48.40    7.60
  -8 -10   0   59.19   10.10
  -8 -10   0   66.49   10.40
   8 -10   0   81.99   10.40
  -8 -10   0   46.20    6.50
   8  10   0   75.59    9.70
  -8  10   0   64.99    7.40
  -8  10   0   77.99    9.60
  -8  10   0   80.39   11.90
   9 -10   0   28.50    5.90
  -9 -10   0   54.99   10.30
  -9 -10   0   32.40    8.10
   9 -10   0   33.10    6.30
  -9  10   0   45.60    6.10
  -9  10   0   38.60    8.00
  -9  10   0   38.60    8.80
   9  10   0   26.40    5.50
 -10 -10   0    8.60    6.80
  10 -10   0   -2.00    4.40
  10 -10   0   -5.50    3.50
 -10 -10   0   -1.80    6.60
 -10  10   0    3.70    5.40
 -10  10   0   -1.00    3.60
 -10  10   0    4.90    6.00
 -11 -10   0   -5.90    5.30
 -11 -10   0   -3.40    5.40
  11 -10   0    1.30    4.40
  11 -10   0   -2.00    4.80
 -11  10   0   -1.20    3.90
 -11  10   0   -2.70    4.70
  11  10   0   -5.30    3.70
 -11  10   0    1.10    5.10
 -12 -10   0   20.10    8.20
 -12 -10   0   23.50    9.60
  12  10   0   12.10    5.90
 -12  10   0   23.10    5.40
 -12  10   0   21.30    7.10
 -12  10   0   24.70    7.90
 -13 -10   0    6.30    8.20
 -13 -10   0   -0.80    7.50
 -13  10   0    2.30    7.40
 -13  10   0    7.20    6.20
  13  10   0   -7.80    5.00
 -13  10   0    4.40    4.80
   0 -11   0    1.60    2.20
   0 -11   0    2.00    2.60
   0 -11   0    3.40    2.70
   0  11   0    1.80    3.10
   0  11   0    2.50    3.20
   0  11   0    0.50    3.10
  -1 -11   0  128.69   10.20
  -1 -11   0  123.19    9.70
   1 -11   0  144.39   11.10
   1 -11   0  151.68   10.90
  -1 -11   0  136.09    9.70
  -1 -11   0  127.79   10.00
   1 -11   0  150.18   11.20
   1 -11   0  130.99   10.60
  -1  11   0  133.29   10.90
   1  11   0  130.29   10.60
   1  11   0  146.39   10.20
  -1  11   0  148.19   10.10
   1  11   0  131.59   10.20
  -1  11   0  134.69    9.40
   2 -11   0  396.96   17.70
  -2 -11   0  385.06   17.10
  -2 -11   0  366.06   15.20
   2 -11   0  371.06   18.00
  -2 -11   0  383.16   17.60
   2 -11   0  405.56   18.60
   2 -11   0  420.86   18.30
  -2 -11   0  397.46   15.50
  -2 -11   0  392.16   16.80
  -2 -11   0  409.46   17.20
   2  11   0  378.86   16.10
   2  11   0  392.76   17.10
  -2  11   0  378.26   15.40
  -2  11   0  419.86   19.50
   2  11   0  403.16   17.80
  -2  11   0  382.96   16.30
  -3 -11   0   51.49    7.90
  -3 -11   0   56.79    7.50
  -3 -11   0   66.49    8.00
  -3 -11   0   39.80    5.40
   3 -11   0   39.10    6.10
   3 -11   0   32.80    5.30
  -3 -11   0   52.19    6.40
   3 -11   0   57.59    8.30
  -3 -11   0   48.60    6.70
   3 -11   0   40.60    6.30
   3  11   0   51.29    6.50
  -3  11   0   43.60    7.30
  -3  11   0   50.39    7.10
   4 -11   0    0.40    2.80
  -4 -11   0    5.90    2.40
  -4 -11   0    3.40    2.50
  -4 -11   0    6.40    4.80
   4 -11   0    5.50    3.50
   4 -11   0    6.00    3.00
  -4 -11   0    8.50    4.30
  -4  11   0    3.70    3.10
  -4  11   0    2.80    4.80
  -4  11   0   13.50    3.60
   4  11   0    2.60    2.60
   4  11   0   10.30    3.70
  -4  11   0    5.40    3.70
   5 -11   0   -4.60    3.10
  -5 -11   0   -3.00    1.70
  -5 -11   0   -0.30    4.30
  -5 -11   0   -4.40    2.60
   5 -11   0   -5.50    2.30
  -5 -11   0    0.10    4.30
  -5 -11   0   -0.40    1.60
  -5  11   0    0.10    2.80
  -5  11   0   -2.50    2.80
   5  11   0   -2.40    2.40
  -5  11   0    3.20    4.00
  -5  11   0    0.80    4.30
   5  11   0    4.80    3.10
  -6 -11   0    7.70    4.90
  -6 -11   0   -3.00    4.10
   6 -11   0   -1.20    3.70
  -6 -11   0   -5.00    2.80
  -6 -11   0   -0.50    1.60
   6 -11   0    0.70    3.40
   6  11   0   -3.20    2.80
   6  11   0    1.00    2.90
  -6  11   0    0.00    2.30
  -6  11   0    4.40    4.10
  -6  11   0    4.70    5.10
   7 -11   0   18.60    5.10
  -7 -11   0   29.30    7.40
   7 -11   0   25.40    5.80
  -7 -11   0   24.30    5.00
  -7 -11   0   26.90    8.40
  -7  11   0   26.20    7.70
   7  11   0   21.90    4.80
  -7  11   0   32.90    5.40
  -7  11   0   35.10    7.00
  -8 -11   0    8.70    6.10
   8 -11   0   -4.40    3.70
  -8 -11   0   -0.80    5.60
   8 -11   0   -4.40    3.40
  -8  11   0    6.20    5.90
  -8  11   0   -5.60    3.90
  -8  11   0    0.60    3.60
   8  11   0   -2.60    2.70
  -9 -11   0   43.70    9.20
   9 -11   0   31.80    6.80
  -9 -11   0   42.00    9.10
   9 -11   0   42.10    7.30
  -9  11   0   43.20    5.50
   9  11   0   36.70    6.10
  -9  11   0   47.80    8.60
  -9  11   0   54.79   10.20
 -10 -11   0   -1.40    5.90
  10 -11   0   -8.20    4.30
 -10 -11   0    1.00    6.50
 -10  11   0   -2.10    6.00
 -10  11   0    4.70    4.40
 -10  11   0   -3.80    4.70
  10  11   0    0.90    4.10
 -11 -11   0   -4.80    6.00
 -11 -11   0    0.60    6.20
  11  11   0   -5.30    3.50
 -11  11   0    2.70    5.70
 -11  11   0    1.40    5.70
 -11  11   0   -3.80    3.70
 -12 -11   0   63.99   12.70
 -12 -11   0   66.39   12.60
 -12  11   0   75.29   13.30
 -12  11   0   63.69    8.90
 -12  11   0   62.39   11.40
   0 -12   0   13.10    3.70
   0 -12   0   14.20    3.30
   0 -12   0   12.30    3.90
   0 -12   0   11.20    3.50
   0  12   0   16.60    4.90
   0  12   0   18.60    5.10
   0  12   0   20.60    5.80
   1 -12   0    9.10    3.60
   1 -12   0    6.00    3.10
   1 -12   0   12.20    3.60
  -1 -12   0   13.50    5.00
   1 -12   0   13.80    4.20
  -1 -12   0   11.10    3.60
  -1 -12   0    9.30    3.60
  -1 -12   0    9.00    3.60
  -1 -12   0    9.50    2.90
  -1  12   0   14.50    6.10
  -1  12   0   21.30    5.50
   1  12   0   14.20    5.40
   1  12   0   11.10    4.50
   1  12   0   15.30    5.00
  -1  12   0   18.50    5.00
  -2 -12   0   -5.60    2.60
   2 -12   0    1.00    2.70
  -2 -12   0    0.10    3.90
  -2 -12   0    4.90    2.60
   2 -12   0    1.10    3.10
  -2 -12   0   -1.50    3.60
  -2 -12   0    7.70    3.00
   2 -12   0   -0.80    2.70
   2 -12   0   -2.50    3.50
  -2 -12   0   -1.30    2.60
   2  12   0    5.60    4.20
  -2  12   0    7.20    4.20
  -2  12   0    1.70    3.30
   2  12   0    8.70    4.20
  -2  12   0    6.30    5.40
  -3 -12   0   55.79    8.10
  -3 -12   0   72.19    7.60
   3 -12   0   62.99    8.90
   3 -12   0   85.29   10.80
   3 -12   0   90.49    9.80
  -3 -12   0   84.59    9.30
  -3 -12   0   56.89    8.50
  -3 -12   0   77.79    9.40
  -3  12   0   73.49    8.40
  -3  12   0   77.09    7.50
   3  12   0   68.79    7.70
  -3  12   0   87.19   10.40
   4 -12   0    4.00    3.30
   4 -12   0   -2.80    3.00
  -4 -12   0    1.60    2.70
  -4 -12   0    6.20    5.20
  -4 -12   0    1.10    3.70
   4 -12   0    4.60    3.50
  -4 -12   0   10.60    2.70
  -4 -12   0    7.00    2.60
  -4  12   0    9.80    6.00
   4  12   0    3.30    3.00
  -4  12   0    6.30    3.80
  -4  12   0    4.10    4.40
   4  12   0   10.10    4.10
  -5 -12   0   11.20    2.60
  -5 -12   0   15.30    6.20
  -5 -12   0    7.40    4.50
  -5 -12   0    0.50    2.90
   5 -12   0    3.90    3.90
   5 -12   0    4.90    3.30
   5  12   0    1.10    3.50
  -5  12   0   11.00    6.20
  -5  12   0   10.10    3.70
  -5  12   0   10.30    5.10
   5  12   0    0.90    3.80
   6 -12   0    2.50    3.40
   6 -12   0    4.30    4.10
  -6 -12   0    0.50    1.80
  -6 -12   0    3.00    5.10
  -6 -12   0   -2.60    4.40
  -6  12   0   -1.00    5.10
  -6  12   0   -2.00    3.70
   6  12   0    0.50    3.20
   6  12   0    0.90    3.00
  -6  12   0   -0.10    3.20
  -7 -12   0   13.00    4.50
  -7 -12   0   36.50    8.70
  -7 -12   0   28.90    7.10
  -7 -12   0   23.90    3.20
   7 -12   0   21.90    6.00
  -7  12   0   32.20    7.40
  -7  12   0   34.40    9.60
   7  12   0   21.20    5.00
  -7  12   0   27.50    5.30
  -8 -12   0    9.70    6.80
   8 -12   0   -3.10    3.60
   8 -12   0    8.50    4.80
  -8 -12   0    6.40    6.50
   8  12   0    3.40    3.80
  -8  12   0   -2.20    4.50
  -8  12   0   -2.60    3.80
  -8  12   0    3.80    5.40
   9 -12   0   -8.00    3.80
  -9 -12   0   -3.20    5.80
  -9 -12   0    3.20    5.60
   9  12   0   -8.50    3.50
  -9  12   0   -0.60    3.30
  -9  12   0    2.70    6.70
  -9  12   0   -8.00    4.70
 -10 -12   0    6.50    7.40
 -10 -12   0   -9.00    5.30
  10 -12   0   -8.10    4.30
 -10  12   0    8.40    5.80
 -10  12   0    2.10    6.80
 -10  12   0   -1.60    3.90
  10  12   0   -6.40    3.90
 -11 -12   0   12.20    7.70
 -11 -12   0    9.50    8.10
 -11  12   0    1.90    7.00
 -11  12   0   -3.60    5.90
  11  12   0    0.50    5.40
   0 -13   0   -5.40    2.70
   0 -13   0    5.20    2.80
   0 -13   0   -6.30    2.70
   0 -13   0    0.40    2.40
   0  13   0   -0.30    4.10
   0  13   0   -6.40    3.90
   0  13   0    7.50    4.40
   1 -13   0   29.10    5.30
  -1 -13   0   42.00    7.50
   1 -13   0   27.20    5.00
  -1 -13   0   23.40    4.90
   1 -13   0   25.70    4.90
  -1 -13   0   28.10    4.90
  -1 -13   0   21.80    3.90
  -1 -13   0   42.40    7.20
  -1 -13   0   31.50    5.20
   1  13   0   33.60    6.40
   1  13   0   39.30    7.10
  -1  13   0   44.70    8.20
  -1  13   0   26.30    5.80
   1  13   0   36.40    7.40
  -1  13   0   33.00    6.10
  -2 -13   0   -1.40    3.10
  -2 -13   0   -2.90    2.70
  -2 -13   0    1.80    2.50
   2 -13   0   -5.20    2.40
  -2 -13   0   -3.20    4.00
   2 -13   0    3.00    3.30
  -2  13   0   -4.70    4.10
   2  13   0    0.10    4.30
  -2  13   0    0.20    3.30
  -2  13   0   -0.90    3.60
  -3 -13   0    0.30    3.40
  -3 -13   0    2.70    2.80
   3 -13   0    0.60    3.50
   3 -13   0    6.20    5.40
  -3 -13   0    4.80    5.10
   3 -13   0   -0.80    2.80
  -3 -13   0    2.40    2.20
  -3  13   0    0.80    5.30
   3  13   0   10.60    4.50
  -3  13   0   -0.20    4.40
  -3  13   0   -2.70    3.50
  -4 -13   0    9.10    3.50
  -4 -13   0    7.80    5.10
  -4 -13   0   11.10    6.40
   4 -13   0   12.00    5.20
   4 -13   0   12.40    4.20
  -4 -13   0   14.20    3.10
   4  13   0   15.20    4.30
  -4  13   0   13.90    4.70
  -4  13   0   17.10    5.40
  -4  13   0   16.00    5.90
  -5 -13   0    9.90    5.60
  -5 -13   0   15.30    2.90
   5 -13   0    8.00    4.80
   5 -13   0   16.90    4.50
  -5 -13   0   19.00    7.20
  -5 -13   0   13.60    4.10
   5  13   0    6.00    4.10
  -5  13   0   11.30    5.70
   5  13   0    7.60    4.00
  -5  13   0   16.20    7.10
  -5  13   0   15.60    4.60
   6 -13   0    0.50    3.40
  -6 -13   0    0.00    5.20
   6 -13   0    0.80    4.10
  -6 -13   0   -8.10    4.60
  -6 -13   0    5.60    1.90
  -6  13   0   -8.30    3.90
  -6  13   0   -5.40    4.00
   6  13   0    2.20    3.30
   6  13   0   -3.30    3.30
  -6  13   0    0.40    5.70
  -7 -13   0    3.00    1.40
  -7 -13   0    6.40    6.20
   7 -13   0   -3.20    3.70
  -7 -13   0   -2.40    5.50
   7 -13   0   -1.20    4.20
  -7  13   0   -3.10    5.50
  -7  13   0   -9.60    4.50
  -7  13   0    7.80    3.60
   7  13   0    0.10    3.70
  -8 -13   0   -0.50    5.90
  -8 -13   0    9.10    6.60
   8 -13   0    0.10    4.20
  -8  13   0    0.60    5.90
  -8  13   0    2.20    4.20
   8  13   0    4.00    4.50
  -8  13   0    8.20    5.20
  -9 -13   0   -8.40    6.80
   9 -13   0    5.40    4.90
  -9 -13   0   -7.50    4.80
  -9  13   0   10.20    4.10
  -9  13   0    9.90    6.60
  -9  13   0    3.00    5.50
 -10 -13   0   -1.20    7.20
 -10 -13   0   -0.90    7.10
 -10  13   0   -8.90    4.30
 -10  13   0   -6.10    5.50
 -10  13   0    2.60    6.70
  10  13   0   -3.00    4.80
   0 -14   0   28.30    5.00
   0 -14   0   13.80    4.50
   0 -14   0   18.80    4.90
   0  14   0   13.80    5.50
   0  14   0   22.60    6.40
   0  14   0   26.00    6.80
  -1 -14   0   14.70    5.20
  -1 -14   0   10.20    3.60
  -1 -14   0   17.80    4.30
  -1 -14   0   16.90    5.20
   1 -14   0   15.20    5.00
   1  14   0   23.00    6.20
   1  14   0   12.20    5.80
  -1  14   0   12.70    5.50
  -1  14   0   12.60    5.70
  -1  14   0   19.80    6.00
   1  14   0   17.40    6.00
  -2 -14   0   33.90    7.20
   2 -14   0   29.40    5.40
  -2 -14   0   37.50    5.30
  -2 -14   0   21.50    5.20
   2 -14   0   32.60    6.20
  -2 -14   0   27.70    5.50
  -2 -14   0   33.40    5.50
  -2 -14   0   37.40    7.90
  -2  14   0   38.40    7.60
  -2  14   0   34.70    6.70
  -2  14   0   43.40    8.40
   2  14   0   42.50    7.70
   3 -14   0   41.10    6.20
  -3 -14   0   36.10    5.40
  -3 -14   0   46.80    8.90
  -3 -14   0   48.70    8.40
  -3 -14   0   40.40    5.90
  -3 -14   0   36.00    5.20
   3 -14   0   34.20    6.90
  -3  14   0   49.90    8.40
   3  14   0   48.50    8.00
  -3  14   0   54.89    9.80
  -3  14   0   47.20    7.20
  -4 -14   0   26.40    6.50
  -4 -14   0   17.70    4.10
   4 -14   0   10.80    5.10
  -4 -14   0   24.70    3.80
   4 -14   0   19.80    4.40
  -4 -14   0   28.60    7.40
  -4  14   0   25.20    6.90
  -4  14   0   26.20    5.90
  -4  14   0   32.40    8.10
   4  14   0   25.40    5.90
  -5 -14   0    8.50    3.90
   5 -14   0    9.00    4.30
  -5 -14   0    9.10    6.60
  -5 -14   0   12.00    5.60
  -5 -14   0   13.40    3.10
  -5  14   0   15.30    4.90
  -5  14   0   18.30    7.30
  -5  14   0   10.80    6.40
   5  14   0   19.50    4.70
   6 -14   0   -2.00    4.50
  -6 -14   0   -2.30    3.80
  -6 -14   0   -5.40    5.50
  -6 -14   0   -0.80    5.60
  -6 -14   0    2.90    2.10
   6 -14   0    3.70    4.00
  -6 -14   0   -3.30    3.10
  -6  14   0    3.20    5.40
  -6  14   0   -4.20    3.90
  -6  14   0    3.20    6.40
   6  14   0   -0.50    4.00
  -7 -14   0   10.50    6.80
  -7 -14   0   22.40    9.30
  -7  14   0   19.10    6.60
  -7  14   0   18.70    4.90
   7  14   0    6.70    5.10
  -7  14   0   27.80    8.60
  -8 -14   0    1.80    6.10
  -8 -14   0    1.90    7.30
  -8  14   0   -1.40    6.00
  -8  14   0    4.50    5.50
  -9 -14   0    8.10    6.40
  -9 -14   0   -7.50    6.50
  -9  14   0    0.30    6.30
   9  14   0   -5.80    4.60
  -9  14   0   11.20    7.40
  -9  14   0   -4.20    5.10
   0 -15   0   -7.70    4.00
   0 -15   0    2.00    3.10
   0 -15   0   -1.40    4.70
   0  15   0    0.90    4.60
   0  15   0    3.10    5.60
   0  15   0   -5.60    4.20
  -1 -15   0    2.80    3.50
  -1 -15   0    2.60    3.20
  -1 -15   0   -4.20    3.60
   1 -15   0   -0.70    3.80
   1 -15   0   -2.20    3.20
  -1 -15   0   -4.90    4.30
   1 -15   0   10.80    5.10
  -1  15   0   -4.00    5.00
  -1  15   0   -0.20    4.70
   1  15   0    6.00    5.70
  -1  15   0    7.90    5.60
  -2 -15   0   -0.40    4.70
  -2 -15   0   13.70    3.60
  -2 -15   0   11.20    6.10
   2 -15   0    6.40    3.60
  -2 -15   0   -1.20    3.40
   2 -15   0    4.40    5.00
  -2  15   0    8.60    5.40
  -2  15   0   11.80    6.00
  -2  15   0   15.40    6.50
   2  15   0   13.40    6.00
  -3 -15   0    0.80    3.40
  -3 -15   0    7.80    3.20
   3 -15   0    1.80    4.10
  -3 -15   0    8.40    4.60
  -3 -15   0    7.10    6.00
  -3  15   0    5.20    6.70
   3  15   0   -4.10    4.90
  -3  15   0    3.60    5.30
  -3  15   0   -2.70    3.60
  -4 -15   0   33.70    8.40
   4 -15   0   22.30    6.10
  -4 -15   0   29.30    7.80
   4 -15   0   20.40    5.30
  -4 -15   0   19.70    3.90
  -4 -15   0   21.90    5.30
   4  15   0   30.30    6.80
  -4  15   0   39.40    7.80
  -4  15   0   25.40    5.80
  -4  15   0   31.50    9.00
  -5 -15   0   -1.90    3.90
  -5 -15   0   16.60    7.60
  -5 -15   0   13.50    3.00
   5 -15   0    1.60    4.30
  -5 -15   0   15.10    6.30
  -5  15   0   15.40    7.30
  -5  15   0    6.70    5.30
  -5  15   0    5.20    6.30
   5  15   0    8.60    5.40
   6 -15   0    0.70    4.70
  -6 -15   0    1.10    5.80
  -6 -15   0   -5.40    5.90
  -6  15   0   -3.10    4.40
  -6  15   0    7.70    6.60
  -6  15   0   -7.70    5.60
   7 -15   0   -1.80    4.70
  -7 -15   0  -15.40    6.00
  -7 -15   0   -6.70    6.00
  -7 -15   0   -4.60    4.00
   7  15   0   -4.40    4.40
  -7  15   0    4.90    5.00
  -7  15   0   -2.40    6.40
  -7  15   0    2.40    6.50
  -8 -15   0    1.20    6.90
  -8 -15   0    4.30    6.00
  -8  15   0   -5.60    6.00
  -8  15   0   -2.50    5.50
  -8  15   0    2.40    5.30
   0 -16   0    2.10    3.70
   0 -16   0   -0.40    3.90
   0 -16   0   -5.30    3.70
   0 -16   0   -6.30    4.70
   0  16   0    0.30    5.10
   1 -16   0   -9.60    3.60
  -1 -16   0   -9.90    4.80
  -1 -16   0   -6.70    3.40
   1 -16   0   -1.50    3.50
   1 -16   0    2.80    4.70
  -1 -16   0    1.30    3.80
   1  16   0    6.50    5.70
  -1  16   0   -3.30    5.80
  -1  16   0    5.30    5.80
  -1  16   0   -5.80    6.00
   2 -16   0   -5.20    3.50
  -2 -16   0    1.10    3.70
  -2 -16   0   -9.50    5.00
  -2 -16   0   -5.80    4.50
  -2  16   0   -8.10    4.50
  -2  16   0   -5.20    5.30
  -2  16   0    4.40    6.60
   2  16   0   -0.70    6.80
   3 -16   0   -2.00    5.30
  -3 -16   0    3.20    5.00
  -3 -16   0    6.20    3.30
   3 -16   0    1.20    5.10
  -3 -16   0   -6.10    3.90
   3 -16   0    2.40    4.40
  -3 -16   0    1.30    4.60
   3  16   0    9.20    5.90
  -3  16   0    8.90    5.60
  -3  16   0    5.50    6.80
  -3  16   0    4.30    5.50
  -4 -16   0    8.60    6.50
  -4 -16   0    7.90    3.80
  -4 -16   0   -2.00    4.70
  -4  16   0    7.50    7.40
  -4  16   0   17.20    5.40
   4  16   0   15.40    6.80
  -4  16   0    4.20    5.90
  -5 -16   0    0.00    6.40
   5 -16   0   -4.60    4.50
  -5 -16   0    4.50    7.30
  -5  16   0    2.80    7.00
  -5  16   0   14.50    8.10
   5  16   0   -7.50    5.90
  -5  16   0    3.30    5.10
  -6 -16   0   -6.30    4.40
  -6  16   0   14.60    7.50
   0 -17   0   -4.60    3.60
   0 -17   0   -3.00    4.00
   0 -17   0   -7.10    4.10
   0  17   0   -3.90    5.80
   1 -17   0   -5.10    4.30
  -1 -17   0    3.50    4.20
   1 -17   0   -3.30    4.10
   1 -17   0   -1.80    5.50
  -1 -17   0   -6.30    3.80
   1 -17   0    0.80    4.90
  -1 -17   0    1.60    4.40
   1  17   0   -3.40    5.80
  -1  17   0    6.60    6.40
  -1  17   0   -5.10    5.80
  -2 -17   0   -4.20    4.70
   2 -17   0   -7.10    4.10
  -2 -17   0   -3.10    5.60
   2 -17   0  -12.50    4.90
  -2 -17   0   -6.50    3.80
  -2  17   0    5.80    6.80
   2  17   0   -5.90    5.60
  -2  17   0   -4.50    5.70
 -16   0   1   -7.80    4.70
 -16   0   1    0.80    4.90
 -15   0   1    3.70    5.80
  15   0  -1    4.70    3.90
 -15   0   1   -0.20    5.30
  15   0  -1   -9.60    4.20
 -14   0   1   -2.10    4.90
 -14   0   1   -1.50    4.60
  14   0  -1   -2.40    3.50
  14   0  -1    6.70    4.30
 -14   0   1   -6.50    2.60
 -14   0   1    4.30    3.10
 -13   0   1    7.20    5.00
  13   0  -1    4.00    4.00
  13   0  -1    6.10    5.20
 -13   0   1    7.50    6.30
 -13   0   1    5.60    3.50
 -13   0   1    4.40    2.80
  12   0  -1   -1.40    3.00
 -12   0   1    2.20    5.40
 -12   0   1    6.80    4.60
  12   0  -1   -4.50    3.80
 -12   0   1    2.10    2.90
 -12   0   1   -1.20    2.30
 -11   0   1    9.80    4.90
 -11   0   1   17.40    4.00
  11   0  -1   10.70    3.70
 -11   0   1   12.90    3.40
 -11   0   1   16.90    6.00
  11   0  -1    5.90    4.50
 -10   0   1    1.00    3.60
  10   0  -1    3.50    2.60
 -10   0   1   -2.80    1.90
 -10   0   1    0.80    2.80
  10   0  -1    2.10    3.80
 -10   0   1    0.80    3.80
 -10   0   1    0.00    2.20
   9   0  -1   32.40    5.50
  -9   0   1   49.20    5.60
  -9   0   1   49.99    5.60
   9   0  -1   51.09    6.40
  -9   0   1   51.39    6.80
  -9   0   1   45.60    7.10
  -8   0   1    2.00    3.20
  -8   0   1   -1.90    2.00
   8   0  -1    2.60    2.90
   8   0  -1   -0.10    1.90
  -8   0   1    1.80    2.40
  -7   0   1  459.65   14.10
  -7   0   1  458.25   13.10
  -7   0   1  433.86   16.60
   7   0  -1  463.25   18.00
  -7   0   1  449.56   16.50
  -7   0   1  445.16   15.10
   7   0  -1  467.15   14.40
   6   0  -1    2.20    2.80
  -6   0   1    0.80    1.80
  -6   0   1    0.00    2.10
  -6   0   1   -1.80    3.00
  -6   0   1    4.00    2.70
  -6   0   1   -2.50    1.90
  -5   0   1   48.60    6.00
  -5   0   1   49.70    6.10
  -5   0   1   56.29    5.10
   5   0  -1   48.30    4.70
  -5   0   1   46.60    4.80
  -5   0   1   53.49    4.40
   5   0  -1   58.59    6.50
  -4   0   1    1.50    1.90
  -4   0   1    0.90    2.20
   4   0  -1   -0.30    1.70
  -4   0   1   -1.40    1.40
  -4   0   1    2.00    2.90
   4   0  -1   -2.50    2.20
  -4   0   1    0.20    2.10
  -3   0   1 1180.18   19.90
   3   0  -1 1200.18   21.10
  -3   0   1 1187.08   21.00
   3   0  -1 1149.48   19.80
   3   0  -1 1209.18   23.40
  -3   0   1 1196.78   23.00
  -3   0   1 1183.38   22.40
  -3   0   1 1220.78   21.10
   2   0  -1   -0.50    1.20
  -2   0   1   -0.90    1.20
  -2   0   1    1.20    1.90
  -2   0   1    1.70    1.40
   2   0  -1    2.00    1.50
  -2   0   1   -0.30    1.20
   2   0  -1   -1.60    1.20
   2   0  -1    0.60    1.50
   2   0  -1    1.20    1.90
  -2   0   1    0.90    1.50
   2   0   1   -0.30    1.20
  -2   0  -1    2.00    1.50
   2   0   1    1.30    1.00
  -2   0  -1   -0.40    1.20
  -2   0  -1    0.00    2.00
   2   0   1    2.40    1.10
   2   0   1    4.20    1.60
   2   0   1    0.10    1.40
  -2   0  -1    0.80    1.10
  -2   0  -1    3.20    1.80
  -3   0  -1 1456.85   26.30
  -3   0  -1 1481.25   26.60
  -3   0  -1 1438.66   24.00
   3   0   1 1449.15   26.50
  -3   0  -1 1444.96   25.80
   3   0   1 1446.66   25.70
   3   0   1 1420.16   23.80
  -3   0  -1 1478.85   23.90
  -4   0  -1    0.10    1.90
   4   0   1   -1.50    1.40
  -4   0  -1    0.20    2.40
   4   0   1   -1.80    2.00
  -4   0  -1   -1.10    1.40
  -4   0  -1   -1.10    1.50
  -4   0  -1    2.10    2.50
  -5   0  -1 2436.96   39.40
  -5   0  -1 2417.16   39.30
  -5   0  -1 2335.67   41.90
  -5   0  -1 2373.16   43.20
   5   0   1 2411.26   39.40
  -5   0  -1 2414.26   43.50
   5   0   1 2408.86   43.90
  -6   0  -1    1.30    2.20
  -6   0  -1    0.70    1.60
  -6   0  -1    0.00    2.10
  -6   0  -1    1.40    3.10
  -6   0  -1   -0.80    2.70
   6   0   1    1.20    2.30
   6   0   1    0.00    1.60
   7   0   1  276.97   10.60
  -7   0  -1  268.57   10.10
  -7   0  -1  285.97   13.40
  -7   0  -1  262.77   10.10
  -7   0  -1  271.17   13.00
   7   0   1  295.97   14.40
  -7   0  -1  258.87   12.00
  -8   0  -1    2.50    2.30
  -8   0  -1    0.80    1.60
   8   0   1   -0.60    1.80
  -8   0  -1    1.70    3.20
   8   0   1    1.20    2.60
  -8   0  -1   -0.60    3.10
  -8   0  -1    2.10    2.20
  -9   0  -1    6.40    4.60
   9   0   1    4.70    2.90
  -9   0  -1   -1.70    3.20
  -9   0  -1    5.30    2.70
  -9   0  -1    3.50    2.30
   9   0   1    3.40    2.30
  -9   0  -1    2.30    2.20
 -10   0  -1    2.80    4.30
  10   0   1   -3.60    2.60
 -10   0  -1   -1.00    2.60
 -10   0  -1   -1.50    1.80
 -10   0  -1    4.10    3.90
 -10   0  -1   -1.90    2.60
  10   0   1   -1.40    3.00
  10   0   1   -1.40    2.20
  11   0   1  126.19    9.10
  11   0   1  115.09    9.10
 -11   0  -1  102.49    8.10
 -11   0  -1  119.49   11.40
 -11   0  -1  117.79    8.80
 -11   0  -1  131.39   12.70
  11   0   1  119.29    9.80
  11   0   1  121.59   13.50
 -12   0  -1   -1.10    4.00
 -12   0  -1    0.90    2.30
  12   0   1   -6.40    3.50
 -12   0  -1    8.60    5.30
  12   0   1    5.60    3.20
  12   0   1   -2.00    3.90
  12   0   1   -4.20    2.80
  13   0   1   -2.60    3.40
 -13   0  -1    2.90    4.50
 -13   0  -1   -2.00    5.40
  13   0   1   -0.40    3.40
  13   0   1    4.40    3.60
  13   0   1    0.60    3.20
  14   0   1    2.90    4.20
 -14   0  -1   -6.60    4.40
  14   0   1    3.80    3.50
 -14   0  -1   -3.60    5.60
  15   0   1   -6.70    4.40
  15   0   1   -2.10    3.80
 -15   0  -1    4.00    5.80
 -15   0  -1    3.30    5.50
 -16   0  -1   -8.00    6.00
  16   0   1   -0.30    4.60
 -16   0  -1    0.10    6.00
 -16  -1   1    5.50    6.70
  16  -1  -1   -4.30    5.40
  16  -1  -1    4.60    5.40
 -16  -1   1    5.20    6.60
  16   1  -1   -7.30    5.30
 -16   1   1    5.70    6.60
 -16   1   1   -5.70    5.40
  16   1  -1   -2.70    5.90
 -15  -1   1    1.50    5.50
 -15  -1   1   -3.30    5.60
  15  -1  -1    4.50    4.60
 -15  -1   1   -0.40    2.70
 -15   1   1   -7.00    4.30
  15   1  -1   -9.50    4.00
 -15   1   1   -4.30    4.00
 -15   1   1    6.00    4.50
  15   1  -1   -5.80    3.80
  14  -1  -1   17.30    5.30
 -14  -1   1   11.80    6.70
 -14  -1   1   12.50    3.80
 -14  -1   1   13.80    7.30
  14   1  -1    7.40    4.30
 -14   1   1   13.80    5.70
  14   1  -1    2.20    4.70
  14   1  -1    6.70    3.80
 -14   1   1   16.60    7.10
 -14   1   1   10.80    4.60
 -13  -1   1    1.20    2.60
 -13  -1   1    1.60    5.50
 -13  -1   1    0.00    4.00
  13  -1  -1    4.80    3.60
  13  -1  -1   -0.30    4.50
 -13   1   1    8.50    3.20
  13   1  -1   -4.50    3.00
  13   1  -1    8.70    5.20
 -13   1   1    4.60    6.10
 -13   1   1   -0.20    3.60
 -13   1   1   -0.60    4.60
  13   1  -1   -0.40    3.70
 -12  -1   1    2.60    3.90
 -12  -1   1    6.00    3.10
 -12  -1   1    4.90    2.80
  12  -1  -1    8.10    4.70
 -12  -1   1    6.30    5.10
  12  -1  -1    2.20    3.60
 -12   1   1    8.30    4.70
 -12   1   1    9.30    3.30
 -12   1   1    3.50    3.50
  12   1  -1    8.80    3.40
  12   1  -1    0.50    4.10
 -12   1   1    7.90    5.10
  12   1  -1    1.10    3.40
  11  -1  -1  117.59   10.00
 -11  -1   1  135.19   11.20
  11  -1  -1  139.79   13.90
 -11  -1   1  109.59    8.50
 -11  -1   1  133.49    8.00
 -11  -1   1  128.29   12.70
  11   1  -1  123.29    9.30
 -11   1   1  134.69    9.80
  11   1  -1  123.79   13.60
 -11   1   1  133.89    9.40
 -11   1   1  123.59   10.70
 -11   1   1  115.99   11.10
 -10  -1   1  207.18   13.80
  10  -1  -1  187.78   14.80
 -10  -1   1  200.18   10.10
  10  -1  -1  165.98   11.00
 -10  -1   1  197.68    8.90
 -10  -1   1  195.18   13.20
 -10  -1   1  184.98   12.30
  10   1  -1  195.68   10.90
 -10   1   1  194.18   13.30
 -10   1   1  203.78   10.70
  10   1  -1  201.98   14.40
 -10   1   1  203.48   13.70
 -10   1   1  196.48   11.30
 -10   1   1  200.88   12.20
   9  -1  -1   67.79    9.50
  -9  -1   1   76.99    9.40
  -9  -1   1   64.09    7.70
  -9  -1   1   64.29    5.90
  -9  -1   1   61.49    5.10
   9  -1  -1   65.29    7.40
  -9  -1   1   68.59    7.80
  -9   1   1   67.09    7.10
  -9   1   1   76.89    8.20
   9   1  -1   55.59    6.60
  -9   1   1   74.19    6.90
  -9   1   1   64.29    8.30
   9   1  -1   72.89    9.90
  -9   1   1   67.79    6.40
  -8  -1   1  356.16   14.70
  -8  -1   1  339.37   15.50
   8  -1  -1  354.86   16.70
  -8  -1   1  320.37   10.40
  -8  -1   1  333.17   15.40
   8  -1  -1  354.26   13.60
  -8  -1   1  329.87   11.70
  -8   1   1  332.57   12.60
  -8   1   1  338.47   13.20
   8   1  -1  329.47   12.20
  -8   1   1  328.07   15.00
  -8   1   1  327.37   15.20
   8   1  -1  339.57   16.30
  -8   1   1  330.27   13.40
   7  -1  -1  281.47   11.70
  -7  -1   1  283.67   13.50
  -7  -1   1  292.87    9.10
  -7  -1   1  288.07   13.30
  -7  -1   1  266.77   12.00
   7  -1  -1  288.77   14.30
  -7  -1   1  295.87   10.50
  -7   1   1  280.17   13.30
  -7   1   1  291.77   11.00
   7   1  -1  303.87   11.00
  -7   1   1  297.47   11.80
   7   1  -1  298.07   14.40
  -7   1   1  296.77   13.50
  -7   1   1  299.17   11.70
   6  -1  -1  525.15   15.40
  -6  -1   1  515.55   16.90
  -6  -1   1  517.65   15.80
  -6  -1   1  517.35   12.00
  -6  -1   1  514.45   17.20
   6  -1  -1  521.95   17.50
  -6  -1   1  533.85   13.60
  -6   1   1  513.35   14.70
  -6   1   1  514.75   14.60
  -6   1   1  521.05   16.80
  -6   1   1  536.55   17.60
   6   1  -1  523.95   17.70
  -6   1   1  543.35   15.40
   6   1  -1  521.95   13.90
  -5  -1   1    8.10    3.60
  -5  -1   1    6.30    2.40
   5  -1  -1    3.30    2.30
  -5  -1   1   11.00    2.10
  -5  -1   1    8.80    2.00
   5  -1  -1    3.40    2.00
  -5  -1   1   14.20    3.60
  -5   1   1    7.00    3.00
   5   1  -1    9.20    2.20
   5   1  -1    2.90    2.50
   5   1  -1    7.90    2.00
  -5   1   1    9.50    2.70
  -5   1   1    4.50    2.10
  -5   1   1    5.60    2.60
  -5   1   1    5.10    2.10
   4  -1  -1  120.79    6.90
  -4  -1   1  126.79    7.80
  -4  -1   1  116.39    4.30
   4  -1  -1  112.89    7.30
  -4  -1   1  120.19    7.40
  -4  -1   1  112.99    5.30
  -4  -1   1  122.49    6.60
  -4   1   1  120.79    5.80
  -4   1   1  111.99    6.00
  -4   1   1  122.09    7.20
   4   1  -1  117.99    4.40
  -4   1   1  112.89    6.30
   4   1  -1  127.49    7.60
  -4   1   1  126.69    7.40
   4   1  -1  119.59    5.60
   3  -1  -1 2710.43   42.60
  -3  -1   1 2746.53   43.40
  -3  -1   1 2636.54   38.10
  -3  -1   1 2708.73   40.20
  -3  -1   1 2668.33   42.50
   3  -1  -1 2742.63   43.90
   3  -1  -1 2599.74   40.30
  -3  -1   1 2739.03   43.70
  -3   1   1 2686.73   42.30
   3   1  -1 2727.23   40.30
  -3   1   1 2691.63   42.00
  -3   1   1 2696.03   42.50
   3   1  -1 2738.23   43.70
  -3   1   1 2702.53   43.50
  -3   1   1 2651.93   40.40
   3   1  -1 2668.73   38.20
  -2  -1   1  104.49    4.90
   2  -1  -1   99.19    5.40
  -2  -1   1   98.09    2.80
   2  -1  -1   91.29    5.20
  -2  -1   1  104.79    5.20
   2  -1  -1  100.09    4.70
   2  -1  -1   98.89    3.60
  -2  -1   1  110.29    5.60
  -2  -1   1  104.39    4.30
   2  -1  -1   99.39    5.20
  -2   1   1  102.69    4.80
  -2   1   1   98.99    4.90
   2   1  -1  104.49    4.30
  -2   1   1   99.49    4.60
  -2   1   1  102.69    3.50
  -2   1   1   99.69    5.20
   2   1  -1  105.69    5.10
   2   1  -1  100.79    2.90
   1   1  -1   -0.30    0.50
  -1   1   1    0.50    0.60
  -1   1   1   -0.30    0.50
   1   1  -1   -0.20    0.60
   1   1  -1   -0.60    1.10
   2  -1   1  424.26   10.00
   2  -1   1  402.36   10.80
  -2  -1  -1  400.66    7.70
   2  -1   1  413.36    9.70
  -2  -1  -1  413.16    9.70
   2  -1   1  406.06   10.60
  -2  -1  -1  398.26    9.80
  -2   1  -1  395.26    9.60
  -2   1  -1  408.56    9.50
  -2   1  -1  412.46   10.60
   2   1   1  414.66    9.70
   2   1   1  404.76    7.80
  -2   1  -1  400.86   10.20
   2   1   1  406.46    6.90
  -2   1  -1  403.66    9.80
  -3  -1  -1 1697.53   25.00
   3  -1   1 1642.74   29.90
  -3  -1  -1 1608.54   29.00
  -3  -1  -1 1699.73   29.40
   3  -1   1 1644.74   28.20
  -3  -1  -1 1686.03   28.90
   3   1   1 1649.63   24.90
  -3   1  -1 1673.93   28.30
   3   1   1 1627.34   25.30
   3   1   1 1690.93   29.10
  -3   1  -1 1654.03   28.30
  -3   1  -1 1648.34   29.70
  -3   1  -1 1650.73   28.30
  -3   1  -1 1636.64   29.50
   3   1   1 1638.84   25.40
  -4  -1  -1  280.17   10.20
   4  -1   1  283.87    9.50
  -4  -1  -1  297.07   10.60
  -4  -1  -1  298.67    7.60
   4  -1   1  292.47   11.20
  -4  -1  -1  287.27   10.70
   4   1   1  277.47    7.40
  -4   1  -1  288.97    9.40
  -4   1  -1  286.17    9.50
  -4   1  -1  296.17   10.80
   4   1   1  284.27   10.70
  -4   1  -1  295.67   11.00
   4   1   1  282.27    7.50
  -4   1  -1  277.07    9.60
   4   1   1  276.97    7.50
  -5  -1  -1   70.09    4.50
   5  -1   1   80.29    6.00
  -5  -1  -1   78.19    6.70
  -5  -1  -1   69.69    6.30
   5  -1   1   77.89    7.30
  -5  -1  -1   77.89    6.60
  -5   1  -1   77.79    6.80
   5   1   1   78.19    7.30
  -5   1  -1   80.99    7.00
  -5   1  -1   71.89    6.20
   5   1   1   80.19    4.60
   5   1   1   74.89    4.60
  -5   1  -1   75.19    6.00
  -5   1  -1   76.49    5.70
  -6  -1  -1  363.26   10.30
  -6  -1  -1  355.96   13.70
  -6  -1  -1  352.96   14.10
   6  -1   1  365.06   12.30
  -6  -1  -1  371.26   14.00
   6  -1   1  363.46   14.80
  -6   1  -1  352.46   12.90
  -6   1  -1  359.76   14.00
   6   1   1  369.06   14.50
  -6   1  -1  357.76   14.20
   6   1   1  367.86   10.30
  -6   1  -1  354.96   12.00
  -6   1  -1  347.47   12.00
   6   1   1  351.86   10.40
  -7  -1  -1   78.59    7.50
   7  -1   1   67.89    7.50
  -7  -1  -1   78.39    8.20
   7  -1   1   77.79    6.40
  -7  -1  -1   76.29    5.30
  -7  -1  -1   68.69    7.50
  -7   1  -1   72.79    6.20
   7   1   1   73.79    5.30
  -7   1  -1   73.29    6.30
  -7   1  -1   77.19    7.90
   7   1   1   72.69    8.50
   7   1   1   68.19    5.40
  -7   1  -1   74.79    6.90
  -7   1  -1   81.09    7.70
   8  -1   1    5.80    2.50
  -8  -1  -1    3.50    2.10
  -8  -1  -1    8.70    3.30
  -8  -1  -1    7.30    1.80
   8  -1   1   -0.10    2.50
  -8  -1  -1    4.40    3.30
  -8   1  -1    7.50    3.90
  -8   1  -1    3.00    2.10
  -8   1  -1    4.90    2.20
  -8   1  -1    7.00    3.00
   8   1   1    2.20    2.70
  -8   1  -1    4.30    2.60
   8   1   1    4.90    2.20
   8   1   1    7.60    2.20
   9  -1   1    1.30    2.30
  -9  -1  -1   -2.30    1.50
  -9  -1  -1    1.20    3.50
  -9  -1  -1    1.70    3.50
  -9  -1  -1   -0.90    2.40
   9  -1   1   -0.40    2.60
   9   1   1   -0.90    2.00
  -9   1  -1    2.00    2.00
  -9   1  -1    1.20    2.70
  -9   1  -1    5.20    4.00
  -9   1  -1    1.00    2.60
   9   1   1    0.10    2.60
  -9   1  -1    1.10    2.30
   9   1   1   -0.60    1.80
 -10  -1  -1  108.49   10.60
 -10  -1  -1  129.39   10.70
 -10  -1  -1  121.49    7.70
 -10  -1  -1  112.99   11.00
  10  -1   1  116.89   12.10
  10  -1   1  127.69    9.50
 -10   1  -1  107.59   10.70
  10   1   1  112.79   11.80
 -10   1  -1  114.99    8.40
  10   1   1  113.69    7.80
 -10   1  -1   97.69    8.30
  10   1   1  114.29    7.70
 -10   1  -1  114.39   10.00
 -10   1  -1  118.99   10.80
 -11  -1  -1    9.20    4.60
  11  -1   1   11.90    3.60
  11  -1   1   13.30    3.90
  11  -1   1    8.00    4.40
 -11  -1  -1    8.50    2.80
 -11  -1  -1   22.50    7.10
 -11   1  -1    9.70    4.80
  11   1   1    9.00    2.90
  11   1   1   14.20    4.10
  11   1   1   12.80    4.50
 -11   1  -1    8.60    3.30
  11   1   1   12.50    3.30
 -11   1  -1   10.20    4.00
 -11   1  -1   11.10    5.40
  12  -1   1   22.30    6.30
 -12  -1  -1   18.50    3.70
  12  -1   1   14.20    4.10
 -12  -1  -1   34.40    7.00
 -12  -1  -1   29.90    7.30
  12  -1   1   26.10    5.60
  12  -1   1   25.20    4.70
  12   1   1   12.50    3.90
  12   1   1   17.50    3.90
 -12   1  -1   26.10    7.80
 -12   1  -1   23.30    6.10
 -12   1  -1   26.80    5.20
 -12   1  -1   21.90    4.00
  12   1   1   28.90    4.90
  12   1   1   19.60    5.00
  13  -1   1   30.80    6.30
 -13  -1  -1   45.70    9.40
  13  -1   1   38.90    6.90
  13  -1   1   36.30    5.60
 -13  -1  -1   41.70    8.70
  13  -1   1   34.30    5.70
 -13   1  -1   29.20    5.00
 -13   1  -1   32.20    7.60
  13   1   1   35.00    5.50
  13   1   1   30.20    5.00
  13   1   1   26.90    5.00
  13   1   1   23.70    6.50
 -13   1  -1   43.30    6.70
 -13   1  -1   35.80    8.20
  14  -1   1   19.00    4.80
  14  -1   1    3.80    4.60
  14  -1   1   10.20    5.40
 -14  -1  -1   12.50    5.10
 -14  -1  -1   18.10    7.20
 -14   1  -1   15.70    6.60
  14   1   1   11.60    4.00
  14   1   1    2.10    5.10
  14   1   1    9.00    4.20
  14   1   1    1.50    4.10
 -14   1  -1    5.00    6.40
 -15  -1  -1   20.10    8.00
  15  -1   1    8.50    4.50
 -15  -1  -1    7.60    6.40
  15  -1   1   14.30    6.40
  15   1   1   14.80    5.30
  15   1   1   13.40    4.80
 -15   1  -1   11.90    6.20
  15   1   1    9.80    4.80
 -15   1  -1   24.10    8.40
 -16  -1  -1   10.10    7.30
  16  -1   1    7.90    6.00
 -16  -1  -1    5.40    6.20
  16  -1   1   11.70    5.30
  16   1   1    9.10    6.10
 -16   1  -1   10.40    7.20
 -16   1  -1    2.90    7.00
  16  -2  -1    0.70    5.20
 -16  -2   1    0.10    5.50
  16  -2  -1    1.70    6.50
 -16  -2   1    7.40    7.00
 -16   2   1   -2.90    6.10
 -16   2   1   -7.20    4.70
 -16   2   1   -3.70    5.20
  15  -2  -1   30.30    7.00
 -15  -2   1   29.20    4.30
 -15  -2   1   30.90    9.20
 -15  -2   1   34.60    8.90
  15   2  -1   17.50    6.30
 -15   2   1   33.30    6.80
 -15   2   1   51.19    9.50
 -15   2   1   31.70    8.20
  15   2  -1   17.80    5.70
  15   2  -1   23.00    5.50
  14  -2  -1   -2.00    5.30
 -14  -2   1    3.00    3.10
 -14  -2   1   13.40    6.10
  14  -2  -1    8.80    4.50
 -14  -2   1   11.30    6.20
  14   2  -1    0.30    4.80
  14   2  -1   -0.30    3.90
 -14   2   1    6.80    5.40
 -14   2   1   10.80    4.80
 -14   2   1   15.40    7.20
  14   2  -1    6.90    3.90
 -13  -2   1   10.40    3.00
  13  -2  -1   10.30    4.00
  13  -2  -1    8.20    5.30
 -13  -2   1   18.10    6.80
 -13  -2   1   19.60    6.10
 -13   2   1    9.40    6.00
 -13   2   1   14.10    4.50
 -13   2   1    8.70    5.60
  13   2  -1   14.00    4.40
  13   2  -1   -0.60    4.50
  13   2  -1    6.60    3.50
  12  -2  -1   14.00    4.50
 -12  -2   1   17.70    7.10
 -12  -2   1   17.80    6.60
  12  -2  -1   -1.90    4.20
 -12  -2   1    6.00    2.30
  12   2  -1   10.90    2.90
 -12   2   1   12.50    4.80
  12   2  -1    6.20    3.40
 -12   2   1   10.20    4.70
 -12   2   1    5.50    3.10
 -12   2   1   17.80    5.60
  12   2  -1    6.60    4.40
  11  -2  -1    8.10    3.70
 -11  -2   1    3.90    5.20
 -11  -2   1    4.00    4.10
  11  -2  -1    7.60    4.20
 -11  -2   1    5.10    2.60
 -11   2   1    3.20    2.90
 -11   2   1    7.50    4.00
 -11   2   1    0.00    5.20
  11   2  -1    3.30    3.20
  11   2  -1    0.50    3.30
 -11   2   1    6.70    4.70
 -10  -2   1    0.60    1.50
  10  -2  -1    3.90    3.60
 -10  -2   1   -0.70    2.60
  10  -2  -1   -0.80    2.30
 -10  -2   1   -0.10    4.50
 -10  -2   1    2.40    3.80
  10   2  -1    0.70    2.60
  10   2  -1   -3.70    2.10
 -10   2   1    1.60    2.20
 -10   2   1    0.30    2.30
 -10   2   1    0.20    3.60
 -10   2   1    0.80    3.00
  10   2  -1   -2.30    3.10
   9  -2  -1   22.20    4.90
  -9  -2   1   23.00    3.10
   9  -2  -1   17.40    3.60
  -9  -2   1   17.80    4.00
  -9  -2   1   19.50    4.80
  -9  -2   1   21.00    3.10
  -9  -2   1   25.90    5.70
  -9   2   1   27.50    4.90
  -9   2   1   21.20    5.60
  -9   2   1   22.90    3.90
  -9   2   1   24.30    4.50
   9   2  -1   14.70    4.10
  -9   2   1   13.20    3.10
   9   2  -1   18.80    3.40
  -8  -2   1   79.89    8.00
  -8  -2   1   89.59    4.80
  -8  -2   1   82.79    6.00
  -8  -2   1   83.09    8.30
  -8  -2   1   95.69    8.90
   8  -2  -1   94.49    8.30
   8  -2  -1   87.99    9.00
  -8   2   1   84.89    8.20
  -8   2   1   89.09    8.20
  -8   2   1   83.19    7.30
  -8   2   1   90.29    7.60
  -8   2   1  100.29    7.40
   8   2  -1   87.39    6.70
   8   2  -1   88.49    9.00
   7  -2  -1   55.69    6.50
  -7  -2   1   57.79    3.70
  -7  -2   1   54.39    7.10
  -7  -2   1   52.39    4.60
   7  -2  -1   61.59    8.20
  -7  -2   1   55.09    6.30
  -7   2   1   61.99    7.20
  -7   2   1   52.09    6.00
  -7   2   1   53.29    5.80
  -7   2   1   60.09    6.40
   7   2  -1   52.79    5.50
   7   2  -1   62.59    8.10
  -7   2   1   50.79    6.50
  -6  -2   1   66.09    6.90
   6  -2  -1   64.29    7.30
  -6  -2   1   68.19    7.60
   6  -2  -1   62.29    6.40
  -6  -2   1   67.59    4.70
  -6  -2   1   76.39    6.80
  -6  -2   1   68.09    3.50
   6   2  -1   69.09    3.40
  -6   2   1   68.09    6.90
  -6   2   1   60.19    5.90
  -6   2   1   67.59    6.90
  -6   2   1   66.39    5.80
   6   2  -1   63.09    7.70
   6   2  -1   74.39    5.50
  -6   2   1   65.99    6.20
  -5  -2   1  761.32   19.80
   5  -2  -1  822.92   21.20
   5  -2  -1  765.52   19.40
  -5  -2   1  796.12   20.70
  -5  -2   1  786.12   20.60
  -5  -2   1  777.62   12.90
  -5  -2   1  794.32   15.80
  -5   2   1  786.52   19.40
  -5   2   1  821.52   21.10
  -5   2   1  783.32   17.20
   5   2  -1  746.03   12.80
   5   2  -1  803.32   20.70
   5   2  -1  787.02   15.90
  -5   2   1  769.02   19.50
  -5   2   1  768.32   18.90
   4  -2  -1   38.70    5.30
  -4  -2   1   31.80    3.60
   4  -2  -1   39.40    5.20
  -4  -2   1   39.20    5.30
  -4  -2   1   35.80    4.80
  -4   2   1   35.90    4.80
   4   2  -1   37.80    3.80
  -4   2   1   41.50    4.90
  -4   2   1   37.40    3.80
  -4   2   1   37.20    4.70
   4   2  -1   42.50    5.90
  -4   2   1   34.60    4.70
  -3  -2   1 2370.56   39.40
   3  -2  -1 2406.56   39.80
  -3  -2   1 2327.47   39.40
   3  -2  -1 2313.77   35.30
  -3  -2   1 2345.47   39.30
   3  -2  -1 2380.86   39.40
  -3  -2   1 2338.17   35.10
  -3   2   1 2342.67   35.30
  -3   2   1 2294.57   38.90
  -3   2   1 2372.06   39.60
   3   2  -1 2403.06   35.30
   3   2  -1 2332.27   39.50
  -3   2   1 2362.56   39.20
  -3   2   1 2357.96   38.20
  -2  -2   1 1427.26   22.10
   2  -2  -1 1408.26   21.10
  -2  -2   1 1430.86   25.10
  -2  -2   1 1392.86   20.20
   2  -2  -1 1362.06   23.40
  -2  -2   1 1402.06   25.00
   2  -2  -1 1408.26   25.10
   2  -2  -1 1416.76   24.80
  -2  -2   1 1369.76   20.20
  -2   2   1 1403.06   21.10
  -2   2   1 1436.96   24.80
  -2   2   1 1383.26   24.90
  -2   2   1 1412.26   25.00
   2   2  -1 1424.86   25.20
   2   2  -1 1398.16   25.00
  -2   2   1 1375.16   23.30
   2   2  -1 1462.25   22.20
  -1  -2   1  631.34   11.20
  -1  -2   1  636.34   13.30
  -1  -2   1  640.04   11.80
   1  -2  -1  656.73   12.30
   1  -2  -1  640.24   10.30
   1  -2  -1  632.24   11.30
   1  -2  -1  631.24   13.10
   1   2  -1  634.74   13.10
  -1   2   1  637.94   13.00
  -1   2   1  655.23   12.30
   1   2  -1  651.23   13.20
  -1   2   1  634.14   11.30
  -1   2   1  640.04   13.40
   1   2  -1  627.04   11.20
   1   2  -1  637.54   13.30
   1   2  -1  643.24   11.90
   0  -2  -1    5.50    1.10
   0  -2  -1    7.80    1.60
   0  -2  -1    4.60    1.00
   0  -2   1    8.90    1.90
   0  -2  -1    4.60    1.20
   0  -2   1    5.20    1.40
   0  -2  -1    9.20    1.60
   0  -2   1    6.60    1.70
   0  -2  -1    8.60    1.90
   0  -2   1    5.00    1.40
   0  -2  -1    6.90    1.30
   0  -2   1    5.80    1.40
   0  -2   1    8.80    1.90
   0   2  -1    7.50    1.80
   0   2   1    6.50    1.20
   0   2   1    6.60    1.60
   0   2  -1    5.90    1.50
   0   2  -1    4.30    1.40
   0   2  -1    6.90    1.60
   0   2   1    5.30    1.10
   0   2   1    7.30    1.40
   0   2   1    5.00    0.90
   0   2  -1    7.10    1.80
  -1  -2  -1 1887.71   29.00
  -1  -2  -1 1981.10   28.80
   1  -2   1 1935.31   31.10
  -1  -2  -1 1944.81   27.70
   1  -2   1 1962.00   31.60
   1  -2   1 1868.21   29.90
  -1  -2  -1 1969.60   30.60
  -1  -2  -1 1916.31   29.40
   1  -2   1 1964.50   31.30
  -1   2  -1 1946.51   31.30
  -1   2  -1 1969.70   30.30
   1   2   1 1925.41   29.40
   1   2   1 1912.81   29.00
   1   2   1 1978.30   28.90
  -1   2  -1 1944.01   31.50
  -1   2  -1 1995.50   31.50
  -1   2  -1 1962.30   30.90
   1   2   1 1872.91   31.90
  -2  -2  -1 1460.05   23.90
  -2  -2  -1 1430.56   24.60
   2  -2   1 1462.45   26.20
  -2  -2  -1 1440.66   25.50
   2  -2   1 1447.36   25.60
  -2  -2  -1 1403.66   21.70
   2   2   1 1440.06   21.80
  -2   2  -1 1468.75   26.20
   2   2   1 1462.95   24.00
  -2   2  -1 1381.06   23.90
  -2   2  -1 1436.66   25.80
  -2   2  -1 1405.16   25.30
  -2   2  -1 1436.36   25.30
  -3  -2  -1  585.44   14.60
   3  -2   1  579.24   14.60
  -3  -2  -1  568.24   10.20
  -3  -2  -1  591.54   15.00
   3  -2   1  600.14   15.60
  -3  -2  -1  596.54   14.00
  -3   2  -1  580.14   14.50
   3   2   1  600.84   14.10
  -3   2  -1  577.64   13.50
   3   2   1  576.24   10.30
  -3   2  -1  581.94   15.10
  -3   2  -1  598.64   14.90
  -3   2  -1  597.24   14.70
   4  -2   1   61.59    6.50
  -4  -2  -1   74.59    6.50
  -4  -2  -1   68.89    3.00
   4  -2   1   60.69    5.60
  -4  -2  -1   75.29    6.30
  -4  -2  -1   72.49    5.90
  -4   2  -1   70.59    5.80
  -4   2  -1   62.69    5.50
  -4   2  -1   62.79    5.90
   4   2   1   64.89    3.30
  -4   2  -1   63.49    5.70
   4   2   1   64.59    3.10
   4   2   1   65.29    3.10
  -4   2  -1   70.99    5.40
   4   2   1   71.79    6.20
   5  -2   1  175.08   10.00
  -5  -2  -1  167.78    9.00
   5  -2   1  151.58    8.40
  -5  -2  -1  168.98    9.20
  -5  -2  -1  166.98    9.10
  -5  -2  -1  156.18    5.20
  -5   2  -1  157.28    7.80
  -5   2  -1  156.48    8.40
   5   2   1  174.18    9.60
   5   2   1  165.08    5.50
  -5   2  -1  163.78    8.50
  -5   2  -1  163.38    9.30
   5   2   1  170.78    5.50
  -5   2  -1  153.68    9.00
   5   2   1  156.58    5.20
  -6  -2  -1   88.39    7.30
   6  -2   1   94.69    8.50
  -6  -2  -1   97.79    8.40
   6  -2   1   92.29    7.10
  -6  -2  -1   90.39    7.80
  -6  -2  -1   91.09    4.70
   6   2   1   92.59    8.60
  -6   2  -1   86.49    6.90
  -6   2  -1   96.99    7.10
  -6   2  -1   95.59    7.80
   6   2   1   89.19    5.00
  -6   2  -1   91.29    8.00
  -6   2  -1   96.49    7.30
   6   2   1   98.39    4.80
  -7  -2  -1  162.48   10.00
  -7  -2  -1  162.78    6.50
   7  -2   1  151.78    9.00
   7  -2   1  148.69   10.30
  -7  -2  -1  158.28   10.20
  -7  -2  -1  157.78   10.00
   7   2   1  155.18    6.70
  -7   2  -1  146.49    8.90
   7   2   1  162.78    6.40
  -7   2  -1  156.58    9.10
   7   2   1  161.08   10.70
  -7   2  -1  163.58   10.50
  -7   2  -1  163.88   10.40
  -7   2  -1  155.08    9.10
  -8  -2  -1   12.10    3.50
  -8  -2  -1    8.90    4.00
  -8  -2  -1    8.80    2.90
   8  -2   1    9.60    2.80
   8  -2   1    9.70    3.60
  -8  -2  -1   13.10    2.20
  -8   2  -1   17.60    4.00
   8   2   1   11.70    2.30
  -8   2  -1   12.30    3.40
  -8   2  -1   21.50    4.10
  -8   2  -1   13.80    4.50
   8   2   1   14.30    2.60
  -8   2  -1   14.00    2.70
   8   2   1   10.10    3.70
  -9  -2  -1   11.30    3.30
  -9  -2  -1   19.10    5.50
  -9  -2  -1   13.10    4.80
  -9  -2  -1   16.40    2.40
   9  -2   1   12.10    3.80
   9  -2   1   12.10    3.50
  -9   2  -1   14.90    4.90
  -9   2  -1   17.30    3.50
  -9   2  -1   16.50    4.70
   9   2   1   11.00    3.80
   9   2   1   16.30    2.80
   9   2   1   17.40    3.20
  -9   2  -1   14.10    2.90
  -9   2  -1   26.10    4.60
  10  -2   1    2.40    3.30
  10  -2   1    2.60    3.00
 -10  -2  -1    5.20    4.20
 -10  -2  -1    2.70    1.50
 -10  -2  -1   -2.10    2.20
 -10  -2  -1   -2.90    3.90
 -10   2  -1    3.00    2.60
  10   2   1   -0.80    1.90
 -10   2  -1    5.20    3.40
  10   2   1    2.00    3.10
 -10   2  -1    0.20    2.10
  10   2   1    3.60    2.40
 -10   2  -1    1.40    3.50
 -10   2  -1    2.20    3.90
  10   2   1   -3.30    2.40
  11  -2   1  215.58   13.00
 -11  -2  -1  199.08    9.60
  11  -2   1  233.28   16.90
 -11  -2  -1  203.08   14.30
 -11  -2  -1  210.28   15.30
  11  -2   1  195.68   13.20
 -11  -2  -1  221.88   17.70
  11   2   1  211.48   10.40
 -11   2  -1  211.68   12.50
  11   2   1  202.78   10.30
 -11   2  -1  208.08   11.70
 -11   2  -1  238.38   15.90
  11   2   1  207.98    9.50
  11   2   1  192.58   15.20
 -11   2  -1  211.88   13.90
  12  -2   1   27.20    5.00
  12  -2   1   23.50    4.90
 -12  -2  -1   46.10    8.10
  12  -2   1   23.10    6.00
 -12  -2  -1   40.00    8.20
  12   2   1   31.20    4.30
 -12   2  -1   31.30    5.10
  12   2   1   41.60    5.90
  12   2   1   23.90    4.00
  12   2   1   29.80    6.20
 -12   2  -1   36.50    7.40
 -12   2  -1   22.90    6.30
  13  -2   1   -4.60    4.80
  13  -2   1    1.80    3.90
  13  -2   1    8.20    3.90
 -13  -2  -1   -5.20    5.00
 -13  -2  -1    5.70    6.30
  13  -2   1    6.00    4.90
  13   2   1    3.40    4.00
  13   2   1    3.90    2.90
 -13   2  -1   12.70    3.90
  13   2   1    4.00    3.60
 -13   2  -1   13.80    5.70
 -13   2  -1   15.90    6.80
  13   2   1    5.80    3.20
 -13   2  -1   12.70    4.40
  14  -2   1   23.50    6.40
 -14  -2  -1   22.70    7.80
 -14  -2  -1   10.50    6.60
  14  -2   1    9.40    6.20
  14  -2   1   15.70    4.60
  14   2   1   11.70    4.10
  14   2   1    6.40    5.20
  14   2   1    8.40    4.50
 -14   2  -1   13.50    6.70
 -14   2  -1   16.00    5.60
 -14   2  -1   10.50    5.60
  14   2   1    7.40    3.90
 -15  -2  -1   -2.20    6.20
 -15  -2  -1   -2.60    5.50
  15  -2   1    2.10    4.20
  15  -2   1   -7.60    5.10
 -15   2  -1    3.20    5.20
 -15   2  -1    6.10    6.20
  15   2   1   -3.20    4.50
  15   2   1    2.60    4.70
 -16  -2  -1   85.29   14.30
 -16  -2  -1   71.79   11.90
  16  -2   1   63.29   10.10
  16  -2   1   62.99    8.70
  16   2   1   47.30    7.70
 -16   2  -1   91.59   12.70
 -16  -3   1    2.70    6.40
 -16  -3   1   -3.40    5.30
  16  -3  -1   -4.50    5.40
 -16   3   1   -0.50    6.40
 -16   3   1   11.00    7.20
 -16   3   1    5.10    4.70
 -15  -3   1    4.90    6.50
  15  -3  -1    3.20    5.10
 -15  -3   1    3.80    6.40
  15   3  -1    5.10    4.70
 -15   3   1    5.60    4.80
 -15   3   1   -0.50    4.40
 -15   3   1    5.80    5.20
 -14  -3   1   12.80    7.00
  14  -3  -1   -7.20    4.40
 -14  -3   1   -0.60    2.20
  14  -3  -1   -4.10    4.00
 -14  -3   1    2.90    6.70
 -14   3   1    0.60    4.80
 -14   3   1    0.60    5.00
 -14   3   1   -5.10    3.70
  14   3  -1   -6.40    4.10
  14   3  -1   -6.80    3.30
 -13  -3   1   13.80    6.40
  13  -3  -1   16.70    4.90
 -13  -3   1   13.90    3.10
  13  -3  -1    5.80    5.50
 -13  -3   1   13.30    6.70
 -13   3   1   12.40    5.50
 -13   3   1   20.90    6.00
 -13   3   1   10.30    4.60
  12  -3  -1    0.40    3.90
 -12  -3   1    0.60    4.30
 -12  -3   1    1.20    2.10
  12  -3  -1    0.70    3.30
 -12  -3   1   -0.70    5.60
 -12   3   1   11.10    4.70
  12   3  -1    1.20    3.00
 -12   3   1    3.20    4.20
 -12   3   1    7.80    5.50
  12   3  -1    5.00    4.20
  11  -3  -1    4.40    4.40
 -11  -3   1    5.60    2.20
 -11  -3   1    2.70    4.70
 -11  -3   1    2.70    5.40
  11  -3  -1    5.10    3.60
 -11   3   1    0.60    4.80
 -11   3   1    0.80    3.50
 -11   3   1    7.50    3.40
  11   3  -1    0.40    2.60
  11   3  -1   -1.30    3.30
 -11   3   1    2.20    4.00
 -10  -3   1   26.40    5.10
 -10  -3   1   38.60    7.20
  10  -3  -1   24.80    4.80
  10  -3  -1   21.50    4.90
 -10  -3   1   38.20    7.80
 -10  -3   1   32.50    4.50
 -10   3   1   16.60    4.40
  10   3  -1   26.80    5.20
  10   3  -1   24.00    3.80
 -10   3   1   37.80    6.80
 -10   3   1   21.10    4.20
  10   3  -1   27.90    4.10
 -10   3   1   35.30    6.10
   9  -3  -1   61.99    7.70
   9  -3  -1   70.19    9.10
  -9  -3   1   80.89    9.00
  -9  -3   1   67.59    8.50
  -9  -3   1   70.19    5.10
  -9  -3   1   82.89    9.60
   9   3  -1   69.89    9.20
  -9   3   1   63.59    7.60
   9   3  -1   74.99    6.50
  -9   3   1   71.39    7.60
  -9   3   1   62.09    8.40
  -9   3   1   61.19    7.70
  -9   3   1   60.59    7.10
   8  -3  -1   27.30    4.30
  -8  -3   1   33.70    6.50
  -8  -3   1   21.70    4.20
   8  -3  -1   27.70    4.60
   8   3  -1   20.30    4.10
  -8   3   1   24.10    4.20
  -8   3   1   31.50    5.40
  -8   3   1   17.10    3.90
   7  -3  -1  233.08   12.60
  -7  -3   1  215.98   12.30
  -7  -3   1  216.38   12.00
  -7  -3   1  218.08    7.80
   7  -3  -1  235.88   11.90
  -7  -3   1  239.58   12.30
   7   3  -1  233.08   12.70
  -7   3   1  216.88   11.40
  -7   3   1  238.08   11.50
  -7   3   1  228.08   12.40
  -7   3   1  230.58   11.90
  -7   3   1  219.78    9.70
   7   3  -1  232.38    8.40
  -6  -3   1  241.48   12.20
  -6  -3   1  246.08   12.00
   6  -3  -1  247.58   12.60
   6  -3  -1  248.28   11.60
  -6  -3   1  244.68   11.90
  -6  -3   1  244.78    7.80
  -6   3   1  254.77   11.50
   6   3  -1  258.97    8.40
  -6   3   1  243.78    9.50
  -6   3   1  242.88   12.00
  -6   3   1  244.98   11.30
  -6   3   1  244.88   11.50
   6   3  -1  262.37   12.60
  -5  -3   1    4.40    3.50
  -5  -3   1    6.90    3.30
   5  -3  -1    3.00    2.30
  -5  -3   1    4.60    2.30
   5  -3  -1    0.10    1.90
  -5  -3   1    3.00    1.50
  -5   3   1    3.60    2.90
  -5   3   1    2.20    1.90
  -5   3   1    3.70    2.30
   5   3  -1    0.80    1.90
   5   3  -1    3.90    1.60
  -5   3   1    2.90    2.30
  -5   3   1    3.40    2.90
   4  -3  -1    1.90    2.20
  -4  -3   1    4.60    2.20
  -4  -3   1    2.60    3.20
   4  -3  -1    3.20    2.20
  -4  -3   1    4.10    1.40
  -4  -3   1    9.30    3.60
  -4   3   1    0.80    1.80
   4   3  -1    2.50    1.30
  -4   3   1    4.30    2.90
   4   3  -1    2.10    1.90
  -4   3   1    2.60    1.90
  -4   3   1    4.20    2.10
  -4   3   1    1.90    2.00
   3  -3  -1 2565.14   43.60
  -3  -3   1 2581.04   43.50
  -3  -3   1 2562.24   43.10
  -3  -3   1 2562.74   43.70
   3  -3  -1 2625.24   43.60
  -3  -3   1 2632.24   38.40
   3  -3  -1 2493.95   38.10
   3   3  -1 2611.34   43.50
  -3   3   1 2465.95   41.20
   3   3  -1 2580.54   38.30
  -3   3   1 2613.84   43.40
  -3   3   1 2529.65   43.20
  -3   3   1 2563.24   43.70
   3   3  -1 2566.24   43.50
  -3   3   1 2526.55   38.30
   2  -3  -1  548.75   10.50
   2  -3  -1  556.74   14.20
   2  -3  -1  575.54   13.80
  -2  -3   1  555.94   10.40
  -2  -3   1  579.64   14.00
  -2  -3   1  551.04   14.00
  -2  -3   1  572.34   11.50
   2   3  -1  573.24   11.50
  -2   3   1  560.54   13.60
  -2   3   1  545.45   14.00
  -2   3   1  548.65   12.30
   2   3  -1  567.64   10.50
   2   3  -1  592.54   14.30
  -2   3   1  562.94   10.60
   2   3  -1  556.04   14.00
  -2   3   1  544.25   14.30
   1  -3  -1 1042.70   20.20
  -1  -3   1 1037.90   18.40
   1  -3  -1 1081.89   19.30
  -1  -3   1 1068.89   18.90
  -1  -3   1 1105.79   20.70
   1  -3  -1 1020.90   18.00
   1  -3  -1 1058.79   17.40
  -1   3   1 1048.10   18.10
   1   3  -1 1057.79   18.90
   1   3  -1 1078.19   20.40
  -1   3   1 1057.59   17.40
  -1   3   1 1043.90   20.70
   1   3  -1 1045.60   20.40
   1   3  -1 1049.20   20.40
   1   3  -1 1041.30   18.40
  -1   3   1 1062.99   20.20
  -1   3   1 1060.29   19.20
   0  -3  -1 9853.31  135.09
   0  -3  -1 9553.14  134.59
   0  -3   1 9823.72  137.69
   0  -3  -1 9999.00  136.19
   0  -3  -1 9743.42  135.49
   0   3   1 9726.23  136.99
   0   3  -1 9920.71  137.09
   0   3   1 9708.53  135.29
   0   3  -1 9851.41  137.19
   0   3   1 9998.70  136.09
   0   3  -1 9929.81  137.09
   0   3   1 9968.30  134.89
  -1  -3  -1 4409.86   62.39
   1  -3   1 4441.86   65.49
  -1  -3  -1 4307.17   64.89
  -1  -3  -1 4417.26   61.59
  -1  -3  -1 4338.77   62.99
   1  -3   1 4319.97   65.09
  -1  -3  -1 4347.06   64.09
  -1  -3  -1 4310.27   64.79
   1  -3   1 4384.96   65.49
   1   3   1 4193.68   62.59
  -1   3  -1 4410.66   65.49
   1   3   1 4402.46   61.49
  -1   3  -1 4294.27   64.49
   1   3   1 4425.96   62.39
  -1   3  -1 4322.77   65.29
  -1   3  -1 4298.57   63.59
  -2  -3  -1  223.38    7.40
  -2  -3  -1  217.68    7.80
  -2  -3  -1  205.18    6.10
   2  -3   1  227.28    9.00
  -2  -3  -1  212.98    8.60
  -2  -3  -1  228.08    5.00
   2  -3   1  227.58    8.70
  -2  -3  -1  216.08    4.90
   2  -3   1  227.88    9.20
  -2   3  -1  222.78    8.70
  -2   3  -1  231.08    9.10
  -2   3  -1  226.08    7.60
  -2   3  -1  222.08    9.00
  -2   3  -1  214.78    8.30
   2   3   1  214.18    6.10
   2   3   1  221.78    7.40
  -3  -3  -1  233.78    8.90
  -3  -3  -1  223.08    9.40
  -3  -3  -1  220.58    8.40
  -3  -3  -1  222.48    5.70
   3  -3   1  224.88    9.70
   3  -3   1  219.48    9.50
   3   3   1  225.98    8.40
  -3   3  -1  214.28    9.50
  -3   3  -1  207.98    9.10
  -3   3  -1  221.98    8.00
  -3   3  -1  221.38    8.80
   3   3   1  218.58    5.50
  -3   3  -1  224.28    9.70
  -4  -3  -1    2.30    2.90
  -4  -3  -1    0.30    1.90
  -4  -3  -1    1.50    2.90
  -4  -3  -1    0.80    1.10
   4  -3   1   -0.90    1.90
   4  -3   1    0.80    2.20
   4   3   1    0.10    1.00
  -4   3  -1   -1.60    2.00
  -4   3  -1    2.30    2.40
  -4   3  -1   -1.30    2.50
   4   3   1    3.10    1.80
  -4   3  -1    0.00    1.80
  -4   3  -1    0.10    1.60
  -5  -3  -1   17.50    4.40
   5  -3   1    7.70    2.80
  -5  -3  -1   15.70    4.30
   5  -3   1    9.10    2.70
  -5  -3  -1    8.90    2.60
   5   3   1    9.80    2.70
  -5   3  -1   11.00    2.80
  -5   3  -1   10.20    3.30
  -5   3  -1   13.30    3.10
  -5   3  -1   19.60    4.50
  -5   3  -1    8.30    2.70
   6  -3   1  164.28    9.60
  -6  -3  -1  170.98    9.90
   6  -3   1  164.88   10.60
  -6  -3  -1  159.08    9.80
  -6  -3  -1  164.38    5.00
  -6  -3  -1  158.88   10.30
   6   3   1  172.48   10.30
   6   3   1  175.98    5.50
  -6   3  -1  169.68   10.10
  -6   3  -1  159.48    8.70
   6   3   1  167.58    4.80
  -6   3  -1  166.58    9.60
  -6   3  -1  171.28   10.70
   6   3   1  159.48    4.90
  -6   3  -1  178.98    9.80
  -7  -3  -1  110.09    9.10
  -7  -3  -1  103.49    4.70
  -7  -3  -1  104.29    9.10
   7  -3   1   94.49    9.00
  -7  -3  -1  100.59    8.40
   7  -3   1  107.09    8.00
  -7   3  -1  105.79    8.20
   7   3   1   93.19    4.20
   7   3   1   89.99    8.90
   7   3   1   91.69    4.00
  -7   3  -1  105.49    7.50
   7   3   1  104.39    5.10
  -7   3  -1  117.29    9.10
  -7   3  -1   95.39    8.70
  -7   3  -1   93.39    7.90
  -8  -3  -1   58.59    7.30
   8  -3   1   41.80    5.90
  -8  -3  -1   47.30    3.80
  -8  -3  -1   46.60    6.50
  -8  -3  -1   46.10    7.20
  -8   3  -1   46.10    6.40
   8   3   1   48.70    7.10
  -8   3  -1   52.69    6.70
  -8   3  -1   42.80    6.50
  -8   3  -1   54.19    6.70
  -8   3  -1   49.90    6.90
   8   3   1   48.70    3.70
   8   3   1   56.29    4.50
   9  -3   1   64.09    7.90
   9  -3   1   63.79    9.40
  -9  -3  -1   55.19    7.50
  -9  -3  -1   61.59    8.30
  -9  -3  -1   52.99    4.20
  -9  -3  -1   56.09    7.80
   9   3   1   50.79    4.20
  -9   3  -1   62.59    7.60
   9   3   1   52.09    5.10
  -9   3  -1   69.59    7.80
   9   3   1   55.09    4.70
  -9   3  -1   63.09    7.90
  -9   3  -1   56.49    7.10
  10  -3   1   10.40    3.50
  10  -3   1    6.10    4.00
 -10  -3  -1    8.00    4.70
 -10  -3  -1    4.20    1.70
 -10  -3  -1    5.80    3.00
 -10  -3  -1   10.70    5.10
  10  -3   1    5.80    3.50
 -10   3  -1   14.30    4.40
  10   3   1    5.30    2.20
  10   3   1    0.40    3.30
 -10   3  -1    8.50    4.30
 -10   3  -1   10.10    3.20
  10   3   1    9.50    2.80
 -10   3  -1    8.90    3.50
  10   3   1    9.90    2.70
 -10   3  -1   14.40    4.80
 -11  -3  -1  183.48   14.20
 -11  -3  -1  191.18   16.10
  11  -3   1  163.98   12.40
 -11  -3  -1  172.78   14.50
  11  -3   1  181.08   12.60
  11  -3   1  165.38   13.90
  11   3   1  160.68    7.30
  11   3   1  171.58   14.40
  11   3   1  175.48    9.00
  11   3   1  170.38    8.60
 -11   3  -1  157.98   13.30
 -11   3  -1  153.98   11.80
 -11   3  -1  174.48   11.80
 -11   3  -1  171.78   12.40
 -12  -3  -1   39.90    8.20
  12  -3   1   26.40    5.60
  12  -3   1   32.40    5.70
 -12  -3  -1   44.20    8.70
  12  -3   1   29.40    6.80
  12   3   1   30.30    4.00
  12   3   1   30.10    6.20
 -12   3  -1   37.30    5.70
 -12   3  -1   30.70    6.70
  12   3   1   34.90    4.30
 -12   3  -1   56.89    9.70
 -12   3  -1   48.90    7.60
  12   3   1   40.70    4.40
 -13  -3  -1   54.99    9.90
  13  -3   1   38.70    7.90
 -13  -3  -1   55.89    9.50
  13   3   1   41.70    4.80
 -13   3  -1   55.59    9.60
 -13   3  -1   51.39    8.50
  13   3   1   37.90    4.60
  13   3   1   36.90    7.20
  14  -3   1   -2.70    4.00
  14  -3   1   -4.40    4.70
 -14  -3  -1   -3.40    5.70
 -14  -3  -1   12.20    5.80
 -14   3  -1   -6.60    4.40
 -14   3  -1    6.10    5.70
 -14   3  -1   -2.30    4.40
  14   3   1   -7.10    3.20
 -15  -3  -1    3.50    6.40
  15  -3   1   17.20    5.20
  15  -3   1   10.90    6.40
 -15  -3  -1    0.20    6.30
 -15   3  -1   16.60    5.60
 -15   3  -1   16.50    7.30
 -15   3  -1   13.90    7.10
  16  -3   1   -6.90    5.20
 -16  -3  -1   -3.40    5.50
  16  -3   1   -1.10    6.70
 -16  -3  -1  -12.70    5.80
 -16   3  -1   -5.70    5.20
 -16   3  -1    0.10    6.10
  16  -4  -1   15.10    6.00
 -16  -4   1   32.90    9.40
 -16  -4   1   19.30    8.40
 -16   4   1   16.10    6.30
 -16   4   1   22.80    7.00
 -16   4   1   10.10    7.50
 -15  -4   1    8.70    6.30
 -15  -4   1    3.50    6.30
  15  -4  -1    8.00    4.80
  15   4  -1    1.20    3.50
 -15   4   1    3.50    5.50
 -15   4   1    6.90    5.50
 -15   4   1   -1.10    5.70
 -14  -4   1   -4.90    5.40
 -14  -4   1   -5.30    2.10
 -14  -4   1   -3.80    4.90
  14  -4  -1   -8.50    4.70
  14   4  -1   -2.90    2.90
 -14   4   1    6.30    5.30
  14   4  -1   -1.50    4.10
 -14   4   1    0.40    4.60
 -14   4   1   -5.60    4.10
  13  -4  -1    2.40    3.80
  13  -4  -1    1.20    5.40
 -13  -4   1   -2.20    4.90
 -13  -4   1   11.50    5.30
 -13  -4   1   -0.60    2.00
 -13   4   1    6.00    4.60
 -13   4   1    9.00    5.00
  13   4  -1   -6.80    3.70
  13   4  -1    5.70    2.40
 -13   4   1   -0.40    4.10
 -12  -4   1  177.88    8.30
 -12  -4   1  160.88   14.90
 -12  -4   1  173.98   14.70
  12  -4  -1  188.68   14.00
  12  -4  -1  168.68   16.00
 -12   4   1  171.38   12.50
  12   4  -1  156.78   14.30
  12   4  -1  153.58    9.00
 -12   4   1  166.88   11.90
 -12   4   1  182.68   14.60
  11  -4  -1  104.19   12.20
 -11  -4   1   97.79   11.30
 -11  -4   1   98.29    6.40
  11  -4  -1  108.29   10.90
 -11  -4   1  110.89   11.80
  11   4  -1   83.69   11.90
  11   4  -1   89.49    7.10
 -11   4   1  104.99   10.40
 -11   4   1   94.19    8.90
 -11   4   1  111.99   10.50
 -11   4   1  104.69   10.90
  10  -4  -1    5.40    3.20
  10  -4  -1    4.20    3.50
 -10  -4   1    4.40    4.80
 -10  -4   1    6.90    5.20
 -10  -4   1    8.90    3.80
 -10  -4   1    4.50    1.80
 -10   4   1    3.00    3.10
 -10   4   1   11.80    4.90
 -10   4   1   10.80    3.70
  10   4  -1    5.50    2.40
  10   4  -1    5.00    3.60
 -10   4   1    2.00    4.10
 -10   4   1    6.90    3.40
  -9  -4   1    1.80    1.40
  -9  -4   1    0.30    2.60
   9  -4  -1   -1.80    2.80
  -9  -4   1    3.30    3.70
   9  -4  -1    6.30    3.60
  -9  -4   1    1.80    4.00
  -9   4   1   -0.80    3.40
   9   4  -1    2.60    1.90
  -9   4   1   -2.10    2.40
  -9   4   1   -1.00    3.20
   9   4  -1   -1.30    2.50
  -9   4   1    2.50    2.50
  -9   4   1   -6.60    2.70
   8  -4  -1   24.80    4.70
  -8  -4   1   14.10    3.50
   8  -4  -1   15.60    4.00
  -8  -4   1   29.30    5.80
  -8  -4   1   28.30    5.70
  -8   4   1   21.50    4.70
   8   4  -1   18.30    4.20
  -8   4   1   22.20    4.20
  -8   4   1   26.80    4.20
  -8   4   1   32.70    5.30
   8   4  -1   21.80    2.70
  -8   4   1   21.30    4.10
  -7  -4   1    1.90    1.20
  -7  -4   1   -2.10    2.40
  -7  -4   1    0.20    2.30
  -7  -4   1   -1.50    3.40
   7  -4  -1    0.20    2.30
   7   4  -1   -0.60    1.20
  -7   4   1    1.50    2.00
  -7   4   1    1.60    2.60
  -7   4   1    5.30    3.40
  -7   4   1    0.70    1.80
   7   4  -1    1.50    2.20
  -7   4   1   -2.00    2.30
   6  -4  -1    2.90    2.70
  -6  -4   1    3.50    2.50
  -6  -4   1    4.80    3.60
  -6  -4   1    0.70    1.30
   6  -4  -1    0.90    2.10
  -6  -4   1   -3.00    3.00
  -6   4   1    4.30    3.10
   6   4  -1    1.60    2.30
  -6   4   1    3.50    3.00
   6   4  -1    1.40    1.30
  -6   4   1   -1.10    2.00
  -6   4   1    4.80    2.30
  -6   4   1    2.00    2.20
   5  -4  -1  606.84   18.70
  -5  -4   1  605.54   18.70
   5  -4  -1  608.04   19.00
  -5  -4   1  624.34   18.60
  -5  -4   1  605.34   18.60
  -5  -4   1  605.44   12.60
   5   4  -1  644.94   18.80
  -5   4   1  600.84   18.70
  -5   4   1  616.14   17.60
   5   4  -1  627.34   12.70
  -5   4   1  588.64   14.20
  -5   4   1  607.74   18.30
  -5   4   1  610.54   18.80
   4  -4  -1    4.40    2.50
  -4  -4   1    6.60    2.30
  -4  -4   1    4.10    2.80
  -4  -4   1    6.20    1.60
   4  -4  -1    5.60    2.40
  -4  -4   1   10.80    3.30
   4   4  -1    5.50    2.30
  -4   4   1    5.20    3.00
  -4   4   1    5.90    2.20
   4   4  -1    7.50    1.60
  -4   4   1    6.90    2.50
  -4   4   1    7.70    3.00
  -4   4   1    8.20    2.10
  -3  -4   1   75.29    6.30
  -3  -4   1   73.09    4.30
   3  -4  -1   74.99    6.20
  -3  -4   1   78.99    6.00
  -3  -4   1   70.09    3.40
   3  -4  -1   68.99    5.90
  -3  -4   1   70.49    6.50
  -3   4   1   67.09    5.30
  -3   4   1   72.79    6.00
   3   4  -1   69.59    3.30
  -3   4   1   82.99    7.00
   3   4  -1   83.89    6.80
  -3   4   1   70.79    6.30
   3   4  -1   75.19    4.30
  -3   4   1   66.89    4.00
   3   4  -1   82.09    6.30
  -2  -4   1  534.25   12.90
   2  -4  -1  556.54   11.60
  -2  -4   1  566.44   12.50
  -2  -4   1  542.85   14.70
   2  -4  -1  559.24   14.50
  -2  -4   1  582.14   14.90
   2  -4  -1  565.84   15.20
   2   4  -1  557.04   14.70
  -2   4   1  557.24   15.00
   2   4  -1  542.15   11.70
   2   4  -1  546.25   15.00
  -2   4   1  543.85   13.00
  -2   4   1  566.14   14.50
   2   4  -1  540.05   12.20
   2   4  -1  551.84   14.70
  -2   4   1  569.24   11.50
  -2   4   1  571.74   15.70
  -1  -4   1 1266.27   23.00
   1  -4  -1 1263.77   23.30
  -1  -4   1 1260.57   24.50
   1  -4  -1 1270.37   24.60
  -1   4   1 1245.48   24.20
   1   4  -1 1288.77   24.70
   1   4  -1 1252.27   24.50
  -1   4   1 1260.77   25.20
  -1   4   1 1274.47   23.30
   1   4  -1 1246.48   24.30
  -1   4   1 1210.38   21.40
   1   4  -1 1247.88   22.80
   1   4  -1 1286.27   23.10
  -1   4   1 1263.27   22.30
   0  -4  -1  930.21   17.70
   0  -4   1  913.71   19.40
   0  -4   1  857.61   18.90
   0  -4   1  876.31   18.50
   0  -4  -1  896.21   17.30
   0  -4  -1  902.21   17.90
   0  -4   1  886.01   18.50
   0   4  -1  842.12   18.50
   0   4  -1  851.91   18.30
   0   4   1  836.02   18.30
   0   4   1  887.61   17.30
   0   4   1  886.71   17.00
   0   4  -1  891.31   18.70
   0   4  -1  878.01   18.70
   0   4   1  896.01   17.80
  -1  -4  -1 5817.52   81.79
  -1  -4  -1 5512.65   83.29
   1  -4   1 5635.24   84.69
  -1  -4  -1 5666.13   82.19
  -1  -4  -1 5867.71   81.39
  -1  -4  -1 5741.63   80.99
   1  -4   1 5807.02   85.09
   1  -4   1 5700.63   84.69
   1   4   1 5634.14   81.99
  -1   4  -1 5689.63   82.89
  -1   4  -1 5718.03   83.99
  -1   4  -1 5691.93   84.99
  -1   4  -1 5632.04   84.59
   1   4   1 5341.37   82.79
   1   4   1 5603.44   82.29
   1   4   1 5797.72   81.79
   1   4   1 5690.53   80.89
  -2  -4  -1  329.07   11.10
   2  -4   1  298.27   11.20
  -2  -4  -1  321.97    7.60
   2  -4   1  312.57   11.20
  -2  -4  -1  334.07    9.80
  -2  -4  -1  296.77    9.90
   2  -4   1  331.27   11.60
  -2  -4  -1  327.27    7.60
  -2   4  -1  330.27    9.90
   2   4   1  334.97    9.70
  -2   4  -1  310.87   11.50
  -2   4  -1  318.07   10.50
   2   4   1  309.87    8.50
  -2   4  -1  331.17   11.40
  -2   4  -1  311.07   10.90
   3  -4   1   55.29    6.20
   3  -4   1   56.99    6.20
  -3  -4  -1   56.79    3.50
  -3  -4  -1   54.29    5.40
  -3  -4  -1   63.89    5.20
  -3  -4  -1   59.79    2.70
  -3  -4  -1   55.59    2.50
  -3  -4  -1   57.19    5.70
   3  -4   1   57.09    5.60
   3   4   1   53.69    3.40
  -3   4  -1   55.99    5.80
   3   4   1   59.19    5.20
  -3   4  -1   58.99    5.00
  -3   4  -1   58.49    6.00
  -3   4  -1   60.59    5.60
  -3   4  -1   54.59    5.60
  -4  -4  -1   25.50    4.20
   4  -4   1   22.00    3.40
  -4  -4  -1   26.50    2.60
  -4  -4  -1   19.00    2.90
  -4  -4  -1   25.10    4.70
   4  -4   1   20.40    3.50
   4   4   1   20.50    2.90
  -4   4  -1   27.80    4.70
  -4   4  -1   25.70    3.70
  -4   4  -1   17.70    3.80
  -4   4  -1   22.50    3.60
  -4   4  -1   21.90    3.60
   4   4   1   26.00    2.20
   5  -4   1  213.58   10.90
   5  -4   1  198.58   11.10
  -5  -4  -1  197.08   10.00
  -5  -4  -1  201.78   10.90
  -5  -4  -1  208.28   10.90
  -5   4  -1  190.78   10.40
  -5   4  -1  206.98   10.50
  -5   4  -1  211.68    9.10
  -5   4  -1  204.38   10.70
  -5   4  -1  210.18   11.00
   5   4   1  202.68    9.80
   6  -4   1   10.80    2.90
  -6  -4  -1   13.20    4.20
  -6  -4  -1   15.10    4.30
  -6  -4  -1   10.70    2.80
   6  -4   1   14.60    3.40
  -6   4  -1   11.40    2.90
  -6   4  -1   14.40    3.30
  -6   4  -1   18.30    4.70
  -6   4  -1    9.00    2.70
  -6   4  -1   18.40    4.30
   6   4   1   12.90    2.90
   7  -4   1   -0.70    2.10
  -7  -4  -1    3.70    3.20
  -7  -4  -1   -0.10    3.00
   7  -4   1    0.00    2.10
  -7  -4  -1    1.10    2.30
  -7   4  -1    3.70    3.50
  -7   4  -1    1.30    2.00
  -7   4  -1    0.80    2.60
  -7   4  -1   -0.50    2.70
   7   4   1    2.80    2.20
  -7   4  -1   -1.50    1.60
   8  -4   1   25.70    4.50
  -8  -4  -1   36.50    6.60
  -8  -4  -1   20.90    3.70
  -8  -4  -1   30.40    6.10
   8   4   1   21.10    4.10
   8   4   1   31.70    2.60
   8   4   1   32.90    3.10
  -8   4  -1   31.40    5.00
  -8   4  -1   41.10    5.60
  -8   4  -1   33.90    6.20
  -8   4  -1   30.10    4.70
  -9  -4  -1   48.00    7.70
  -9  -4  -1   53.99    8.40
   9  -4   1   69.59    8.50
  -9  -4  -1   63.89    8.40
  -9   4  -1   62.59    6.90
   9   4   1   66.79    9.30
  -9   4  -1   66.89    8.20
   9   4   1   62.89    4.40
  -9   4  -1   53.29    7.80
   9   4   1   50.79    3.80
  -9   4  -1   65.29    7.50
  -9   4  -1   61.49    8.80
  10  -4   1    7.50    3.60
 -10  -4  -1    4.60    5.10
 -10  -4  -1   11.60    5.80
  10  -4   1    6.90    4.00
 -10  -4  -1    4.40    3.10
  10  -4   1    6.60    3.70
 -10   4  -1    1.40    4.20
  10   4   1    3.90    2.10
  10   4   1    8.70    2.00
 -10   4  -1    8.30    4.90
 -10   4  -1    7.30    4.50
 -10   4  -1    5.90    3.00
  10   4   1    7.10    4.00
 -11  -4  -1   40.40    8.10
  11  -4   1   31.60    6.00
 -11  -4  -1   45.40    8.50
 -11  -4  -1   31.50    8.30
  11  -4   1   26.30    5.40
  11  -4   1   42.20    6.20
  11   4   1   40.10    4.30
 -11   4  -1   37.60    6.90
 -11   4  -1   36.40    7.70
 -11   4  -1   34.00    5.60
 -11   4  -1   40.60    7.60
  11   4   1   28.70    5.80
  11   4   1   37.80    5.10
  12  -4   1   32.60    6.10
  12  -4   1   34.80    6.70
 -12  -4  -1   34.20    7.70
 -12  -4  -1   43.80    8.70
 -12   4  -1   50.69    9.40
 -12   4  -1   43.80    7.40
  12   4   1   27.30    3.40
  12   4   1   30.10    3.50
 -12   4  -1   34.60    6.40
  12   4   1   37.00    7.00
  13  -4   1    4.10    5.00
  13  -4   1   -3.70    3.10
 -13  -4  -1    6.70    5.70
 -13  -4  -1   -3.50    5.60
  13   4   1   -8.10    3.70
 -13   4  -1    6.90    4.70
  13   4   1    0.50    2.20
  13   4   1   -3.20    2.10
 -13   4  -1    0.40    5.00
 -13   4  -1    5.20    6.50
  14  -4   1   -5.60    5.80
 -14  -4  -1   -5.00    5.20
  14  -4   1   -2.30    3.70
 -14  -4  -1    5.00    6.30
 -14   4  -1    7.90    4.70
 -14   4  -1   -1.90    5.70
  14   4   1   -1.30    2.70
  14   4   1   -6.20    4.30
 -14   4  -1   -5.30    5.10
 -15  -4  -1   44.70    9.60
 -15  -4  -1   36.50   10.00
  15  -4   1   28.10    6.80
  15  -4   1   29.40    8.00
 -15   4  -1   45.30    8.40
 -15   4  -1   42.50    9.40
 -15   4  -1   43.90    8.90
  15   4   1   32.50    6.50
 -16  -4  -1    3.10    6.80
 -16  -4  -1   10.40    7.70
  16  -4   1   26.20    8.40
 -16   4  -1   13.40    6.10
 -16   4  -1    5.60    6.40
 -16   4  -1   27.70    6.70
 -16  -5   1   41.50    9.80
 -16  -5   1   11.60    8.70
 -16   5   1   29.10    7.90
 -16   5   1   18.10    8.60
 -16   5   1   24.10    7.00
  15  -5  -1    8.10    4.70
 -15  -5   1   13.20    7.30
 -15  -5   1    7.30    6.70
 -15   5   1   -0.80    5.40
 -15   5   1   11.80    7.20
 -15   5   1    1.70    5.20
 -14  -5   1    2.50    6.40
  14  -5  -1    8.20    4.40
 -14  -5   1    2.80    6.20
 -14   5   1   -3.10    4.50
 -14   5   1    1.60    5.80
 -14   5   1    0.50    5.00
  13  -5  -1   -2.00    5.00
  13  -5  -1    2.70    4.10
 -13  -5   1    4.00    6.70
 -13  -5   1  -10.00    3.90
  13   5  -1   -0.80    4.20
 -13   5   1    3.40    5.40
 -13   5   1   -4.00    4.20
 -13   5   1    3.90    4.90
 -12  -5   1    9.60    6.60
  12  -5  -1   14.00    4.60
  12  -5  -1    6.20    4.90
 -12  -5   1    5.10    1.70
 -12  -5   1    1.10    5.60
  12   5  -1    3.20    3.80
  12   5  -1    1.10    2.20
 -12   5   1   13.80    5.80
 -12   5   1   10.50    5.10
 -12   5   1    5.60    4.20
  11  -5  -1  201.28   16.60
 -11  -5   1  188.88    7.40
  11  -5  -1  199.88   14.40
 -11  -5   1  174.48   14.40
 -11  -5   1  178.58   14.80
 -11   5   1  176.08   13.80
 -11   5   1  175.38   11.50
  11   5  -1  180.98    7.90
 -11   5   1  180.48   14.00
  11   5  -1  182.88   15.00
 -10  -5   1   20.80    6.00
 -10  -5   1   22.20    7.30
  10  -5  -1   14.70    4.40
 -10  -5   1    9.90    3.80
  10  -5  -1   16.60    4.80
  10   5  -1   13.90    2.40
 -10   5   1   18.60    5.80
 -10   5   1   15.20    4.10
  10   5  -1   13.50    4.50
 -10   5   1   21.10    4.40
 -10   5   1   30.80    6.60
  -9  -5   1   46.30    3.90
  -9  -5   1   35.80    7.60
  -9  -5   1   31.50    5.00
  -9  -5   1   41.30    7.50
   9  -5  -1   31.50    5.50
  -9   5   1   42.50    6.80
  -9   5   1   35.00    5.30
  -9   5   1   29.40    5.00
   9   5  -1   32.80    5.60
  -9   5   1   48.10    7.70
  -9   5   1   45.80    6.00
   8  -5  -1  143.59   10.80
   8  -5  -1  145.79   11.80
  -8  -5   1  133.99   11.40
  -8  -5   1  134.79    5.60
  -8  -5   1  124.29   10.80
  -8  -5   1  123.09   10.60
  -8   5   1  145.39   11.20
  -8   5   1  125.69    8.00
   8   5  -1  131.49   10.70
  -8   5   1  122.49    9.90
  -8   5   1  121.69   10.10
  -8   5   1  134.99   10.10
   8   5  -1  141.09    5.80
   7  -5  -1   -1.80    2.10
  -7  -5   1   -1.00    3.50
  -7  -5   1   -0.40    3.40
   7  -5  -1    1.90    2.40
  -7  -5   1   -0.80    1.20
  -7  -5   1    2.10    2.60
  -7   5   1   -3.70    2.60
  -7   5   1    1.30    1.90
  -7   5   1    1.90    2.70
   7   5  -1   -0.90    1.10
  -7   5   1   -0.90    2.20
  -7   5   1   -0.70    2.10
  -6  -5   1   88.19    8.30
  -6  -5   1   90.79    8.60
  -6  -5   1   85.99    8.40
   6  -5  -1   66.79    7.40
  -6  -5   1   84.09    4.60
   6  -5  -1   84.89    8.40
  -6   5   1   78.09    7.10
   6   5  -1   81.29    7.70
   6   5  -1   78.89    4.20
  -6   5   1   78.49    7.60
  -6   5   1   78.89    8.00
  -6   5   1   75.99    5.40
  -6   5   1   87.69    7.80
  -5  -5   1   14.00    3.10
   5  -5  -1   11.00    2.90
  -5  -5   1   15.40    2.20
   5  -5  -1   12.90    3.20
  -5  -5   1   13.70    4.10
  -5  -5   1   16.50    4.40
  -5   5   1   13.10    2.70
  -5   5   1   15.80    4.10
  -5   5   1   12.90    3.30
   5   5  -1   10.60    2.70
  -5   5   1   13.20    3.60
  -5   5   1   15.30    2.60
   4  -5  -1    4.00    2.30
  -4  -5   1    9.10    3.40
  -4  -5   1    4.10    2.10
  -4  -5   1    4.80    1.40
  -4  -5   1    7.50    3.60
   4  -5  -1    2.60    2.40
  -4  -5   1    5.90    1.50
  -4  -5   1    4.40    1.70
  -4   5   1    4.70    2.60
   4   5  -1    4.80    1.60
  -4   5   1    6.80    3.70
  -4   5   1    5.20    2.00
  -4   5   1    5.20    1.90
   4   5  -1    3.00    2.10
   4   5  -1    6.30    1.40
   3  -5  -1  445.06   15.00
  -3  -5   1  448.36   14.50
  -3  -5   1  446.46   11.30
  -3  -5   1  453.45   14.30
   3  -5  -1  465.95   14.60
   3   5  -1  450.15   11.20
   3   5  -1  468.95   14.70
   3   5  -1  437.86   10.40
   3   5  -1  458.05   15.10
  -3   5   1  439.56   14.70
  -3   5   1  461.35   13.10
  -3   5   1  451.15   11.00
  -3   5   1  446.26   14.30
  -2  -5   1 1010.40   22.40
   2  -5  -1  987.00   21.80
  -2  -5   1  985.30   22.40
  -2  -5   1  977.90   19.50
   2  -5  -1 1032.00   23.10
   2   5  -1  978.60   19.60
  -2   5   1  969.80   23.30
   2   5  -1  997.60   22.30
  -2   5   1  960.40   18.50
  -2   5   1  958.80   22.20
  -2   5   1  978.60   21.60
   2   5  -1  974.80   22.60
   2   5  -1  974.40   22.10
  -2   5   1  970.00   20.20
   2   5  -1  950.90   19.10
  -1  -5   1    8.90    2.20
   1  -5  -1    7.50    2.30
   1  -5  -1    7.70    1.90
  -1  -5   1    7.10    2.00
  -1  -5   1   10.70    2.10
  -1   5   1    9.50    3.30
   1   5  -1   10.40    3.10
   1   5  -1    8.70    2.10
  -1   5   1    8.60    2.00
   1   5  -1    9.80    2.90
  -1   5   1    9.30    2.30
  -1   5   1   13.70    2.60
   1   5  -1   13.60    3.10
  -1   5   1    8.80    2.30
   1   5  -1    8.70    2.20
   0  -5   1  201.08    9.10
   0  -5   1  215.48    8.60
   0  -5   1  200.18    8.60
   0  -5  -1  193.38    8.00
   0  -5   1  209.08    9.00
   0  -5  -1  204.88    8.10
   0  -5  -1  205.38    8.00
   0   5   1  203.68    8.00
   0   5  -1  198.68    8.60
   0   5   1  192.38    8.40
   0   5   1  196.08    7.50
   0   5  -1  197.48    8.40
   0   5  -1  204.58    8.60
   0   5   1  196.58    8.00
  -1  -5  -1  785.32   18.30
  -1  -5  -1  807.92   17.00
  -1  -5  -1  798.62   16.80
   1  -5   1  826.52   19.90
   1  -5   1  805.02   19.40
   1  -5   1  824.92   19.70
  -1  -5  -1  810.52   17.50
   1  -5   1  783.52   19.20
   1   5   1  779.22   17.30
   1   5   1  790.22   17.30
  -1   5  -1  794.22   18.70
  -1   5  -1  800.72   19.40
  -1   5  -1  785.92   18.00
  -1   5  -1  778.92   19.50
   1   5   1  787.22   16.60
   1   5   1  786.82   18.30
   1   5   1  790.92   17.90
   2  -5   1  373.16   13.10
  -2  -5  -1  375.16   11.60
  -2  -5  -1  383.16    9.60
  -2  -5  -1  392.16   11.40
   2  -5   1  367.76   13.10
  -2  -5  -1  365.86   12.40
  -2  -5  -1  369.66    9.50
   2  -5   1  390.36   13.40
  -2   5  -1  379.56   13.20
   2   5   1  375.76   10.50
   2   5   1  377.06   11.20
  -2   5  -1  385.26   13.50
  -2   5  -1  368.56   12.20
  -2   5  -1  372.66   11.30
  -3  -5  -1    2.20    2.60
  -3  -5  -1    2.30    2.60
  -3  -5  -1    2.00    1.10
  -3  -5  -1    2.20    1.00
   3  -5   1    0.20    2.30
  -3  -5  -1    3.00    1.80
   3  -5   1    2.70    2.30
   3  -5   1   -1.70    2.00
  -3   5  -1    2.40    2.70
  -3   5  -1    1.70    2.30
  -3   5  -1   -1.10    2.40
   3   5   1    2.50    1.80
  -3   5  -1    1.80    1.50
  -3   5  -1    3.30    2.30
   3   5   1    2.00    1.70
   4  -5   1    7.40    2.90
  -4  -5  -1    8.40    2.40
  -4  -5  -1    7.50    3.70
  -4  -5  -1   10.90    3.80
   4  -5   1    6.30    2.50
  -4  -5  -1    9.50    2.00
   4  -5   1    8.20    3.00
  -4   5  -1    6.40    2.90
   4   5   1   10.60    2.60
  -4   5  -1    8.20    2.70
  -4   5  -1   10.00    3.80
  -4   5  -1   11.10    2.90
  -4   5  -1    8.00    2.60
   4   5   1   11.30    1.90
   5  -5   1   95.79    8.40
  -5  -5  -1   94.99    3.50
  -5  -5  -1  105.29    8.30
  -5  -5  -1  111.59    8.00
   5  -5   1  102.09    8.60
   5  -5   1   95.09    7.80
  -5  -5  -1  103.89    8.30
   5   5   1   98.39    3.40
   5   5   1  110.59    7.80
  -5   5  -1   94.59    7.80
  -5   5  -1  104.69    8.20
  -5   5  -1  110.19    8.60
  -5   5  -1   99.99    7.80
  -5   5  -1   97.79    6.60
   6  -5   1   12.40    3.30
  -6  -5  -1   20.60    4.80
   6  -5   1   15.10    3.70
  -6  -5  -1   12.60    3.20
   6  -5   1   12.60    3.30
  -6   5  -1   21.90    4.60
  -6   5  -1   21.90    4.50
  -6   5  -1   10.20    2.60
   6   5   1   10.40    2.70
  -6   5  -1   18.40    3.80
  -6   5  -1   18.60    3.70
  -7  -5  -1   17.30    3.50
   7  -5   1   21.20    4.30
  -7  -5  -1   23.80    5.40
   7  -5   1   23.40    4.00
   7  -5   1   20.80    4.50
  -7   5  -1   25.90    5.50
  -7   5  -1   18.80    3.90
  -7   5  -1   18.50    3.90
  -7   5  -1   24.50    5.70
   7   5   1   22.00    3.60
  -7   5  -1   24.50    4.40
   8  -5   1    3.50    2.90
  -8  -5  -1   11.90    4.30
   8  -5   1   10.50    3.70
  -8  -5  -1    7.30    2.70
   8  -5   1    0.80    3.40
  -8  -5  -1    9.80    4.70
  -8   5  -1    1.00    3.80
  -8   5  -1    5.10    3.00
  -8   5  -1    8.70    4.00
  -8   5  -1   12.20    3.40
   8   5   1    6.90    3.00
  -8   5  -1    8.60    4.10
  -9  -5  -1    0.70    2.60
   9  -5   1    3.80    3.40
   9  -5   1   -0.50    2.70
   9  -5   1    1.00    2.90
  -9  -5  -1   -1.10    4.40
  -9  -5  -1   -0.70    3.30
  -9   5  -1    1.80    2.80
  -9   5  -1    4.50    3.80
  -9   5  -1    4.50    2.90
   9   5   1    1.80    2.80
  -9   5  -1   -1.10    3.20
  -9   5  -1    0.10    3.20
 -10  -5  -1    1.00    5.50
 -10  -5  -1    8.10    5.30
  10  -5   1    2.60    3.00
  10  -5   1   -0.80    3.10
  10  -5   1   -1.80    3.20
 -10  -5  -1    4.30    2.70
 -10   5  -1    4.70    3.00
 -10   5  -1   -0.20    4.10
 -10   5  -1   -1.10    3.50
  10   5   1    1.10    3.30
 -10   5  -1    6.40    4.40
 -11  -5  -1   31.10    7.30
  11  -5   1   22.00    5.40
  11  -5   1   20.70    5.60
 -11  -5  -1   37.90    8.80
 -11   5  -1   36.00    7.40
 -11   5  -1   34.60    6.00
  11   5   1   18.50    5.00
 -11   5  -1   30.90    7.40
  12  -5   1   -5.70    4.30
  12  -5   1    6.10    3.60
 -12  -5  -1    2.40    6.00
 -12  -5  -1   -0.60    5.30
 -12   5  -1    6.00    5.40
  12   5   1   -1.50    3.40
 -12   5  -1    1.30    4.40
 -12   5  -1    2.50    3.70
 -13  -5  -1    3.20    6.40
 -13  -5  -1   -2.90    5.80
  13  -5   1    3.60    4.10
  13  -5   1   -1.10    4.40
 -13   5  -1    0.30    4.40
 -13   5  -1    3.20    5.30
 -13   5  -1   -1.10    4.40
  13   5   1   -1.10    3.90
 -14  -5  -1   17.80    7.10
 -14  -5  -1   30.30    8.90
  14  -5   1   24.30    5.20
 -14   5  -1   23.50    7.80
 -14   5  -1   22.60    6.40
 -14   5  -1   22.40    6.40
  14   5   1   11.60    6.20
  15  -5   1    8.90    5.40
 -15  -5  -1    5.90    7.30
 -15  -5  -1    5.70    6.70
 -15   5  -1    7.70    6.20
 -15   5  -1   -1.70    5.70
 -15   5  -1    8.60    7.20
 -15  -6   1    5.20    7.20
 -15  -6   1   -1.90    6.90
 -15   6   1   11.60    6.50
 -15   6   1   -2.90    6.00
 -15   6   1   -0.20    4.90
 -14  -6   1   -1.00    6.50
  14  -6  -1    3.20    4.60
 -14  -6   1   -2.40    5.40
  14   6  -1   -4.60    4.40
 -14   6   1   -1.60    5.50
 -14   6   1   -0.60    5.90
 -14   6   1  -10.40    4.00
  13  -6  -1   -2.30    5.40
 -13  -6   1   15.70    7.40
  13  -6  -1    3.70    4.50
 -13  -6   1   17.40    7.80
 -13   6   1    8.60    5.60
  13   6  -1    2.90    4.80
 -13   6   1   14.30    6.80
 -12  -6   1   43.00    8.60
  12  -6  -1   31.50    6.50
 -12  -6   1   43.00    9.20
 -12   6   1   46.80    7.00
 -12   6   1   54.89    9.50
 -12   6   1   53.49    9.10
 -11  -6   1   52.59    9.30
 -11  -6   1   41.40    9.00
  11  -6  -1   36.40    6.90
  11  -6  -1   36.00    6.10
  11   6  -1   32.80    6.30
 -11   6   1   48.60    6.70
 -11   6   1   48.60    8.90
 -10  -6   1   16.70    4.20
 -10  -6   1   18.90    7.00
 -10  -6   1   21.00    2.60
 -10  -6   1   16.00    6.40
  10  -6  -1   13.90    5.00
  10  -6  -1   18.00    5.10
  10   6  -1   14.30    1.90
 -10   6   1   18.60    4.60
 -10   6   1   27.50    6.90
 -10   6   1   26.40    6.40
  10   6  -1   16.40    4.70
  -9  -6   1   99.29   11.10
  -9  -6   1   81.19    9.80
   9  -6  -1  104.59   11.40
  -9  -6   1   93.69   11.40
   9  -6  -1   72.19    9.90
   9   6  -1   73.89    9.80
  -9   6   1   85.79    9.60
  -9   6   1  106.59    9.70
   9   6  -1   85.69    4.40
  -9   6   1   97.59   10.30
  -9   6   1   89.19   10.20
  -9   6   1   87.99    7.40
  -8  -6   1    1.00    1.10
  -8  -6   1   -0.20    3.90
  -8  -6   1   -2.00    3.00
  -8  -6   1    2.40    4.40
   8  -6  -1    3.30    2.90
   8  -6  -1    4.90    2.80
  -8   6   1    2.80    2.70
  -8   6   1    4.00    3.00
  -8   6   1    0.90    3.60
  -8   6   1   -1.50    2.40
   8   6  -1    2.20    2.80
  -8   6   1    3.40    3.70
   8   6  -1    3.00    1.30
  -7  -6   1    6.20    2.80
   7  -6  -1    1.40    2.80
  -7  -6   1    6.00    3.50
  -7  -6   1    5.60    1.30
   7  -6  -1    5.50    3.00
  -7  -6   1   11.70    4.80
  -7   6   1    4.60    2.50
  -7   6   1    8.90    4.10
  -7   6   1    6.30    3.50
  -7   6   1    6.30    2.50
   7   6  -1    5.30    2.50
  -7   6   1    5.70    2.70
   7   6  -1    4.20    1.20
  -6  -6   1    0.80    1.40
  -6  -6   1    2.70    3.70
   6  -6  -1   -0.30    2.00
   6  -6  -1    1.30    2.80
  -6  -6   1    1.80    3.30
  -6  -6   1    1.00    2.20
   6   6  -1    0.70    1.20
  -6   6   1    0.30    2.70
  -6   6   1   -0.50    1.80
  -6   6   1    1.00    2.50
  -6   6   1    2.60    2.00
  -6   6   1    0.50    3.20
   6   6  -1    1.40    2.10
  -5  -6   1  487.15   17.70
  -5  -6   1  508.05   18.50
  -5  -6   1  514.65   11.90
  -5  -6   1  506.75   17.60
   5  -6  -1  514.25   18.50
   5  -6  -1  512.65   18.30
  -5   6   1  516.45   18.00
   5   6  -1  499.25   17.20
  -5   6   1  493.75   16.20
  -5   6   1  508.65   13.20
  -5   6   1  515.05   18.10
  -5   6   1  478.85   18.20
   5   6  -1  499.55   11.80
  -4  -6   1    9.40    4.00
  -4  -6   1    7.60    1.90
  -4  -6   1    7.00    2.60
  -4  -6   1   10.80    4.10
   4  -6  -1   12.00    2.80
   4  -6  -1    9.80    3.00
  -4   6   1   10.70    4.10
   4   6  -1   10.90    2.80
   4   6  -1   14.90    4.70
   4   6  -1   10.30    2.10
  -4   6   1    6.70    2.00
  -4   6   1   11.30    3.30
   4   6  -1    6.60    1.70
  -4   6   1   14.00    2.60
  -3  -6   1  281.07   11.50
   3  -6  -1  265.57   12.10
  -3  -6   1  268.17    9.20
   3  -6  -1  274.27   11.90
  -3  -6   1  268.97   11.80
   3   6  -1  256.87    8.60
  -3   6   1  273.07    8.80
  -3   6   1  270.37   11.40
  -3   6   1  267.77   10.40
  -3   6   1  266.07   12.60
   3   6  -1  287.07   11.90
   3   6  -1  276.57    9.20
  -3   6   1  261.87   11.50
   3   6  -1  270.77   12.20
   2  -6  -1   35.50    5.10
  -2  -6   1   44.20    4.80
  -2  -6   1   42.80    5.60
  -2  -6   1   34.50    4.50
   2  -6  -1   49.70    6.30
   2   6  -1   43.50    5.80
  -2   6   1   36.20    4.20
   2   6  -1   45.40    5.60
   2   6  -1   39.40    5.70
  -2   6   1   37.90    5.10
  -2   6   1   39.20    4.70
   2   6  -1   44.20    4.60
  -2   6   1   33.00    5.20
   2   6  -1   39.40    4.70
  -1  -6   1  875.71   21.30
  -1  -6   1  864.41   19.80
   1  -6  -1  861.91   20.00
   1  -6  -1  889.41   20.50
   1  -6  -1  851.31   20.90
  -1  -6   1  844.52   19.50
   1   6  -1  837.22   20.70
  -1   6   1  849.52   19.80
  -1   6   1  858.51   19.10
  -1   6   1  848.52   20.70
   1   6  -1  835.62   21.10
  -1   6   1  852.51   21.70
  -1   6   1  852.41   18.50
   1   6  -1  855.11   19.90
   1   6  -1  836.52   20.70
   0  -6   1  165.68    8.70
   0  -6   1  171.78    8.50
   0  -6  -1  186.68    8.40
   0  -6  -1  182.18    8.40
   0  -6  -1  183.18    8.30
   0  -6   1  186.28    9.40
   0  -6  -1  189.58    8.40
   0  -6   1  162.28    8.40
   0   6   1  183.88    9.00
   0   6   1  178.38    8.00
   0   6  -1  178.48    8.90
   0   6   1  178.38    8.20
   0   6   1  176.98    7.80
   0   6  -1  172.08    8.50
   0   6  -1  187.88    9.30
   1  -6   1   57.69    6.10
  -1  -6  -1   59.09    5.30
   1  -6   1   47.80    5.70
  -1  -6  -1   54.59    5.40
   1  -6   1   55.29    6.10
  -1  -6  -1   61.59    5.10
  -1  -6  -1   58.69    5.00
   1  -6   1   63.99    6.10
  -1  -6  -1   62.19    5.50
  -1   6  -1   65.69    6.10
   1   6   1   59.89    5.90
   1   6   1   47.90    5.10
  -1   6  -1   48.90    4.90
  -1   6  -1   50.29    5.90
   1   6   1   51.39    5.30
   1   6   1   56.89    5.40
  -2  -6  -1  310.47    9.50
   2  -6   1  303.87   12.70
  -2  -6  -1  313.47   11.00
  -2  -6  -1  313.37    9.60
   2  -6   1  311.07   12.70
  -2  -6  -1  321.97   12.20
   2  -6   1  319.37   12.90
  -2  -6  -1  320.97   11.30
  -2   6  -1  301.67   12.90
  -2   6  -1  302.27   11.70
   2   6   1  310.87   10.80
   2   6   1  307.77   10.30
  -2   6  -1  297.67   12.30
  -2   6  -1  311.57   10.90
   3  -6   1  591.64   18.80
  -3  -6  -1  598.44   16.20
  -3  -6  -1  587.74   16.90
  -3  -6  -1  582.44   12.80
  -3  -6  -1  595.24   12.90
   3  -6   1  602.94   18.90
  -3  -6  -1  594.14   18.20
   3  -6   1  622.54   19.30
  -3   6  -1  599.44   15.80
   3   6   1  564.54   13.90
   3   6   1  597.84   16.20
  -3   6  -1  599.24   18.60
  -3   6  -1  583.44   18.40
  -3   6  -1  604.14   19.40
  -3   6  -1  587.24   17.20
  -4  -6  -1  107.69    7.40
  -4  -6  -1  118.29    8.50
   4  -6   1  117.29    8.90
  -4  -6  -1  114.49    4.30
   4  -6   1  119.29    8.90
  -4  -6  -1  105.09    7.90
   4  -6   1  116.19    9.10
  -4  -6  -1  116.89    4.40
  -4   6  -1  111.59    8.20
  -4   6  -1  108.39    8.30
  -4   6  -1  112.39    7.00
  -4   6  -1  113.79    9.10
   4   6   1  117.39    7.50
   4   6   1  117.29    5.30
  -4   6  -1  115.09    8.00
  -5  -6  -1    4.00    2.10
   5  -6   1   -0.60    2.10
   5  -6   1    0.10    2.10
  -5  -6  -1    1.00    3.10
  -5  -6  -1    6.40    3.40
  -5  -6  -1   -2.60    1.50
   5  -6   1    1.10    2.00
  -5   6  -1   -0.40    1.90
  -5   6  -1    5.40    4.10
   5   6   1    2.40    2.00
  -5   6  -1    4.20    3.20
  -5   6  -1    1.20    1.60
  -5   6  -1    0.60    2.20
  -6  -6  -1   19.20    4.70
  -6  -6  -1   31.10    5.80
   6  -6   1   10.80    3.70
   6  -6   1   19.80    4.00
  -6  -6  -1   22.70    3.50
   6  -6   1   14.50    3.30
  -6   6  -1   27.80    4.40
  -6   6  -1   23.40    4.90
  -6   6  -1   17.60    3.50
   6   6   1   19.10    3.50
  -6   6  -1   20.40    3.70
  -6   6  -1   34.00    5.90
   7  -6   1    5.40    2.70
  -7  -6  -1    5.60    2.90
  -7  -6  -1   -1.40    4.00
   7  -6   1    0.40    3.00
   7  -6   1    0.20    2.40
  -7  -6  -1    6.10    4.00
  -7   6  -1    1.70    3.50
   7   6   1    1.00    2.20
  -7   6  -1    1.40    2.30
  -7   6  -1    0.60    3.30
  -7   6  -1    4.70    2.90
  -8  -6  -1   -1.20    3.90
   8  -6   1    1.30    3.00
  -8  -6  -1   -3.50    2.90
   8  -6   1   -1.00    2.60
   8  -6   1   -1.30    2.90
   8   6   1    0.70    2.10
  -8   6  -1    2.50    4.30
  -8   6  -1    2.70    3.20
  -8   6  -1    2.00    2.90
  -8   6  -1    0.00    2.60
  -8   6  -1   -2.20    2.30
  -9  -6  -1   -0.10    2.90
   9  -6   1    0.90    3.00
  -9  -6  -1    3.20    4.50
  -9  -6  -1    2.90    4.70
   9  -6   1    0.40    2.30
   9  -6   1    1.60    3.20
  -9   6  -1    3.30    3.50
  -9   6  -1    0.10    2.60
  -9   6  -1    4.60    3.60
   9   6   1    3.00    2.60
  -9   6  -1    2.60    3.70
  10  -6   1   81.39   11.80
 -10  -6  -1   61.79   10.10
 -10  -6  -1   71.19   10.70
  10  -6   1   71.19    9.30
 -10   6  -1   56.39    9.10
 -10   6  -1   67.89    7.90
 -10   6  -1   65.39    9.30
 -11  -6  -1   27.00    7.70
 -11  -6  -1   36.80    8.70
 -11   6  -1   28.40    6.40
 -11   6  -1   39.20    8.50
 -12  -6  -1   -2.40    5.20
  12  -6   1    3.10    4.00
  12  -6   1   -0.70    3.80
 -12  -6  -1    5.50    5.00
  12   6   1    6.70    4.60
 -12   6  -1    0.50    4.90
 -12   6  -1   -1.60    4.40
 -12   6  -1    4.20    5.20
 -13  -6  -1    0.50    5.80
 -13  -6  -1   13.30    6.80
  13  -6   1   -3.90    4.60
  13  -6   1   -4.50    4.20
 -13   6  -1   -4.70    4.80
 -13   6  -1    5.60    5.30
 -13   6  -1    0.40    4.80
  13   6   1   -7.40    3.90
  14  -6   1   -2.70    4.10
 -14  -6  -1    1.10    7.30
 -14  -6  -1    1.30    6.10
 -14   6  -1    0.30    6.10
 -14   6  -1   -5.10    5.10
 -14   6  -1    0.40    5.20
 -15  -6  -1   54.79   12.10
 -15  -6  -1   50.19   11.10
 -15   6  -1   23.40    7.20
 -15   6  -1   37.00    9.80
 -15   6  -1   36.30    9.20
 -15  -7   1   12.40    5.40
 -15  -7   1    5.90    8.00
 -15   7   1    3.80    5.80
 -15   7   1  -10.50    5.80
 -14  -7   1   13.00    7.30
 -14  -7   1   -1.70    5.70
 -14   7   1    1.50    4.00
 -14   7   1    1.20    6.30
 -14   7   1    5.00    6.30
 -13  -7   1   -7.10    5.80
 -13  -7   1    2.90    5.90
  13  -7  -1    1.00    5.00
  13  -7  -1    7.10    4.60
 -13   7   1    4.20    3.30
 -13   7   1   -3.20    4.60
 -13   7   1    8.60    6.10
 -12  -7   1    9.50    6.70
 -12  -7   1   14.40    7.00
  12   7  -1   -3.20    4.30
 -12   7   1    7.30    3.70
 -12   7   1    3.20    5.30
 -12   7   1    7.90    5.50
  11  -7  -1   30.80    6.30
 -11  -7   1   41.20    8.60
  11  -7  -1   29.40    7.20
 -11  -7   1   45.40    9.30
 -11   7   1   49.30    6.70
 -11   7   1   44.60    8.30
 -11   7   1   48.40    8.90
  10  -7  -1   -3.20    3.50
 -10  -7   1   -0.10    5.60
  10  -7  -1    2.90    4.30
 -10  -7   1   -0.60    4.90
 -10   7   1   -0.60    4.10
 -10   7   1   -2.00    5.10
 -10   7   1    3.00    3.50
  10   7  -1   -4.80    3.00
  -9  -7   1   53.39    8.80
   9  -7  -1   74.89    9.50
  -9  -7   1   68.29   10.60
   9  -7  -1   75.89   11.00
   9   7  -1   80.29    9.70
  -9   7   1   77.79    9.90
  -9   7   1   83.69    7.00
  -9   7   1   82.79    9.80
  -8  -7   1   45.80    7.70
  -8  -7   1   64.39    9.20
  -8   7   1   62.39    9.10
  -8   7   1   60.49    8.20
   8   7  -1   61.29    8.90
  -8   7   1   58.49    8.30
  -8   7   1   57.39    6.20
   7  -7  -1    1.70    2.80
  -7  -7   1    7.50    1.60
  -7  -7   1   14.10    4.90
  -7  -7   1    0.10    4.30
   7  -7  -1   11.50    3.90
  -7  -7   1    2.00    2.50
  -7   7   1    9.90    3.00
  -7   7   1    3.90    3.10
  -7   7   1    8.90    4.70
   7   7  -1    6.50    1.50
   7   7  -1    5.80    2.80
  -7   7   1   10.90    4.00
  -7   7   1    3.40    2.60
  -6  -7   1    7.90    1.90
   6  -7  -1    6.90    3.20
  -6  -7   1   14.20    4.20
  -6  -7   1    6.80    3.00
  -6  -7   1   12.70    4.70
   6  -7  -1    7.30    3.10
  -6   7   1    6.80    2.90
  -6   7   1   11.30    4.30
  -6   7   1    7.90    2.60
  -6   7   1   13.10    2.80
  -6   7   1   14.00    3.80
   6   7  -1    5.30    2.50
  -5  -7   1    1.30    3.10
  -5  -7   1   -1.30    2.90
   5  -7  -1    0.60    2.10
   5  -7  -1    0.70    2.30
  -5  -7   1   -0.70    1.30
  -5  -7   1   -0.40    1.30
  -5  -7   1    3.20    2.20
  -5  -7   1   -1.60    1.30
   5   7  -1   -1.30    1.20
  -5   7   1    1.60    2.50
  -5   7   1   -1.20    2.10
  -5   7   1    2.60    2.00
  -5   7   1   -2.60    1.70
   5   7  -1    0.70    2.00
  -5   7   1    1.20    3.40
   4  -7  -1  108.89    8.70
   4  -7  -1  111.19    9.00
  -4  -7   1  113.39    8.50
  -4  -7   1  122.69    9.10
  -4  -7   1  116.29    9.50
  -4  -7   1  106.09    5.80
  -4  -7   1  109.89    6.10
  -4   7   1  107.39    7.80
  -4   7   1  112.49    9.60
  -4   7   1  108.39    6.10
  -4   7   1  104.89    8.10
   4   7  -1  103.69    5.50
   4   7  -1  118.99    9.30
   4   7  -1  109.89    6.00
   4   7  -1  119.39    8.60
  -4   7   1  107.29    8.40
  -3  -7   1   16.10    3.10
  -3  -7   1   12.00    2.40
  -3  -7   1   15.90    4.00
  -3  -7   1   14.20    2.50
   3  -7  -1    7.20    2.40
   3  -7  -1    9.90    3.10
  -3   7   1   11.40    2.80
   3   7  -1   24.10    4.70
  -3   7   1   13.80    3.40
   3   7  -1   14.40    2.90
  -3   7   1   19.50    4.80
  -3   7   1   19.50    3.10
  -3   7   1    9.20    2.70
   2  -7  -1   14.80    3.40
  -2  -7   1   15.40    2.90
  -2  -7   1   13.70    2.40
  -2  -7   1   22.70    3.20
   2  -7  -1   12.50    2.90
  -2   7   1   11.70    2.60
   2   7  -1   17.90    3.80
  -2   7   1   18.00    3.20
  -2   7   1   19.20    4.40
   2   7  -1    9.00    2.60
   2   7  -1   18.80    3.90
  -2   7   1   19.00    3.00
  -2   7   1   21.00    3.90
   2   7  -1   16.40    4.00
   1  -7  -1  192.48    9.60
   1  -7  -1  200.48   10.10
  -1  -7   1  222.28   10.70
   1  -7  -1  208.08    9.90
   1  -7  -1  224.98   10.60
  -1  -7   1  216.98    9.50
  -1  -7   1  217.78    9.80
  -1  -7   1  203.08   10.10
   1   7  -1  206.18   10.20
   1   7  -1  195.68    9.80
  -1   7   1  200.68    9.00
  -1   7   1  190.78    8.40
  -1   7   1  218.48   10.10
   1   7  -1  203.68   10.20
   1   7  -1  200.88    9.90
  -1   7   1  206.28   10.70
   0  -7  -1  284.57   11.40
   0  -7  -1  310.67   11.80
   0  -7  -1  290.47   11.10
   0  -7   1  300.97   12.30
   0  -7   1  309.67   12.10
   0  -7  -1  311.47   11.60
   0  -7   1  303.67   11.80
   0  -7   1  313.07   12.50
   0   7   1  300.77   11.20
   0   7   1  305.07   11.50
   0   7  -1  300.77   12.20
   0   7   1  292.67   12.00
   0   7  -1  279.57   11.50
   0   7   1  298.07   10.90
   0   7  -1  298.07   12.00
  -1  -7  -1  215.28    9.20
   1  -7   1  203.68   10.60
   1  -7   1  213.48   10.70
  -1  -7  -1  220.18    9.50
  -1  -7  -1  216.28    9.60
  -1  -7  -1  212.68    9.10
   1  -7   1  218.78   10.90
   1  -7   1  227.18   10.90
   1   7   1  202.48    9.80
   1   7   1  200.38    9.30
  -1   7  -1  212.38   10.10
   1   7   1  215.28   10.00
  -1   7  -1  220.78   11.20
  -1   7  -1  206.78    9.80
  -2  -7  -1  923.81   22.50
   2  -7   1  962.40   25.10
   2  -7   1  945.21   24.60
   2  -7   1  963.70   25.20
  -2  -7  -1  931.81   23.80
  -2  -7  -1  948.21   22.10
   2  -7   1  948.41   24.80
  -2  -7  -1  963.50   20.50
  -2  -7  -1  918.81   20.10
  -2   7  -1  938.61   24.10
  -2   7  -1  892.11   21.80
   2   7   1  944.01   21.70
   2   7   1  900.91   23.20
  -2   7  -1  930.91   23.40
   2   7   1  941.11   22.10
  -2   7  -1  928.91   25.20
  -3  -7  -1  517.15   15.60
  -3  -7  -1  509.05   12.80
   3  -7   1  529.95   18.50
   3  -7   1  510.95   18.10
  -3  -7  -1  530.45   16.60
  -3  -7  -1  510.05   17.50
   3  -7   1  509.05   17.90
  -3  -7  -1  531.75   13.10
  -3   7  -1  496.35   16.40
   3   7   1  514.55   13.90
  -3   7  -1  520.25   18.70
   3   7   1  510.25   15.60
  -3   7  -1  504.05   17.50
  -3   7  -1  492.55   15.00
  -4  -7  -1    2.60    2.80
   4  -7   1   -1.90    2.10
  -4  -7  -1    0.60    1.90
  -4  -7  -1    0.00    1.20
   4  -7   1    2.40    2.40
  -4  -7  -1    4.20    3.90
   4  -7   1    0.30    2.10
  -4  -7  -1    0.40    1.20
  -4   7  -1    2.90    3.30
   4   7   1    0.80    1.90
  -4   7  -1    1.10    1.90
  -4   7  -1   -0.20    2.00
   4   7   1    2.10    1.90
  -4   7  -1    1.40    2.30
  -4   7  -1    1.90    2.60
   5  -7   1    8.90    3.40
  -5  -7  -1   18.30    5.00
  -5  -7  -1   16.30    3.10
   5  -7   1   14.60    3.40
  -5  -7  -1   17.80    2.30
  -5  -7  -1   20.20    4.70
   5  -7   1   11.70    3.20
  -5   7  -1   17.80    3.80
  -5   7  -1   15.40    3.40
   5   7   1   21.00    2.80
  -5   7  -1   18.40    4.30
   5   7   1   12.00    2.80
  -5   7  -1   19.00    5.10
  -5   7  -1   12.40    3.20
   6  -7   1   64.49    7.90
  -6  -7  -1   66.79    8.40
   6  -7   1   41.50    6.30
  -6  -7  -1   62.09    7.40
   6  -7   1   61.09    8.40
  -6  -7  -1   69.19    8.40
  -6   7  -1   60.69    7.60
  -6   7  -1   52.19    7.30
  -6   7  -1   50.49    7.50
  -6   7  -1   57.99    5.90
   6   7   1   57.09    6.90
  -6   7  -1   56.19    7.50
   7  -7   1    1.10    2.90
  -7  -7  -1   10.00    4.40
  -7  -7  -1    2.40    3.90
   7  -7   1    0.50    2.70
   7  -7   1    2.50    2.80
  -7  -7  -1    0.40    2.30
  -7   7  -1    0.60    3.70
   7   7   1   -0.20    2.30
  -7   7  -1    1.80    3.10
  -7   7  -1    5.20    2.30
  -7   7  -1    2.60    2.60
  -7   7  -1    1.00    2.30
  -8  -7  -1    5.80    5.20
  -8  -7  -1    6.70    5.40
  -8  -7  -1    0.70    2.80
   8  -7   1    3.70    3.00
   8  -7   1    5.90    3.30
   8  -7   1    8.00    3.60
   8   7   1    6.70    3.10
  -8   7  -1    5.50    3.30
  -8   7  -1    9.30    4.90
  -8   7  -1    4.90    3.30
  -8   7  -1    7.50    4.80
  -8   7  -1    6.80    3.70
  -9  -7  -1   16.10    6.40
   9  -7   1   13.90    4.10
  -9  -7  -1   12.90    3.80
   9  -7   1   12.30    4.00
  -9  -7  -1   17.30    6.10
  -9   7  -1   11.50    5.50
  -9   7  -1   20.50    4.40
   9   7   1   12.10    4.00
  -9   7  -1   21.20    6.80
  10  -7   1   24.80    5.80
  10  -7   1   22.40    4.90
 -10  -7  -1   50.09    9.90
 -10  -7  -1   31.00    5.00
 -10  -7  -1   37.40    8.10
 -10   7  -1   42.40    8.50
 -10   7  -1   39.10    6.10
  10   7   1   24.40    5.30
  11  -7   1    6.40    4.80
 -11  -7  -1    0.10    6.30
 -11  -7  -1    5.70    5.70
  11  -7   1    2.50    4.20
 -11   7  -1    5.40    4.30
  11   7   1    7.50    4.20
 -11   7  -1   18.10    6.10
 -11   7  -1    5.10    5.10
  12  -7   1    2.60    4.60
 -12  -7  -1    6.50    6.50
  12  -7   1    3.00    4.30
 -12  -7  -1    4.40    6.40
 -12   7  -1   -0.20    5.30
 -12   7  -1   -1.40    4.50
  12   7   1   -1.70    3.60
 -12   7  -1    0.80    4.10
 -13  -7  -1   46.40    9.90
  13  -7   1   44.30    7.60
 -13  -7  -1   49.30   10.70
 -13   7  -1   50.99    8.70
 -13   7  -1   63.79   11.00
 -13   7  -1   45.00    9.50
  13   7   1   31.50    6.90
 -14  -7  -1   25.10    8.40
 -14  -7  -1   -1.20    6.50
 -14   7  -1   11.00    7.00
 -14   7  -1    8.00    6.10
  14   7   1    7.10    5.70
 -14   7  -1    5.10    5.30
 -15  -7  -1   29.80    9.50
 -15  -7  -1   36.70    9.20
 -15   7  -1   32.60    9.10
 -15   7  -1   26.50    8.60
 -15   7  -1   36.50    7.90
 -14  -8   1    4.50    6.90
 -14  -8   1   18.60    8.40
 -14   8   1   13.00    5.20
 -14   8   1   16.10    7.30
 -14   8   1    8.40    7.00
 -13  -8   1    6.30    7.30
 -13  -8   1    3.00    6.20
 -13   8   1   11.00    6.40
  13   8  -1   -1.20    4.00
 -13   8   1    3.20    5.80
 -13   8   1    8.10    4.80
  12  -8  -1    9.50    4.40
 -12  -8   1    0.30    6.40
  12  -8  -1    6.40    4.80
 -12  -8   1   12.00    8.20
 -12   8   1   10.00    6.80
 -12   8   1    5.90    6.00
  12   8  -1   -0.70    3.70
 -12   8   1    7.00    4.10
 -11  -8   1    1.70    6.20
 -11  -8   1    9.10    6.90
  11  -8  -1   -1.40    4.10
  11  -8  -1    3.10    4.40
  11   8  -1   -2.80    3.30
 -11   8   1   -5.40    3.40
 -11   8   1    4.80    5.70
 -11   8   1   -1.40    4.70
  10  -8  -1   26.50    6.70
 -10  -8   1   35.60    8.10
  10  -8  -1   21.40    5.30
 -10  -8   1   26.30    7.50
 -10   8   1   34.80    8.80
 -10   8   1   24.80    6.70
  10   8  -1   23.30    4.90
 -10   8   1   33.90    5.40
  -9  -8   1  217.98   15.80
  -9  -8   1  279.27   17.70
   9  -8  -1  278.27   17.40
   9  -8  -1  287.47   18.00
  -9  -8   1  254.57   16.30
   9   8  -1  261.07   16.00
  -9   8   1  270.17   17.40
  -9   8   1  254.67   11.70
  -9   8   1  257.07   15.80
  -8  -8   1  123.69   11.50
  -8  -8   1  111.29   11.60
   8  -8  -1  119.79   11.90
   8  -8  -1  110.39   11.40
  -8  -8   1   99.69   11.80
  -8   8   1  125.99   12.10
  -8   8   1  126.69   11.50
  -8   8   1  120.09    8.00
  -8   8   1  112.29   10.40
   8   8  -1  117.59   10.90
  -7  -8   1  146.89   11.90
   7  -8  -1  149.29   12.30
  -7  -8   1  127.69   11.50
  -7  -8   1  149.69    5.60
  -7  -8   1  145.69    5.90
   7  -8  -1  163.08   12.60
  -7  -8   1  152.48   11.90
  -7   8   1  153.68    8.40
  -7   8   1  150.58   11.80
  -7   8   1  153.28   11.10
   7   8  -1  143.59   11.40
  -7   8   1  145.59   12.50
  -7   8   1  158.98   12.30
   6  -8  -1    2.80    2.60
  -6  -8   1   -0.70    3.90
  -6  -8   1   -0.80    1.60
   6  -8  -1    0.40    2.70
  -6  -8   1    0.40    1.30
  -6  -8   1   -3.10    3.80
  -6  -8   1    0.60    2.70
  -6   8   1    2.20    2.90
  -6   8   1    3.70    3.70
   6   8  -1    0.80    2.20
  -6   8   1    0.30    2.00
  -6   8   1    1.60    2.60
  -6   8   1   -2.00    2.30
   5  -8  -1   22.70    4.20
  -5  -8   1   20.00    2.70
  -5  -8   1   36.00    6.30
  -5  -8   1   18.20    3.60
   5  -8  -1   24.20    4.50
   5   8  -1   25.00    4.10
  -5   8   1   32.50    6.40
  -5   8   1   22.70    4.00
  -5   8   1   35.00    5.50
  -5   8   1   30.30    4.80
   4  -8  -1    3.30    2.40
  -4  -8   1   -2.70    1.70
  -4  -8   1   -0.10    3.10
  -4  -8   1    0.40    3.00
  -4  -8   1   -0.80    1.80
  -4  -8   1   -2.70    1.40
   4  -8  -1   -3.10    1.90
   4   8  -1    0.60    3.20
  -4   8   1    4.80    2.50
  -4   8   1    1.10    2.10
  -4   8   1    0.10    2.30
  -4   8   1   -0.70    1.90
   4   8  -1   -2.80    2.00
   4   8  -1    3.10    2.20
  -4   8   1    2.20    3.00
  -3  -8   1   14.30    4.00
   3  -8  -1   11.60    2.90
   3  -8  -1   10.50    3.50
  -3  -8   1   15.80    3.00
  -3  -8   1   14.20    2.90
  -3  -8   1   12.70    2.30
  -3   8   1   12.90    2.80
  -3   8   1   20.80    3.80
  -3   8   1   12.80    3.30
   3   8  -1   15.90    4.60
   3   8  -1   12.70    3.00
  -3   8   1   18.60    3.30
   3   8  -1   16.90    3.50
  -3   8   1   17.00    5.00
   2  -8  -1   -1.00    2.10
   2  -8  -1   -1.00    1.60
  -2  -8   1   -3.80    1.60
  -2  -8   1   -1.20    1.90
  -2  -8   1   -0.30    1.50
   2  -8  -1    0.70    1.70
   2  -8  -1    3.00    2.50
   2   8  -1    1.40    2.00
  -2   8   1   -3.30    2.10
  -2   8   1    0.80    2.00
  -2   8   1   -0.30    2.30
   2   8  -1    1.30    2.80
   2   8  -1   -0.30    2.50
  -2   8   1    1.30    1.80
   2   8  -1   -0.30    2.70
  -2   8   1    2.90    2.80
   1  -8  -1   75.99    7.20
  -1  -8   1   75.59    7.20
  -1  -8   1   72.69    6.10
   1  -8  -1   78.39    7.10
  -1  -8   1   82.09    7.10
  -1  -8   1   71.69    6.60
   1  -8  -1   83.79    6.90
   1  -8  -1   81.89    7.10
  -1   8   1   73.69    6.70
  -1   8   1   80.09    6.40
  -1   8   1   84.19    7.60
   1   8  -1   77.89    7.20
   1   8  -1   89.99    7.30
   1   8  -1   79.59    7.00
  -1   8   1   74.99    6.00
   0  -8   1   45.50    5.60
   0  -8  -1   46.10    5.70
   0  -8  -1   39.30    5.20
   0  -8   1   45.60    6.50
   0  -8   1   41.90    5.50
   0  -8   1   45.50    6.20
   0  -8  -1   49.20    5.90
   0   8   1   45.40    5.70
   0   8   1   54.59    5.90
   0   8   1   45.00    5.60
   0   8  -1   45.10    5.80
   0   8  -1   49.20    5.90
   0   8  -1   39.80    5.60
  -1  -8  -1  179.18    9.40
  -1  -8  -1  179.18    9.60
   1  -8   1  177.98   10.50
  -1  -8  -1  166.58    8.90
  -1  -8  -1  175.88    9.00
   1  -8   1  191.68   10.50
   1  -8   1  175.88   10.50
  -1  -8  -1  170.48    9.00
   1  -8   1  182.78   10.30
   1   8   1  172.98    9.30
   1   8   1  171.18    9.60
  -1   8  -1  173.68    9.80
  -1   8  -1  177.18    9.40
  -1   8  -1  189.08   10.80
   1   8   1  176.08    9.20
  -2  -8  -1  812.32   21.70
  -2  -8  -1  819.02   20.80
  -2  -8  -1  801.52   19.50
   2  -8   1  819.22   23.60
  -2  -8  -1  791.62   19.40
  -2  -8  -1  812.12   22.80
   2  -8   1  827.62   24.10
   2  -8   1  857.21   24.50
   2  -8   1  829.72   23.90
  -2  -8  -1  834.82   21.50
   2   8   1  822.92   21.10
   2   8   1  766.92   22.00
  -2   8  -1  820.62   23.10
  -2   8  -1  829.12   22.40
  -2   8  -1  790.82   24.00
  -2   8  -1  801.92   21.00
   2   8   1  804.82   20.90
  -3  -8  -1   14.60    4.00
   3  -8   1    7.40    2.80
  -3  -8  -1   17.60    4.60
   3  -8   1   12.20    3.10
  -3  -8  -1   15.10    2.50
   3  -8   1    9.40    2.90
  -3  -8  -1   13.40    2.80
  -3  -8  -1   11.10    2.30
  -3   8  -1   14.20    3.40
  -3   8  -1   12.90    3.10
  -3   8  -1    5.60    3.70
   3   8   1   11.30    2.60
  -3   8  -1   14.40    3.90
   3   8   1   12.20    3.30
  -4  -8  -1    1.70    1.40
   4  -8   1    1.20    2.40
  -4  -8  -1   -0.20    1.80
  -4  -8  -1   -2.40    2.60
   4  -8   1    0.10    2.60
  -4  -8  -1   -2.20    2.90
  -4  -8  -1    1.30    1.40
   4  -8   1   -2.40    2.30
   4   8   1   -0.20    1.80
  -4   8  -1   -2.50    3.00
  -4   8  -1    0.90    2.50
   4   8   1   -2.00    1.80
  -4   8  -1   -1.00    2.30
  -4   8  -1   -2.10    2.00
   5  -8   1  126.69   10.90
  -5  -8  -1  136.79    5.30
  -5  -8  -1  142.29    5.30
  -5  -8  -1  140.59    9.30
  -5  -8  -1  157.88   11.50
   5  -8   1  157.88   11.40
  -5  -8  -1  144.69   10.60
   5  -8   1  146.19   10.90
  -5   8  -1  125.39    8.10
   5   8   1  133.09    9.30
  -5   8  -1  154.28   11.10
  -5   8  -1  139.99    9.80
   5   8   1  131.49    6.30
  -5   8  -1  153.78   11.60
   6  -8   1   -0.90    2.50
   6  -8   1   -1.00    2.30
  -6  -8  -1    0.40    3.80
   6  -8   1   -2.00    2.70
  -6  -8  -1    0.10    2.40
  -6  -8  -1    2.70    3.70
  -6   8  -1    3.40    3.30
  -6   8  -1    8.20    4.00
  -6   8  -1   -0.30    2.30
   6   8   1    0.10    1.60
  -6   8  -1    1.10    2.80
   6   8   1   -1.00    1.80
  -7  -8  -1    1.70    4.20
   7  -8   1   -1.20    3.50
  -7  -8  -1   -0.90    2.50
  -7  -8  -1    3.50    4.10
   7  -8   1   -0.90    2.70
   7  -8   1   -0.30    2.50
  -7   8  -1   -1.60    2.30
  -7   8  -1    1.40    2.90
  -7   8  -1    2.00    4.30
   7   8   1   -0.80    2.40
  -7   8  -1   -0.60    2.70
  -7   8  -1    1.50    3.50
   8  -8   1   46.60    6.80
  -8  -8  -1   55.19    8.90
  -8  -8  -1   83.99   10.70
   8  -8   1   70.89    9.30
  -8  -8  -1   61.79    9.00
  -8   8  -1   70.79    9.00
  -8   8  -1   58.39    9.50
  -8   8  -1   66.39    7.20
   9  -8   1   -1.60    3.20
   9  -8   1    4.70    4.00
  -9  -8  -1   -3.00    2.80
  -9  -8  -1    9.50    5.80
  -9  -8  -1    3.50    5.40
  -9   8  -1    5.70    3.60
  -9   8  -1    2.40    4.50
   9   8   1    1.90    2.80
  -9   8  -1    0.40    3.60
 -10  -8  -1   63.49   10.00
  10  -8   1   48.40    7.70
 -10  -8  -1   49.00    6.80
 -10  -8  -1   84.59   11.50
  10   8   1   69.09    9.80
 -10   8  -1   79.39    8.70
 -10   8  -1   73.29    9.90
 -10   8  -1   68.79   10.70
  11  -8   1    2.60    4.60
 -11  -8  -1    3.10    5.60
  11  -8   1   -5.20    3.20
 -11  -8  -1    1.80    5.90
 -11   8  -1    6.30    5.40
 -11   8  -1    2.90    5.20
 -11   8  -1   -3.10    3.70
  12  -8   1   -3.70    3.90
 -12  -8  -1    1.20    6.20
 -12  -8  -1    7.40    6.60
  12  -8   1   -0.80    4.50
 -12   8  -1   -2.20    4.90
 -12   8  -1   -3.20    4.70
  12   8   1   -4.40    3.70
 -12   8  -1   -0.20    3.90
 -13  -8  -1    1.50    6.60
 -13  -8  -1    7.30    7.10
 -13   8  -1   -5.90    3.90
  13   8   1   -3.00    3.40
 -13   8  -1   -6.40    5.00
 -13   8  -1    2.60    6.30
 -14  -8  -1    8.90    7.80
 -14  -8  -1    3.00    7.40
 -14   8  -1    4.80    5.70
  14   8   1   -5.90    4.90
 -14   8  -1   -2.40    6.80
 -14   8  -1   10.60    5.50
 -14  -9   1   60.79   12.50
 -14  -9   1   74.09   13.50
 -14   9   1   53.19   10.50
 -14   9   1   61.99   11.50
 -14   9   1   74.29    9.50
 -13  -9   1    5.60    6.90
 -13  -9   1    4.40    7.40
 -13   9   1   17.80    7.10
 -13   9   1    8.80    4.30
 -13   9   1    8.70    7.30
  13   9  -1   -1.70    4.90
 -12  -9   1   22.70    9.00
 -12  -9   1   24.40    8.30
  12  -9  -1   11.10   10.10
 -12   9   1   18.80    6.70
 -12   9   1   21.10    7.60
 -12   9   1   16.20    4.30
 -11  -9   1  198.38   17.60
  11  -9  -1  205.08   17.30
  11  -9  -1  187.08   16.20
 -11  -9   1  223.48   18.30
 -11   9   1  188.38   11.00
 -11   9   1  193.68   15.70
 -11   9   1  223.98   18.00
  11   9  -1  177.98   14.60
  10  -9  -1   14.90    5.40
  10  -9  -1   16.40    5.00
 -10  -9   1   10.30    6.20
 -10  -9   1   19.10    7.10
 -10   9   1   18.10    5.70
 -10   9   1   13.20    4.10
 -10   9   1   18.00    7.80
  -9  -9   1  121.79   13.00
   9  -9  -1  142.69   14.00
  -9  -9   1  156.88   14.10
   9  -9  -1  153.88   14.60
  -9  -9   1  131.99   13.60
  -9   9   1  154.38   12.50
  -9   9   1  120.59    8.50
  -9   9   1  130.99   14.40
   9   9  -1  138.79   12.70
  -8  -9   1    4.90    3.20
   8  -9  -1    6.00    4.10
  -8  -9   1   11.10    6.60
  -8  -9   1    5.80    6.10
   8  -9  -1    0.90    3.70
  -8   9   1    5.50    3.20
  -8   9   1    7.70    4.50
   8   9  -1    0.40    2.90
  -8   9   1    2.60    4.80
   7  -9  -1    2.50    3.20
   7  -9  -1    0.90    3.40
  -7  -9   1    2.70    1.40
  -7  -9   1    1.90    4.70
  -7  -9   1    1.00    3.00
  -7  -9   1    2.30    4.80
   7   9  -1    1.10    3.00
  -7   9   1    0.00    2.90
  -7   9   1    8.70    5.20
  -7   9   1    1.20    2.90
  -7   9   1   -1.60    3.50
  -6  -9   1   33.10    3.40
   6  -9  -1   21.00    4.50
  -6  -9   1   35.90    4.10
   6  -9  -1   30.90    5.40
  -6  -9   1   30.20    7.00
   6  -9  -1   26.40    5.50
  -6  -9   1   24.90    3.00
  -6  -9   1   35.20    6.60
  -6   9   1   29.80    4.80
  -6   9   1   33.90    5.70
  -6   9   1   37.80    7.60
   6   9  -1   22.70    4.20
  -6   9   1   35.30    5.00
  -6   9   1   26.20    4.50
  -5  -9   1    6.70    2.10
   5  -9  -1   10.30    2.90
  -5  -9   1   15.40    5.20
  -5  -9   1    3.60    2.60
   5  -9  -1   10.00    3.70
   5  -9  -1    6.60    3.30
  -5  -9   1   14.20    4.90
  -5  -9   1    3.70    2.00
  -5   9   1    6.80    3.00
  -5   9   1    6.10    3.90
   5   9  -1    9.80    2.60
   5   9  -1    1.90    2.90
  -5   9   1    1.00    2.60
  -5   9   1    7.90    3.80
  -5   9   1    7.80    2.90
   4  -9  -1    1.50    2.20
  -4  -9   1    5.20    3.50
   4  -9  -1    1.80    2.80
  -4  -9   1    6.70    3.90
  -4  -9   1    5.10    2.00
  -4  -9   1    0.90    2.30
  -4  -9   1    1.50    2.00
   4  -9  -1    3.70    2.90
  -4   9   1    7.10    4.30
  -4   9   1    5.60    2.60
  -4   9   1    6.20    2.70
  -4   9   1    5.80    2.70
   4   9  -1    1.80    2.50
   4   9  -1    2.30    3.50
  -4   9   1    5.00    3.10
   4   9  -1    3.70    2.50
  -3  -9   1   47.70    7.00
  -3  -9   1   50.49    7.10
  -3  -9   1   51.99    6.70
   3  -9  -1   40.40    5.90
  -3  -9   1   55.99    6.00
   3  -9  -1   51.29    7.10
  -3  -9   1   59.09    5.90
  -3   9   1   51.19    6.50
  -3   9   1   53.79    5.50
   3   9  -1   54.49    6.00
  -3   9   1   39.60    6.20
  -3   9   1   52.59    6.40
   3   9  -1   69.69    7.60
   3   9  -1   58.29    7.20
   2  -9  -1  171.88   10.80
   2  -9  -1  169.08   11.00
  -2  -9   1  174.28    9.40
  -2  -9   1  180.38   10.80
   2  -9  -1  169.98   10.90
  -2  -9   1  159.08    9.40
  -2  -9   1  170.68   10.70
   2  -9  -1  169.18    9.90
  -2   9   1  180.28   10.90
   2   9  -1  160.78   10.70
  -2   9   1  166.98    9.50
  -2   9   1  173.68   11.60
   2   9  -1  167.38    9.40
   2   9  -1  159.08   10.50
  -2   9   1  170.98    8.80
   2   9  -1  170.98   10.70
   1  -9  -1    3.30    2.30
  -1  -9   1    2.80    2.10
  -1  -9   1   -1.20    1.60
  -1  -9   1    2.20    1.90
  -1  -9   1    1.40    2.20
   1  -9  -1    0.10    1.80
   1  -9  -1    2.70    2.10
  -1   9   1    2.40    2.80
   1   9  -1    1.50    3.00
  -1   9   1    6.30    3.50
   1   9  -1    1.20    2.80
   1   9  -1    1.90    2.60
  -1   9   1    3.20    2.50
   0  -9  -1    2.10    1.90
   0  -9   1    3.20    2.40
   0  -9   1    1.80    1.90
   0  -9  -1   -2.30    2.00
   0  -9   1    2.20    2.30
   0  -9  -1    1.70    1.90
   0  -9  -1    2.10    1.90
   0  -9   1    0.30    2.10
   0   9   1    7.20    3.20
   0   9  -1    3.40    3.00
   0   9  -1    6.60    3.20
   0   9   1    5.70    2.60
   0   9   1    1.90    2.50
   0   9  -1    6.50    3.00
  -1  -9  -1    0.60    1.60
   1  -9   1   -3.00    1.90
   1  -9   1    2.60    2.60
  -1  -9  -1    0.10    2.90
  -1  -9  -1    1.10    1.60
  -1  -9  -1    3.40    2.20
   1  -9   1   -0.50    1.70
   1  -9   1    0.50    2.00
  -1  -9  -1   -0.90    1.80
  -1   9  -1   -1.20    2.90
  -1   9  -1   -0.80    2.80
   1   9   1    5.20    3.30
   1   9   1    0.20    2.40
   1   9   1    0.40    2.90
  -1   9  -1    1.40    3.30
  -2  -9  -1  212.38   10.90
   2  -9   1  234.68   13.10
   2  -9   1  225.68   12.50
  -2  -9  -1  218.18    9.90
  -2  -9  -1  218.28   11.30
  -2  -9  -1  226.38   10.30
  -2  -9  -1  229.38   10.90
  -2  -9  -1  234.38   12.10
   2  -9   1  223.68   12.80
   2  -9   1  243.18   13.00
  -2   9  -1  205.58   12.80
  -2   9  -1  228.28   12.00
  -2   9  -1  214.78   10.70
   2   9   1  214.58   10.70
   3  -9   1  199.18   12.70
  -3  -9  -1  222.58   12.70
   3  -9   1  229.58   13.30
  -3  -9  -1  211.28   11.00
  -3  -9  -1  226.08    9.40
   3  -9   1  228.88   13.40
   3  -9   1  227.28   13.00
  -3  -9  -1  219.98    9.60
  -3  -9  -1  219.18   11.30
   3   9   1  208.48   10.00
  -3   9  -1  216.78   12.70
  -3   9  -1  216.98   10.60
  -3   9  -1  221.88   12.00
  -3   9  -1  223.48   13.30
   3   9   1  213.78   11.10
  -4  -9  -1   19.40    5.00
   4  -9   1   12.30    3.80
  -4  -9  -1    9.20    2.20
  -4  -9  -1   10.10    2.00
  -4  -9  -1    9.40    2.80
  -4  -9  -1    9.20    2.90
   4  -9   1    9.60    3.40
   4  -9   1    8.80    3.70
  -4   9  -1   10.30    4.70
  -4   9  -1   13.80    3.70
  -4   9  -1   10.30    3.60
  -4   9  -1   16.00    4.40
   4   9   1    5.40    2.30
   4   9   1   15.60    3.30
  -5  -9  -1   35.40    3.50
  -5  -9  -1   31.40    3.80
  -5  -9  -1   30.90    5.80
   5  -9   1   27.60    5.20
   5  -9   1   23.10    4.60
   5  -9   1   21.70    4.90
  -5  -9  -1   23.20    5.90
  -5   9  -1   19.80    4.40
  -5   9  -1   29.80    6.20
  -5   9  -1   35.50    5.30
  -5   9  -1   30.90    6.00
   5   9   1   37.70    4.40
   6  -9   1   -8.80    4.60
  -6  -9  -1   -4.10    3.80
  -6  -9  -1    2.00    2.50
   6  -9   1    0.90    2.50
  -6  -9  -1   -0.30    3.60
   6  -9   1   -2.00    2.60
  -6   9  -1    1.70    2.80
  -6   9  -1    1.90    4.00
  -6   9  -1   -2.50    2.60
   6   9   1    5.30    2.20
  -6   9  -1    4.30    3.40
   6   9   1   -2.60    1.90
  -7  -9  -1   -0.70    4.90
  -7  -9  -1   -1.60    4.30
  -7  -9  -1   -0.30    3.00
   7  -9   1    0.00    2.60
   7  -9   1    0.90    3.10
   7   9   1    0.00    2.30
  -7   9  -1   -0.30    3.30
  -7   9  -1    4.00    5.10
  -7   9  -1    2.30    3.30
  -7   9  -1   -0.20    3.70
   8  -9   1   -1.20    3.40
  -8  -9  -1    8.50    5.50
  -8  -9  -1    3.40    5.60
  -8  -9  -1    2.80    3.10
   8  -9   1    1.70    3.80
  -8   9  -1    7.40    3.90
  -8   9  -1    4.40    5.40
   8   9   1    2.40    3.00
  -8   9  -1    3.80    4.50
   9  -9   1   -0.40    3.80
  -9  -9  -1    0.80    3.40
  -9  -9  -1   -6.30    4.50
  -9  -9  -1    1.90    5.30
   9  -9   1   -2.30    3.30
   9   9   1   -0.70    2.90
  -9   9  -1   -5.40    3.00
  -9   9  -1    4.70    5.70
  -9   9  -1    6.20    5.20
 -10  -9  -1    1.30    5.40
  10  -9   1    5.00    4.20
 -10  -9  -1   -5.10    5.10
  10  -9   1    1.20    4.00
 -10   9  -1    5.80    6.20
 -10   9  -1   -2.00    3.80
  10   9   1    1.90    3.40
 -10   9  -1   -1.00    3.40
 -11  -9  -1    5.00    6.50
  11  -9   1   -0.30    3.40
  11  -9   1    1.50    4.10
 -11  -9  -1    5.60    5.50
 -11   9  -1   -3.60    4.10
  11   9   1   -5.20    3.00
 -11   9  -1    8.20    6.40
 -11   9  -1   -0.60    5.30
 -12  -9  -1    0.40    6.90
 -12  -9  -1    1.00    7.20
 -12   9  -1    5.80    4.00
 -12   9  -1    0.80    4.80
 -12   9  -1   -2.10    4.60
  12   9   1   -5.00    3.90
 -13  -9  -1   34.20   10.10
 -13  -9  -1   28.70   10.10
 -13   9  -1   29.40    8.20
 -13   9  -1   21.40    7.00
 -13   9  -1   24.20    8.30
 -14  -9  -1   -4.00    6.40
 -14  -9  -1   15.40    8.40
 -14   9  -1    3.20    6.80
  14   9   1   -1.90    6.10
 -14   9  -1    7.20    6.00
 -14   9  -1   11.50    6.50
 -13 -10   1   78.39   13.20
 -13 -10   1   60.39   11.90
 -13  10   1   53.59    7.80
 -13  10   1   71.99   13.50
 -13  10   1   61.59   10.60
 -12 -10   1   -0.60    7.00
 -12 -10   1   -5.70    6.60
 -12  10   1   -0.60    4.00
  12  10  -1   -7.40    4.20
 -12  10   1    5.80    6.20
 -12  10   1    0.50    5.20
  11 -10  -1   16.00    5.80
 -11 -10   1   12.40    7.70
 -11 -10   1   24.80    7.90
  11 -10  -1   14.30    5.90
 -11  10   1   16.60    6.10
  11  10  -1    3.70    4.40
 -11  10   1   31.50    8.40
 -11  10   1   10.70    4.00
  10 -10  -1    4.30    4.80
 -10 -10   1    6.30    5.90
 -10 -10   1   -8.90    4.90
  10 -10  -1   -1.00    4.00
  10  10  -1   -2.00    3.10
 -10  10   1    2.00    5.60
 -10  10   1    1.40    4.80
 -10  10   1    1.80    3.40
   9 -10  -1   26.70    5.50
   9 -10  -1   28.40    6.30
  -9 -10   1   32.60    7.70
  -9 -10   1   27.30    8.50
  -9  10   1   30.30    4.90
   9  10  -1   17.30    5.00
  -9  10   1   33.80    9.00
  -9  10   1   39.40    7.30
   8 -10  -1   95.39   11.90
   8 -10  -1   99.79   12.00
  -8 -10   1   74.19   10.60
  -8 -10   1   76.29   11.30
  -8  10   1   85.39   10.20
   8  10  -1   91.79   10.70
  -8  10   1   80.49    7.10
  -8  10   1   60.49   10.20
  -7 -10   1   16.50    2.00
  -7 -10   1   25.20    7.00
  -7 -10   1   18.30    6.70
   7 -10  -1   11.10    4.20
  -7 -10   1   16.50    4.80
   7 -10  -1   16.00    4.90
  -7 -10   1   10.00    2.40
  -7  10   1   15.70    6.00
  -7  10   1   23.80    5.70
  -7  10   1   20.30    4.00
   7  10  -1   15.80    4.00
   6 -10  -1    4.20    3.20
  -6 -10   1   14.70    5.50
  -6 -10   1    3.50    4.90
  -6 -10   1    6.70    2.10
   6 -10  -1    3.50    3.90
  -6 -10   1   -0.20    2.80
  -6 -10   1    2.70    2.40
  -6 -10   1    2.80    2.00
  -6  10   1    1.60    3.10
   6  10  -1    1.20    2.70
  -6  10   1   13.10    5.40
  -6  10   1   11.10    4.00
  -6  10   1    0.90    2.90
  -5 -10   1   19.00    2.80
  -5 -10   1   19.10    5.60
   5 -10  -1   17.60    4.50
   5 -10  -1   20.90    4.40
  -5 -10   1   17.30    3.10
  -5 -10   1   32.80    6.80
  -5 -10   1   10.70    3.50
   5  10  -1   19.40    4.10
   5  10  -1   26.30    4.20
  -5  10   1   27.90    7.00
  -5  10   1   22.50    4.00
  -5  10   1   18.70    3.90
  -5  10   1   30.20    5.20
  -5  10   1   23.20    7.00
  -4 -10   1   16.80    5.00
  -4 -10   1   17.40    2.90
   4 -10  -1   10.40    3.90
  -4 -10   1   21.00    6.10
   4 -10  -1   15.70    3.70
  -4 -10   1   11.50    3.10
   4 -10  -1    7.80    3.70
  -4  10   1   21.80    4.50
   4  10  -1   21.20    5.60
  -4  10   1   12.90    3.50
  -4  10   1   16.10    5.70
  -4  10   1   17.50    3.80
   4  10  -1   14.00    3.80
   4  10  -1   21.40    4.30
  -4  10   1   12.30    3.70
   3 -10  -1  102.79   10.10
  -3 -10   1  123.09    9.90
   3 -10  -1   87.09    9.50
  -3 -10   1  112.59   10.00
  -3 -10   1  109.69   10.00
   3 -10  -1   96.39    9.00
  -3 -10   1  112.89    7.60
   3 -10  -1  104.39    9.40
  -3 -10   1  106.49    7.90
   3  10  -1  106.59    7.60
   3  10  -1  104.89   10.00
   3  10  -1   96.19    9.60
  -3  10   1   95.39    8.20
  -3  10   1   86.49    9.00
  -3  10   1   99.59    7.20
  -3  10   1  109.79   10.00
  -3  10   1  113.19   10.70
  -2 -10   1  218.38   11.30
  -2 -10   1  210.28   11.10
  -2 -10   1  216.78   12.60
  -2 -10   1  228.18   12.60
  -2 -10   1  204.58   12.20
   2 -10  -1  231.98   13.50
   2 -10  -1  225.58   12.30
   2 -10  -1  222.58   12.70
   2 -10  -1  228.78   13.00
  -2  10   1  222.18   10.60
   2  10  -1  202.38   12.00
  -2  10   1  222.08   11.40
   2  10  -1  221.28   12.90
   2  10  -1  214.38   11.40
  -2  10   1  220.98   13.40
  -1 -10   1    8.10    3.10
  -1 -10   1   11.40    3.10
  -1 -10   1   10.20    3.00
   1 -10  -1    6.70    2.70
   1 -10  -1    9.40    2.90
   1 -10  -1    6.50    2.90
   1 -10  -1   12.20    3.60
  -1 -10   1   10.90    3.10
   1  10  -1   14.50    4.20
   1  10  -1   12.30    4.20
  -1  10   1   12.50    3.90
  -1  10   1   17.50    4.40
  -1  10   1   10.30    3.70
   1  10  -1   10.00    4.00
   0 -10   1   -0.30    2.20
   0 -10  -1   -0.20    2.20
   0 -10   1    3.70    2.40
   0 -10  -1   -1.90    1.90
   0 -10  -1   -0.90    1.80
   0 -10   1    6.60    2.90
   0 -10   1    0.60    2.30
   0 -10  -1   -0.90    2.40
   0  10   1    3.00    3.10
   0  10   1    0.70    3.10
   0  10   1    0.60    3.10
   0  10  -1   -4.70    2.80
   0  10  -1    1.00    3.20
   0  10  -1   -0.70    3.00
   1 -10   1    7.40    3.30
  -1 -10  -1    9.40    2.70
  -1 -10  -1    5.10    2.50
   1 -10   1    6.20    2.90
  -1 -10  -1    9.40    2.90
  -1 -10  -1    9.30    3.80
   1 -10   1    8.50    3.20
  -1 -10  -1    9.10    2.40
   1 -10   1    4.70    2.70
   1  10   1   15.40    4.60
  -1  10  -1   15.80    4.00
   1  10   1   14.70    4.00
  -1  10  -1   15.10    4.30
  -1  10  -1   14.30    4.10
   1  10   1    8.00    3.90
   2 -10   1   34.10    5.30
  -2 -10  -1   56.09    6.80
  -2 -10  -1   45.00    6.80
   2 -10   1   30.30    4.90
   2 -10   1   35.10    5.30
  -2 -10  -1   45.80    6.70
  -2 -10  -1   40.60    5.70
  -2 -10  -1   43.10    5.60
  -2  10  -1   42.20    6.60
  -2  10  -1   49.20    6.50
  -2  10  -1   43.30    6.70
   2  10   1   52.79    6.40
   3 -10   1   24.20    4.50
  -3 -10  -1   33.30    4.20
   3 -10   1   29.80    5.20
  -3 -10  -1   40.10    6.00
  -3 -10  -1   29.40    4.20
  -3 -10  -1   41.60    6.60
   3 -10   1   34.60    5.70
   3 -10   1   25.70    4.60
   3  10   1   33.20    5.10
  -3  10  -1   50.39    8.00
  -3  10  -1   42.30    6.50
   3  10   1   26.40    4.00
   4 -10   1    0.10    2.20
   4 -10   1   -0.10    3.30
   4 -10   1    7.70    3.80
  -4 -10  -1   -0.60    2.40
  -4 -10  -1    4.40    1.90
  -4 -10  -1    1.60    2.10
  -4 -10  -1    1.90    3.30
   4 -10   1    2.70    2.90
  -4 -10  -1    3.60    4.30
  -4  10  -1   -2.20    2.30
   4  10   1    2.60    3.00
  -4  10  -1    1.40    3.10
  -4  10  -1    6.10    4.60
   4  10   1   -2.30    2.00
  -4  10  -1    6.20    4.00
  -5 -10  -1   60.89    5.20
  -5 -10  -1   67.49    4.80
  -5 -10  -1   73.69    9.20
  -5 -10  -1   61.19    8.10
  -5 -10  -1   75.59    9.40
   5 -10   1   69.69   10.30
  -5  10  -1   84.19   10.50
   5  10   1   62.79    6.30
   5  10   1   72.89    8.30
  -5  10  -1   64.09    9.00
  -5  10  -1   70.89    8.60
  -5  10  -1   66.69    6.80
  -6 -10  -1    0.70    2.70
   6 -10   1    3.10    3.50
   6 -10   1    4.30    3.90
  -6 -10  -1   -0.50    4.80
  -6 -10  -1    5.00    5.00
  -6  10  -1   -3.00    4.30
  -6  10  -1   -4.50    3.50
  -6  10  -1    1.20    3.20
  -6  10  -1    1.10    3.20
   6  10   1    5.80    2.60
   6  10   1   -0.90    2.30
  -7 -10  -1   83.99   11.00
   7 -10   1  104.99   11.50
  -7 -10  -1   91.69   11.40
   7 -10   1  109.89   12.00
  -7 -10  -1   88.29    9.70
  -7  10  -1   96.29    8.20
  -7  10  -1   92.39   12.20
   7  10   1   83.39    9.30
  -7  10  -1   94.09   10.70
   8 -10   1    2.50    3.70
  -8 -10  -1    2.40    6.00
  -8 -10  -1   -3.00    3.10
   8 -10   1    5.40    4.30
  -8 -10  -1    3.50    5.90
  -8  10  -1    0.30    4.70
  -8  10  -1    2.70    5.70
   8  10   1    1.10    3.30
  -8  10  -1   -4.50    3.30
   9 -10   1   20.30    5.90
   9 -10   1   16.40    5.00
  -9 -10  -1   23.80    7.00
  -9 -10  -1   27.90    7.90
  -9  10  -1   36.30    7.80
  -9  10  -1   21.60    5.00
  -9  10  -1   38.60    8.90
 -10 -10  -1   -2.10    5.40
 -10 -10  -1   -5.20    5.40
  10 -10   1    2.30    4.00
  10 -10   1    1.30    4.10
 -10  10  -1    5.40    5.90
  10  10   1    0.80    3.70
 -10  10  -1    8.10    5.00
 -10  10  -1   -2.80    3.80
 -11 -10  -1    1.90    6.30
  11 -10   1   -2.60    4.00
 -11 -10  -1    5.20    7.10
  11  10   1   -3.90    3.70
 -11  10  -1   -3.20    4.20
 -11  10  -1    3.70    5.60
 -11  10  -1    4.20    5.80
 -12 -10  -1   47.30   11.00
 -12 -10  -1   37.30   10.10
 -12  10  -1   39.80    6.70
  12  10   1   27.00    6.50
 -12  10  -1   37.90    9.40
 -12  10  -1   50.89   10.60
 -13 -10  -1    6.30    6.40
 -13 -10  -1    3.60    7.40
 -13  10  -1   -2.40    6.40
 -13  10  -1    3.80    6.00
 -13  10  -1   -0.30    7.30
 -12 -11   1    9.30    7.40
 -12 -11   1    6.60    7.40
 -12  11   1    9.00    6.60
 -12  11   1   14.60    4.80
  12  11  -1   -0.10    5.40
 -12  11   1   23.30    8.80
  11 -11  -1   20.80    7.30
 -11 -11   1   43.30   10.10
 -11 -11   1   26.10    8.80
 -11  11   1   33.40    7.90
 -11  11   1   30.40    5.40
 -11  11   1   35.20    9.60
  10 -11  -1    4.70    4.60
 -10 -11   1    2.70    6.20
 -10 -11   1   -5.10    5.90
 -10  11   1   -4.80    4.80
  10  11  -1    2.30    3.90
 -10  11   1    1.80    5.80
   9 -11  -1   -5.00    4.00
  -9 -11   1   -2.70    5.40
  -9 -11   1   -1.00    6.40
   9 -11  -1    6.40    4.80
  -9  11   1   12.20    6.90
  -9  11   1   -0.20    2.70
   9  11  -1   -3.50    3.40
  -9  11   1    1.80    4.70
  -8 -11   1    6.40    5.90
  -8 -11   1    4.40    5.80
   8 -11  -1    1.90    3.70
   8 -11  -1    3.90    4.10
   8  11  -1    5.60    3.60
  -8  11   1   15.60    6.90
  -8  11   1   10.40    5.40
  -8  11   1    8.60    3.40
  -7 -11   1   -1.00    5.40
   7 -11  -1    0.70    3.50
  -7 -11   1    1.90    1.40
   7 -11  -1   -0.50    3.40
  -7 -11   1    4.60    4.90
  -7  11   1   -4.60    3.00
  -7  11   1   -6.40    5.00
  -7  11   1    2.90    4.20
   7  11  -1   -6.90    2.90
   6 -11  -1  206.88   14.60
  -6 -11   1  222.18   16.00
  -6 -11   1  181.28   13.70
  -6 -11   1  173.98    8.10
   6 -11  -1  194.08   15.00
  -6 -11   1  182.78    8.30
  -6 -11   1  195.88   14.50
  -6 -11   1  171.78    8.70
   6  11  -1  184.48   13.60
  -6  11   1  194.38   12.70
  -6  11   1  183.08   14.20
  -6  11   1  185.48    9.60
  -6  11   1  173.38   15.50
  -5 -11   1   55.09    5.70
   5 -11  -1   47.40    7.20
  -5 -11   1   49.80    8.60
  -5 -11   1   64.39    6.30
  -5 -11   1   48.70    8.30
  -5  11   1   46.00    7.00
   5  11  -1   60.49    8.80
  -5  11   1   63.29    8.60
   5  11  -1   59.99    6.60
  -5  11   1   77.89   10.60
  -5  11   1   71.79    6.80
  -4 -11   1   25.70    4.20
  -4 -11   1   16.20    4.10
   4 -11  -1   18.10    4.10
  -4 -11   1   25.20    3.90
   4 -11  -1   22.00    4.70
  -4 -11   1   33.70    6.60
   4 -11  -1   15.60    3.50
  -4  11   1   16.50    4.30
   4  11  -1   17.70    4.10
  -3 -11   1  171.38   11.90
  -3 -11   1  183.28   10.30
  -3 -11   1  200.18   12.90
   3 -11  -1  167.68   12.10
  -3 -11   1  182.68   13.00
   3 -11  -1  193.18   13.30
   3 -11  -1  194.88   12.90
   3 -11  -1  193.88   13.00
  -3 -11   1  195.28   11.00
  -3 -11   1  199.68   12.70
  -3  11   1  173.78   13.10
   3  11  -1  188.98   10.80
  -3  11   1  186.18   10.30
  -3  11   1  186.48   11.40
   3  11  -1  172.58   12.50
   3  11  -1  189.98   12.80
  -2 -11   1   36.70    5.10
   2 -11  -1   30.30    4.70
  -2 -11   1   43.70    7.10
  -2 -11   1   31.70    5.00
   2 -11  -1   32.70    5.50
  -2 -11   1   27.80    4.70
   2 -11  -1   29.50    5.10
  -2 -11   1   32.30    4.70
   2  11  -1   41.50    6.40
  -2  11   1   45.70    6.60
  -2  11   1   40.60    5.80
   2  11  -1   33.00    6.70
  -2  11   1   47.10    7.70
   2  11  -1   37.60    6.40
   1 -11  -1    3.30    2.30
  -1 -11   1   -2.70    2.20
   1 -11  -1   -5.70    2.60
   1 -11  -1   -0.80    2.90
  -1 -11   1    1.70    2.50
   1 -11  -1   -1.00    2.40
  -1 -11   1   -0.40    2.40
  -1  11   1    7.40    4.00
   1  11  -1   -0.30    3.50
  -1  11   1    4.00    3.20
   1  11  -1   -0.40    3.70
   1  11  -1    3.60    4.20
  -1  11   1    0.90    3.10
   0 -11   1   36.90    5.40
   0 -11  -1   60.49    7.30
   0 -11   1   37.90    5.40
   0 -11  -1   41.10    5.70
   0 -11  -1   52.79    7.00
   0 -11   1   68.09    8.30
   0 -11  -1   38.10    5.20
   0 -11   1   63.49    8.50
   0  11  -1   54.69    7.60
   0  11  -1   63.49    8.10
   0  11   1   60.19    8.10
   0  11   1   51.49    6.90
   0  11  -1   50.89    7.20
   0  11   1   55.19    7.20
  -1 -11  -1   27.80    4.30
   1 -11   1   19.40    4.50
  -1 -11  -1   24.60    3.90
   1 -11   1   19.10    4.20
  -1 -11  -1   33.30    6.00
  -1 -11  -1   32.20    4.70
   1 -11   1   21.20    4.40
  -1 -11  -1   33.10    5.60
  -1 -11  -1   23.10    4.10
   1 -11   1   26.90    5.00
  -1  11  -1   36.60    5.60
  -1  11  -1   41.40    7.10
   1  11   1   28.90    5.40
  -1  11  -1   31.70    5.80
   1  11   1   28.00    5.70
   1  11   1   40.00    6.20
  -2 -11  -1    0.50    3.20
  -2 -11  -1   -0.90    2.10
   2 -11   1   -4.20    2.70
  -2 -11  -1   -3.70    1.80
   2 -11   1   -2.30    2.60
  -2 -11  -1    3.50    2.10
  -2 -11  -1    5.50    3.90
   2 -11   1   -2.60    2.50
   2 -11   1   -0.50    2.60
   2  11   1   -0.60    3.40
  -2  11  -1    2.30    3.30
  -2  11  -1   -0.10    3.70
  -2  11  -1    4.00    3.60
  -3 -11  -1  106.49    8.20
  -3 -11  -1  109.49   10.40
  -3 -11  -1  123.59   10.10
   3 -11   1   90.49   10.00
   3 -11   1  107.69   10.70
   3 -11   1  122.39   11.60
   3 -11   1  102.49   10.40
  -3 -11  -1  110.69    8.10
  -3 -11  -1  118.49    9.30
  -3 -11  -1   89.89    8.80
  -3  11  -1  103.79   10.70
  -3  11  -1   94.79    8.20
  -3  11  -1  111.19   10.20
   3  11   1  101.89    8.20
  -4 -11  -1    3.70    3.20
  -4 -11  -1    3.70    2.80
  -4 -11  -1    5.90    2.30
   4 -11   1    0.10    2.80
   4 -11   1    2.50    3.60
   4 -11   1    2.70    2.80
  -4 -11  -1    5.70    4.50
  -4 -11  -1    9.20    2.40
  -4 -11  -1    7.10    5.00
  -4  11  -1    2.90    4.30
   4  11   1    7.80    4.00
   4  11   1    4.20    2.90
  -4  11  -1    8.00    5.50
  -4  11  -1    4.50    3.10
  -4  11  -1    1.20    3.30
  -5 -11  -1   18.80    5.50
  -5 -11  -1   16.20    2.40
  -5 -11  -1   12.20    2.60
  -5 -11  -1   13.50    6.50
   5 -11   1   23.50    5.40
   5 -11   1   11.50    3.80
   5  11   1   20.00    4.00
  -5  11  -1   20.60    5.80
  -5  11  -1   19.30    6.00
  -5  11  -1    8.60    3.50
   5  11   1   13.60    3.80
  -5  11  -1   20.20    4.40
  -6 -11  -1   -1.20    4.40
  -6 -11  -1    2.50    4.70
   6 -11   1    0.00    3.30
  -6  11  -1    4.10    5.20
   6  11   1   -4.40    2.50
  -6  11  -1    1.80    3.40
  -6  11  -1    3.20    4.80
  -7 -11  -1    6.90    3.90
  -7 -11  -1   17.30    6.50
   7 -11   1   13.70    4.90
  -7 -11  -1   30.90    8.50
   7 -11   1   21.50    5.30
  -7  11  -1   33.80    7.00
   7  11   1   16.30    4.20
  -7  11  -1   24.10    7.80
   7  11   1   14.90    2.90
  -7  11  -1   26.70    5.10
  -8 -11  -1    5.30    6.10
   8 -11   1    8.80    4.20
  -8 -11  -1   -4.50    3.80
   8 -11   1    4.30    5.00
  -8 -11  -1    7.30    6.10
  -8  11  -1    8.80    4.90
  -8  11  -1    2.40    3.60
  -8  11  -1    8.20    5.50
   8  11   1    2.10    3.50
   9 -11   1   11.20    5.20
  -9 -11  -1    9.40    6.60
  -9 -11  -1   10.60    7.00
   9 -11   1    8.40    5.10
   9  11   1    3.40    3.70
  -9  11  -1    9.50    4.70
  -9  11  -1    6.10    5.00
  -9  11  -1    9.30    5.80
 -10 -11  -1  107.99   14.50
 -10 -11  -1   70.99   12.30
 -10  11  -1   85.59    8.50
 -10  11  -1   82.29   11.10
 -10  11  -1   61.69   12.10
  10  11   1   51.69    7.30
 -11 -11  -1   -1.20    7.40
 -11 -11  -1   15.00    7.00
 -11  11  -1    6.00    4.60
  11  11   1   -0.50    4.20
 -11  11  -1    3.70    5.90
 -12 -11  -1   56.49   11.30
 -12 -11  -1   41.50   11.80
  12  11   1   28.50    7.50
 -12  11  -1   54.89   10.40
 -12  11  -1   37.80    7.50
 -12  11  -1   59.49   12.50
 -12 -12   1    9.30    7.40
 -12 -12   1    1.20    7.60
 -12  12   1    6.00    7.20
  12  12  -1   -0.30    5.30
 -12  12   1   13.50    7.60
 -11 -12   1    2.50    6.30
 -11 -12   1    0.00    6.40
 -11  12   1   -0.30    6.80
 -11  12   1    0.00    5.60
 -11  12   1    8.40    4.50
  11  12  -1   -9.70    4.30
 -10 -12   1   13.30    7.20
  10 -12  -1   -0.20    5.00
 -10 -12   1   12.60    7.60
 -10  12   1    5.60    6.40
 -10  12   1   14.50    6.60
 -10  12   1    9.50    4.70
   9 -12  -1    1.40    4.30
  -9 -12   1   15.80    6.80
  -9 -12   1    0.00    6.60
  -9  12   1   15.30    7.50
  -9  12   1   -0.70    3.80
  -9  12   1    9.80    5.80
   9  12  -1    3.40    4.50
  -8 -12   1   64.39   10.50
   8 -12  -1   42.60    7.00
  -8 -12   1   54.69    9.70
   8 -12  -1   48.90    8.10
  -8  12   1   55.69    9.10
  -8  12   1   48.20    9.60
  -8  12   1   49.10    6.00
   8  12  -1   35.20    6.30
  -7 -12   1   17.40    7.10
  -7 -12   1   11.30    2.10
  -7 -12   1    4.50    2.60
   7 -12  -1   10.50    4.90
   7 -12  -1    6.50    4.60
  -7 -12   1   13.10    6.60
  -7  12   1   10.20    5.60
  -7  12   1   16.90    3.90
  -7  12   1   16.50    7.50
  -6 -12   1   20.30    6.80
   6 -12  -1   25.10    5.50
  -6 -12   1   17.10    3.40
  -6 -12   1   23.50    6.30
   6 -12  -1   20.40    5.90
  -6 -12   1   17.30    4.90
  -6  12   1   30.40    6.60
  -6  12   1   27.10    7.00
   6  12  -1   21.00    5.00
   5 -12  -1    7.30    3.40
  -5 -12   1    6.40    4.80
  -5 -12   1   -2.90    2.90
   5 -12  -1    1.80    4.00
  -5 -12   1   -2.70    4.40
  -5 -12   1    1.50    2.40
  -5 -12   1    3.00    2.30
   5 -12  -1   -0.70    3.50
   5  12  -1   -3.50    3.70
   5  12  -1    0.30    3.10
  -5  12   1    4.40    3.50
  -5  12   1    3.00    4.10
  -5  12   1    4.80    5.30
  -5  12   1    1.30    3.70
   4 -12  -1   39.60    5.40
  -4 -12   1   37.40    5.50
  -4 -12   1   48.30    5.80
  -4 -12   1   51.99    8.10
   4 -12  -1   34.10    5.70
  -4 -12   1   29.50    5.40
  -4 -12   1   52.99    8.80
   4 -12  -1   28.40    6.10
  -4  12   1   51.79    9.40
   4  12  -1   48.10    6.60
  -4  12   1   39.80    6.80
   4  12  -1   31.20    5.20
  -3 -12   1   -0.90    4.20
   3 -12  -1    3.50    3.10
   3 -12  -1    9.70    3.70
  -3 -12   1    6.70    3.00
  -3 -12   1    8.00    2.70
  -3 -12   1   13.10    5.50
   3 -12  -1    6.90    3.90
  -3 -12   1    0.60    3.00
  -3 -12   1    3.80    2.80
  -3  12   1    9.80    4.80
   3  12  -1    7.40    3.70
   3  12  -1   14.90    5.40
  -3  12   1   12.50    3.90
  -3  12   1   19.60    5.10
   2 -12  -1   -0.30    3.30
  -2 -12   1   11.10    3.40
  -2 -12   1    1.30    4.10
  -2 -12   1    5.80    3.10
   2 -12  -1    0.30    2.80
  -2 -12   1    1.10    3.00
   2 -12  -1    2.40    3.50
   2 -12  -1    5.90    3.30
  -2 -12   1   12.50    5.00
  -2 -12   1    0.70    2.90
   2  12  -1    5.90    5.00
   2  12  -1    2.40    3.90
   2  12  -1    5.10    4.30
  -2  12   1    1.50    3.90
  -2  12   1    6.00    5.40
  -2  12   1   10.90    3.50
   1 -12  -1    7.40    3.90
  -1 -12   1    3.60    3.30
   1 -12  -1    1.70    3.00
  -1 -12   1    1.40    3.30
   1 -12  -1    4.60    2.80
   1 -12  -1    6.60    3.50
  -1 -12   1    9.70    3.50
  -1 -12   1   10.70    3.70
  -1  12   1    9.10    4.20
   1  12  -1    5.00    4.50
   1  12  -1   17.90    5.40
  -1  12   1   13.10    4.40
   1  12  -1   14.00    5.30
  -1  12   1   11.60    5.30
   0 -12  -1   21.00    5.20
   0 -12   1   15.20    4.20
   0 -12   1    9.80    3.60
   0 -12   1   13.80    3.30
   0 -12  -1   12.80    3.60
   0 -12  -1   11.90    3.90
   0 -12  -1   17.40    3.70
   0 -12  -1   14.90    3.90
   0  12  -1   18.10    5.50
   0  12   1   20.00    5.00
   0  12   1   15.50    5.10
   0  12  -1   17.00    5.40
   0  12   1   20.70    5.30
   0  12  -1   23.10    5.90
  -1 -12  -1    0.40    3.00
  -1 -12  -1    4.70    3.80
  -1 -12  -1    3.90    3.60
   1 -12   1    5.00    3.10
  -1 -12  -1   -0.80    3.00
  -1 -12  -1    1.80    2.40
  -1 -12  -1    4.20    2.90
   1 -12   1    3.50    2.90
  -1  12  -1    2.70    4.10
   1  12   1    4.50    4.10
  -1  12  -1    1.10    3.70
   1  12   1    9.70    4.50
  -1  12  -1    4.20    4.90
   2 -12   1   26.70    5.30
  -2 -12  -1   30.10    4.50
   2 -12   1   28.30    4.80
  -2 -12  -1   24.90    4.60
  -2 -12  -1   40.70    6.70
  -2 -12  -1   24.50    4.30
   2 -12   1   28.90    5.00
  -2 -12  -1   32.60    6.70
  -2 -12  -1   34.50    4.90
  -2  12  -1   37.40    6.20
  -2  12  -1   39.10    7.80
  -2  12  -1   40.00    6.80
   2  12   1   40.50    6.80
   3 -12   1    1.10    3.30
  -3 -12  -1    3.70    2.90
  -3 -12  -1   -3.50    4.40
   3 -12   1    1.30    3.10
  -3 -12  -1   -2.50    3.30
  -3 -12  -1   -1.60    2.30
  -3 -12  -1    3.50    2.20
   3  12   1   -5.50    3.00
  -3  12  -1    8.70    4.50
  -3  12  -1    4.20    4.40
  -3  12  -1    1.20    3.30
  -4 -12  -1   34.70    6.70
   4 -12   1   28.00    5.30
  -4 -12  -1   47.30    6.00
  -4 -12  -1   24.60    3.90
   4 -12   1   40.00    7.30
  -4 -12  -1   28.60    4.80
  -4 -12  -1   37.00    8.10
  -4 -12  -1   30.00    4.70
   4  12   1   40.30    5.80
  -4  12  -1   38.90    6.90
  -4  12  -1   37.90    8.40
  -4  12  -1   41.20    6.30
   5 -12   1   94.09   12.00
  -5 -12  -1   82.99    6.80
  -5 -12  -1  105.59    6.70
  -5 -12  -1  103.39   11.40
   5 -12   1  102.59   11.80
  -5 -12  -1  102.09   12.00
  -5  12  -1  111.49   11.30
  -5  12  -1  111.79   13.10
  -5  12  -1  100.19    9.10
   5  12   1   96.19    8.00
   5  12   1  113.99   10.80
   6 -12   1   -2.10    3.70
  -6 -12  -1   -4.90    4.60
   6 -12   1    1.00    3.80
  -6 -12  -1    4.60    5.10
  -6 -12  -1   -4.20    1.90
  -6  12  -1    6.90    6.00
   6  12   1   -3.30    2.90
   6  12   1   -2.10    3.20
  -6  12  -1   -0.70    5.10
  -6  12  -1    0.30    3.30
   7 -12   1   23.50    5.60
  -7 -12  -1   22.60    7.60
   7 -12   1   26.00    6.00
  -7 -12  -1   28.80    7.50
   7  12   1   22.50    4.00
  -7  12  -1   23.70    4.80
  -7  12  -1   32.60    6.90
   7  12   1   14.00    4.40
  -7  12  -1   22.70    8.40
   8 -12   1   10.00    5.30
  -8 -12  -1   15.90    6.50
   8 -12   1    3.80    3.80
  -8 -12  -1    5.30    6.20
   8  12   1   -3.60    3.60
  -8  12  -1   13.90    7.00
  -8  12  -1    5.40    4.60
  -8  12  -1   -4.50    3.60
  -9 -12  -1    7.00    5.90
  -9 -12  -1   -1.60    6.30
   9 -12   1   -1.20    5.10
  -9  12  -1   -3.70    5.10
  -9  12  -1   -9.90    4.00
   9  12   1   -6.00    3.20
  -9  12  -1    2.00    6.20
 -10 -12  -1    2.40    7.10
 -10 -12  -1    3.40    6.20
 -10  12  -1    2.30    4.30
 -10  12  -1    1.40    5.70
 -10  12  -1   -1.70    7.10
 -11 -12  -1    0.30    6.70
 -11  12  -1   -0.80    4.90
 -11  12  -1   -4.30    6.30
 -10 -13   1    4.50    7.60
 -10 -13   1   19.60    8.00
 -10  13   1   12.10    8.60
 -10  13   1   20.50    6.90
  10  13  -1    5.90    5.70
  -9 -13   1    0.90    7.10
  -9 -13   1   -8.10    5.90
   9 -13  -1    1.60    4.50
   9  13  -1   -4.40    4.30
  -9  13   1   -1.60    4.20
  -9  13   1    9.20    7.10
  -9  13   1   -0.10    5.40
  -8 -13   1   71.79   11.50
  -8 -13   1   63.29   11.20
   8 -13  -1   86.39   11.00
  -8  13   1   59.89    9.70
  -8  13   1   71.79    8.10
  -8  13   1   58.69   11.50
  -7 -13   1    0.50    5.30
   7 -13  -1    2.70    4.70
  -7 -13   1   -2.50    5.90
   7 -13  -1    0.70    3.60
  -7 -13   1   -1.20    1.70
  -7  13   1    4.80    3.30
  -7  13   1   -4.30    4.60
  -7  13   1    3.50    6.40
   7  13  -1    1.20    4.20
   6 -13  -1    7.10    4.50
  -6 -13   1    2.00    3.20
  -6 -13   1    4.00    5.20
  -6 -13   1    5.00    5.50
   6 -13  -1    1.50    3.70
  -6 -13   1    3.70    2.60
  -6  13   1   10.10    6.70
  -6  13   1    5.90    3.70
  -6  13   1    4.10    4.90
   6  13  -1   -2.90    3.40
  -5 -13   1   -0.60    4.00
  -5 -13   1    0.70    5.40
  -5 -13   1   -0.20    2.30
  -5 -13   1   -0.40    2.90
   5 -13  -1    2.40    4.30
  -5 -13   1   -4.90    2.50
   5 -13  -1   -2.50    3.00
  -5  13   1    2.20    4.50
  -5  13   1    4.60    3.60
  -5  13   1    7.60    6.20
   5  13  -1    0.50    3.00
   5  13  -1   -7.00    3.20
  -4 -13   1    0.30    3.10
  -4 -13   1   -0.80    2.80
  -4 -13   1   14.10    6.20
  -4 -13   1   -0.10    3.60
  -4 -13   1    5.30    5.20
  -4 -13   1    8.20    2.70
  -4  13   1   14.60    5.70
  -4  13   1   13.30    5.20
  -4  13   1   13.90    4.20
   4  13  -1    5.20    3.70
   3 -13  -1    2.80    3.60
   3 -13  -1   -1.70    2.40
  -3 -13   1    3.30    2.70
  -3 -13   1    0.20    4.90
  -3 -13   1   -3.70    3.70
   3 -13  -1    2.50    3.60
  -3 -13   1   -2.80    3.00
  -3 -13   1   -1.10    2.70
  -3 -13   1   -3.00    2.90
  -3  13   1    2.30    4.00
  -3  13   1   -4.00    4.40
   3  13  -1    5.50    4.10
  -3  13   1    0.70    3.30
  -2 -13   1   -3.40    3.10
   2 -13  -1   -2.90    2.00
  -2 -13   1   -3.00    2.60
  -2 -13   1    2.50    3.80
  -2 -13   1    2.50    2.80
  -2 -13   1   -0.80    3.20
   2 -13  -1   -0.40    3.50
  -2  13   1    5.70    5.00
  -2  13   1    3.30    4.10
   2  13  -1    2.80    4.80
  -2  13   1    2.20    3.90
   2  13  -1    1.00    4.30
   2  13  -1   -1.30    4.30
  -1 -13   1   13.40    4.20
   1 -13  -1   19.10    5.60
  -1 -13   1   11.30    4.00
  -1 -13   1   14.90    4.70
  -1 -13   1   18.10    4.30
   1 -13  -1   14.00    4.00
   1 -13  -1    8.10    3.50
   1 -13  -1   22.50    5.00
   1  13  -1   25.10    5.80
  -1  13   1   26.80    6.90
   1  13  -1   23.50    6.00
   1  13  -1   17.90    5.60
  -1  13   1   26.10    5.60
  -1  13   1   28.00    5.80
   0 -13   1    3.40    3.40
   0 -13  -1   10.60    4.00
   0 -13  -1    5.00    3.00
   0 -13  -1    9.40    5.00
   0 -13   1   14.40    4.10
   0 -13   1   13.00    4.00
   0 -13   1    6.90    4.20
   0  13   1   10.20    4.90
   0  13   1   15.30    5.70
   0  13  -1   19.40    5.10
   0  13  -1   11.80    5.20
  -1 -13  -1    5.80    2.70
  -1 -13  -1   13.80    5.30
  -1 -13  -1    9.80    4.10
   1 -13   1    5.40    3.60
   1 -13   1    8.00    3.40
   1 -13   1    5.90    3.90
  -1 -13  -1    5.10    3.40
  -1 -13  -1    4.10    3.30
   1  13   1    9.00    4.80
  -1  13  -1   19.10    5.40
   1  13   1   -3.80    4.40
  -1  13  -1   15.90    6.20
  -1  13  -1   20.00    5.50
  -2 -13  -1   -1.20    2.60
   2 -13   1   -1.90    2.80
  -2 -13  -1   -0.80    2.30
  -2 -13  -1   -7.40    3.70
  -2 -13  -1   -2.60    2.30
  -2 -13  -1    2.70    3.90
   2 -13   1   -4.90    2.60
   2  13   1    4.10    4.20
  -2  13  -1   -8.00    3.50
  -2  13  -1    1.30    4.80
  -2  13  -1   -2.00    3.80
   3 -13   1   -1.80    3.60
  -3 -13  -1   -4.10    2.90
   3 -13   1   -1.80    2.60
  -3 -13  -1    2.70    4.50
  -3 -13  -1   -6.60    3.30
  -3 -13  -1    2.50    2.20
  -3 -13  -1    0.90    2.70
  -3 -13  -1   -3.70    2.70
  -3  13  -1    2.30    4.50
   3  13   1    1.80    3.60
  -3  13  -1   -3.00    4.90
  -3  13  -1   -0.40    3.70
   4 -13   1    7.50    4.10
   4 -13   1   11.50    4.10
  -4 -13  -1    5.00    4.70
  -4 -13  -1   13.70    3.70
  -4 -13  -1    6.60    5.10
  -4 -13  -1   12.40    2.80
   4  13   1   12.20    4.40
  -4  13  -1    9.90    5.10
  -4  13  -1    9.50    5.30
  -4  13  -1    9.40    4.10
  -5 -13  -1    5.50    3.20
  -5 -13  -1   14.00    6.10
   5 -13   1   17.70    5.70
   5 -13   1   14.60    5.00
  -5 -13  -1    9.80    2.70
  -5 -13  -1    6.90    4.10
  -5 -13  -1   10.20    5.40
  -5  13  -1   17.70    7.50
  -5  13  -1   11.70    5.90
   5  13   1   14.00    4.20
   5  13   1   14.60    4.70
  -5  13  -1   12.30    4.80
   6 -13   1   22.70    5.10
  -6 -13  -1   23.60    3.30
   6 -13   1   39.00    7.20
  -6 -13  -1   32.70    8.40
   6  13   1   20.60    5.10
  -6  13  -1   37.70    9.70
   6  13   1   36.00    5.50
  -6  13  -1   24.90    6.80
  -7 -13  -1    7.50    6.50
   7 -13   1   -1.30    4.00
   7 -13   1    7.50    5.20
  -7 -13  -1   -4.30    5.60
  -7  13  -1   -1.10    4.90
  -7  13  -1    8.70    4.70
  -7  13  -1   18.10    6.90
  -8 -13  -1   12.70    7.40
  -8 -13  -1   11.70    6.80
   8 -13   1   11.00    5.30
  -8  13  -1   23.80    6.10
  -8  13  -1   19.50    7.70
   8  13   1    3.80    4.20
  -8  13  -1    4.10    5.10
  -9 -13  -1   12.20    7.30
  -9 -13  -1    1.60    6.50
  -9  13  -1   -2.60    5.20
  -9  13  -1   -0.30    3.90
  -9  13  -1    9.20    7.00
 -10 -13  -1   -4.90    7.30
 -10 -13  -1    0.10    6.30
 -10  13  -1   -4.30    6.70
  10  13   1  -10.60    4.40
 -10  13  -1   -0.50    4.60
 -10  13  -1   -6.20    5.80
  -9 -14   1   10.10    6.90
  -9 -14   1    8.60    7.70
  -9  14   1    8.30    6.50
   9  14  -1    4.10    4.70
  -9  14   1   -1.00    6.10
   8 -14  -1    5.20    6.00
  -8 -14   1   29.00    9.10
  -8 -14   1   26.60    8.80
  -8  14   1   20.70    8.80
  -8  14   1   23.30    7.80
  -8  14   1   15.80    4.60
   8  14  -1   12.20    4.90
   7 -14  -1   -3.30    3.40
  -7 -14   1    4.60    6.90
  -7 -14   1    2.00    6.20
  -7  14   1    2.80    5.50
   7  14  -1   -3.80    3.80
  -7  14   1   -6.30    4.00
  -7  14   1    5.90    6.10
  -6 -14   1    6.80    6.10
  -6 -14   1    7.30    2.80
  -6 -14   1    6.30    4.00
  -6 -14   1    1.00    3.40
   6 -14  -1    2.50    4.90
  -6 -14   1    5.60    6.80
   6 -14  -1    6.20    3.80
  -6  14   1    5.40    6.50
  -6  14   1    6.50    3.70
  -6  14   1    8.80    5.80
  -5 -14   1    3.60    3.70
  -5 -14   1   -3.10    4.80
  -5 -14   1    3.50    5.30
  -5 -14   1    9.70    3.30
   5 -14  -1    4.80    5.10
   5 -14  -1   -2.80    3.20
  -5 -14   1    1.60    2.90
  -5  14   1    5.20    5.50
  -5  14   1    7.50    6.70
  -5  14   1    7.00    3.60
   5  14  -1    8.20    4.10
   4 -14  -1    1.50    3.30
  -4 -14   1   -7.00    2.80
  -4 -14   1   -3.40    2.50
  -4 -14   1   -4.30    4.10
   4 -14  -1   -2.60    3.10
  -4 -14   1   -1.00    3.40
  -4 -14   1    5.40    5.30
  -4  14   1   -2.00    4.80
   4  14  -1   -6.20    4.00
  -4  14   1    0.00    3.30
  -4  14   1    2.90    5.10
  -3 -14   1    8.80    5.70
  -3 -14   1    5.80    3.20
  -3 -14   1    7.30    5.00
   3 -14  -1    4.30    4.40
  -3 -14   1    9.60    3.70
   3 -14  -1    6.50    3.40
  -3  14   1    3.60    4.70
   3  14  -1    7.90    5.50
  -3  14   1    4.10    4.30
  -3  14   1    9.70    6.10
  -2 -14   1    7.20    4.70
   2 -14  -1    1.10    3.60
  -2 -14   1    2.90    4.30
  -2 -14   1   -0.40    2.70
   2 -14  -1   -6.10    3.00
   2 -14  -1    0.50    3.20
   2 -14  -1   -8.30    3.40
  -2 -14   1    0.30    2.70
   2  14  -1   -5.60    4.00
  -2  14   1    2.70    4.80
  -2  14   1    1.30    4.10
   2  14  -1    0.10    4.60
  -2  14   1    1.40    4.30
  -1 -14   1   12.30    5.50
   1 -14  -1   12.00    3.70
  -1 -14   1   13.70    4.00
   1 -14  -1   10.20    4.50
  -1 -14   1   12.40    4.10
   1 -14  -1   10.70    5.30
  -1 -14   1   17.40    5.40
   1  14  -1   13.30    5.70
  -1  14   1   19.30    5.50
   1  14  -1   12.90    5.50
  -1  14   1   10.40    5.30
  -1  14   1   16.20    6.00
   1  14  -1   15.60    5.60
   0 -14  -1   19.00    4.90
   0 -14  -1   28.60    6.40
   0 -14   1   20.60    5.00
   0 -14  -1   19.50    5.60
   0 -14   1   25.40    5.20
   0 -14  -1   20.40    4.50
   0 -14  -1   21.70    4.90
   0  14  -1   31.30    6.80
   0  14   1   29.60    6.40
   0  14  -1   21.80    6.60
   0  14   1   23.30    6.90
   0  14  -1   23.60    6.50
   1 -14   1   10.20    4.20
  -1 -14  -1    7.10    5.10
  -1 -14  -1    3.60    4.50
   1 -14   1    4.50    4.10
  -1 -14  -1   13.20    3.20
  -1 -14  -1    1.90    3.90
  -1 -14  -1    7.30    3.40
  -1  14  -1   10.00    5.40
   1  14   1    6.80    5.10
  -1  14  -1   13.70    5.40
  -1  14  -1    6.60    5.40
  -2 -14  -1   52.09    7.80
   2 -14   1   42.10    7.30
   2 -14   1   37.60    5.80
  -2 -14  -1   37.40    5.40
  -2 -14  -1   56.49    7.40
  -2 -14  -1   48.30    8.80
  -2  14  -1   61.29   10.00
  -2  14  -1   69.79    9.90
   2  14   1   51.19    8.10
  -2  14  -1   54.19    8.40
  -3 -14  -1   -0.20    2.80
  -3 -14  -1   -3.40    2.80
  -3 -14  -1    2.90    4.30
  -3 -14  -1    2.70    2.40
  -3 -14  -1   -5.20    3.60
   3  14   1    0.90    4.70
  -3  14  -1    2.30    5.40
  -3  14  -1    3.20    5.20
  -3  14  -1   -4.60    3.80
  -4 -14  -1   -6.50    5.10
  -4 -14  -1   -0.70    2.80
  -4 -14  -1    0.30    2.40
   4 -14   1    0.60    4.00
  -4 -14  -1   -4.40    4.40
  -4  14  -1    4.80    4.20
   4  14   1    1.80    4.00
  -4  14  -1    5.50    5.60
  -4  14  -1    3.80    5.50
  -5 -14  -1   11.30    2.70
   5 -14   1    9.80    4.70
  -5 -14  -1    7.80    3.40
  -5 -14  -1    5.60    3.50
   5 -14   1   19.60    5.40
  -5 -14  -1   14.20    5.60
  -5 -14  -1    7.80    5.20
   5  14   1   15.30    4.70
  -5  14  -1   22.70    7.00
  -5  14  -1   12.40    6.50
  -5  14  -1   19.70    5.20
  -6 -14  -1   -0.90    5.30
  -6 -14  -1    3.30    1.90
  -6 -14  -1    6.60    5.70
   6 -14   1    9.90    6.10
  -6 -14  -1   -4.30    3.10
   6 -14   1    6.90    3.50
  -6  14  -1    4.20    5.20
  -6  14  -1   -0.50    3.90
  -6  14  -1   -0.60    5.90
   6  14   1    0.30    4.30
   7 -14   1   -9.70    4.00
  -7 -14  -1   -7.60    5.90
  -7 -14  -1   -2.70    5.00
  -7 -14  -1   -4.60    3.10
  -7  14  -1   -6.80    4.80
   7  14   1   -3.20    3.80
  -7  14  -1    1.60    4.10
  -7  14  -1   -0.60    5.30
  -8 -14  -1   -1.40    7.30
  -8 -14  -1   -3.20    6.40
  -8  14  -1    4.80    6.30
  -8  14  -1    4.60    4.70
  -8  14  -1   13.20    7.70
  -9 -14  -1   19.20    8.30
  -9 -14  -1   19.20    7.60
  -9  14  -1   17.90    7.40
   9  14   1   -6.10    5.80
  -9  14  -1    7.00    7.10
  -9  14  -1   -3.30    5.30
  -8 -15   1    3.50    7.50
  -8 -15   1    5.10    6.10
  -8  15   1    3.30    5.60
  -8  15   1   -0.60    6.30
   8  15  -1   -3.20    5.10
  -7 -15   1   -2.30    4.10
  -7 -15   1   -9.30    5.80
   7 -15  -1   -5.80    3.80
  -7 -15   1    5.70    7.00
  -7  15   1    4.90    5.40
  -7  15   1    9.10    4.10
  -7  15   1  -12.80    5.40
   7  15  -1   -2.70    4.60
  -6 -15   1   22.30    8.30
  -6 -15   1    3.90    4.50
  -6 -15   1    7.70    6.20
   6 -15  -1   15.20    4.50
  -6  15   1   14.70    7.40
  -6  15   1   19.60    8.10
  -6  15   1   10.60    4.60
   5 -15  -1   -2.60    3.30
  -5 -15   1   -7.50    3.90
  -5 -15   1   -4.00    4.10
  -5 -15   1    8.10    6.10
  -5 -15   1   -5.90    4.70
   5  15  -1   -5.90    4.70
  -5  15   1   -6.50    4.00
  -5  15   1    8.70    6.30
  -5  15   1    1.00    5.40
  -4 -15   1   -0.80    2.80
   4 -15  -1   -5.10    3.40
  -4 -15   1   -7.40    3.10
  -4 -15   1   -2.60    4.00
  -4 -15   1    2.60    5.30
   4 -15  -1   -0.30    4.20
   4  15  -1   -3.70    4.40
  -4  15   1   -9.50    4.70
  -4  15   1   -1.40    3.90
  -4  15   1    2.20    6.10
   3 -15  -1   11.10    4.70
  -3 -15   1    6.20    4.00
   3 -15  -1    1.20    4.20
  -3 -15   1    8.40    6.20
  -3 -15   1    9.90    3.80
  -3 -15   1    8.80    5.80
   3 -15  -1   14.30    5.10
  -3  15   1    6.10    4.80
  -3  15   1   14.80    7.10
  -3  15   1    4.20    5.50
   3  15  -1    7.90    6.00
  -2 -15   1   -2.20    5.00
   2 -15  -1    5.40    3.60
   2 -15  -1    4.30    4.00
  -2 -15   1   -2.60    3.60
  -2 -15   1   -4.60    4.70
   2 -15  -1    8.40    4.80
  -2 -15   1    2.90    3.70
  -2  15   1   10.60    3.90
  -2  15   1    8.00    5.20
  -2  15   1    9.00    6.00
   2  15  -1   11.30    5.90
   1 -15  -1   -0.20    4.60
  -1 -15   1    2.10    5.30
   1 -15  -1    7.30    4.00
  -1 -15   1   10.90    5.70
   1 -15  -1    3.20    3.60
  -1 -15   1    6.90    3.90
  -1 -15   1    2.80    3.50
   1  15  -1   13.90    6.10
   1  15  -1    7.80    6.10
   1  15  -1    9.40    5.90
  -1  15   1    7.80    5.30
  -1  15   1   21.50    6.20
   0 -15   1    7.00    4.40
   0 -15   1    2.70    3.60
   0 -15  -1   10.40    4.10
   0 -15  -1    9.10    3.20
   0 -15  -1    9.80    5.10
   0 -15   1    4.60    5.40
   0 -15  -1    3.00    5.20
   0  15  -1   18.40    7.00
   0  15   1   10.00    6.00
   0  15   1   13.40    5.80
   0  15  -1   10.00    5.70
   0  15  -1   10.00    6.00
   1 -15   1    7.60    4.00
  -1 -15  -1   14.40    5.80
   1 -15   1   11.30    4.90
  -1 -15  -1   10.20    3.90
  -1 -15  -1    3.90    5.00
  -1 -15  -1    9.10    4.00
  -1 -15  -1    3.20    3.60
  -1  15  -1   17.90    6.70
  -1  15  -1   23.10    6.50
  -1  15  -1   15.90    5.90
   1  15   1    9.40    5.90
  -2 -15  -1   -0.50    2.90
  -2 -15  -1   -4.00    4.80
  -2 -15  -1   -8.70    3.80
  -2 -15  -1   -1.80    3.20
   2 -15   1   -5.80    3.30
   2 -15   1    1.30    3.90
  -2 -15  -1   -7.40    3.60
  -2  15  -1   -1.10    5.00
   2  15   1    1.60    4.80
  -2  15  -1   -2.00    4.50
  -2  15  -1   -0.10    5.20
  -3 -15  -1   14.30    4.00
   3 -15   1   19.90    5.90
  -3 -15  -1   16.20    4.30
  -3 -15  -1   26.60    7.60
   3 -15   1   19.10    5.20
  -3 -15  -1   17.80    6.60
  -3  15  -1   41.80   10.20
  -3  15  -1   20.80    6.80
   3  15   1   28.20    7.30
  -3  15  -1   30.20    6.60
  -4 -15  -1   43.10    5.80
   4 -15   1   34.40    7.50
  -4 -15  -1   37.00    5.40
  -4 -15  -1   56.79   10.50
   4 -15   1   37.00    6.60
  -4 -15  -1   53.89    8.50
   4  15   1   55.19    8.10
  -4  15  -1   54.59   11.10
  -4  15  -1   61.19    9.80
  -5 -15  -1    2.60    2.60
  -5 -15  -1   10.30    6.90
   5 -15   1   -5.10    3.70
  -5 -15  -1    2.80    3.70
  -5 -15  -1    3.90    6.00
  -5  15  -1    6.20    5.90
  -5  15  -1   13.90    6.40
   5  15   1   -3.10    4.10
  -5  15  -1   -1.50    3.90
  -6 -15  -1   -1.50    5.50
  -6 -15  -1   -2.20    3.40
  -6 -15  -1   11.40    7.20
   6 -15   1   -7.10    4.20
  -6  15  -1    3.50    6.40
  -6  15  -1   -0.30    5.30
  -6  15  -1    2.90    4.70
  -7 -15  -1   -4.70    5.70
  -7 -15  -1   -0.70    6.30
  -7  15  -1   -0.40    7.40
  -7  15  -1   -6.60    5.80
  -7  15  -1    2.80    5.30
   8  15   1    9.00    5.90
  -8  15  -1   19.90    8.70
  -8  15  -1   13.30    6.20
   6 -16  -1   -2.80    4.40
  -6 -16   1    1.00    5.90
  -6 -16   1   -5.20    7.10
  -6  16   1   -3.50    5.70
  -6  16   1    0.70    6.50
  -5 -16   1   -2.40    4.60
  -5 -16   1   -7.40    4.30
  -5 -16   1  -10.30    5.40
   5 -16  -1   -9.50    4.20
   5 -16  -1   -1.40    4.30
  -5 -16   1    1.00    4.40
  -5  16   1    1.80    5.00
  -5  16   1   -4.50    6.00
  -5  16   1   -5.40    6.20
  -4 -16   1    4.50    4.40
  -4 -16   1    3.60    5.90
  -4 -16   1    4.30    6.90
  -4 -16   1    8.70    3.70
   4 -16  -1    9.80    4.70
  -4  16   1    8.20    6.50
  -4  16   1    5.20    5.20
   4  16  -1   -2.20    6.10
  -4  16   1    4.50    7.40
  -3 -16   1   -0.60    4.90
   3 -16  -1    3.10    4.60
  -3 -16   1   -0.20    4.50
   3 -16  -1   -0.80    3.70
   3 -16  -1   -7.30    4.20
  -3 -16   1    0.40    3.40
  -3 -16   1   -7.10    4.80
   3  16  -1    0.40    5.40
  -3  16   1   -6.40    5.20
  -3  16   1  -10.00    4.80
  -2 -16   1    0.40    4.80
   2 -16  -1   -9.10    3.80
  -2 -16   1   -8.50    3.50
  -2 -16   1   -6.90    3.10
   2 -16  -1   -6.70    4.20
  -2 -16   1    3.10    5.40
   2 -16  -1   -5.20    3.50
  -2  16   1    1.40    6.10
   2  16  -1   -2.90    6.60
  -2  16   1   -0.10    5.50
  -1 -16   1   -6.50    3.50
  -1 -16   1    0.50    3.80
  -1 -16   1   -4.90    4.90
   1 -16  -1   -5.00    3.40
   1 -16  -1   -7.40    4.10
   1 -16  -1    3.20    3.80
  -1  16   1    1.00    5.40
   1  16  -1    4.70    5.70
  -1  16   1    4.80    5.70
   0 -16   1    6.60    5.80
   0 -16  -1    4.70    4.90
   0 -16  -1    6.40    5.30
   0 -16  -1    3.80    3.50
   0 -16  -1    2.10    3.50
   0 -16   1    5.90    5.40
   0 -16   1   10.20    4.50
   0 -16   1   -3.30    4.30
   0  16   1   13.60    6.30
   0  16  -1   13.50    6.40
   0  16  -1    7.00    5.90
   0  16  -1    9.80    6.60
  -1 -16  -1   -3.70    5.00
   1 -16   1   -3.60    3.60
  -1 -16  -1    0.60    3.60
  -1 -16  -1   -7.70    4.00
  -1 -16  -1    0.70    3.70
   1 -16   1   -2.30    4.00
   1 -16   1   -2.60    4.70
  -1  16  -1   -6.00    5.80
  -1  16  -1    2.10    5.90
  -1  16  -1   -9.60    4.60
   1  16   1   -0.90    4.60
  -2 -16  -1   -2.90    3.20
  -2 -16  -1    2.10    3.40
   2 -16   1    3.10    4.90
   2 -16   1    3.70    4.20
  -2 -16  -1   -0.30    5.20
   2  16   1    3.00    6.60
  -2  16  -1   -2.80    5.60
  -2  16  -1    2.90    6.30
  -2  16  -1    7.10    7.00
  -3 -16  -1   12.40    4.00
  -3 -16  -1   12.80    4.00
  -3 -16  -1    2.10    6.30
  -3 -16  -1   10.00    5.40
  -3  16  -1    8.00    6.40
  -3  16  -1   12.60    5.80
   3  16   1    8.10    6.20
  -3  16  -1   10.00    7.10
  -4 -16  -1   -4.90    5.70
   4 -16   1   -5.10    4.00
  -4 -16  -1    5.10    3.20
  -4 -16  -1  -10.80    4.50
  -4 -16  -1   -3.90    3.80
  -4  16  -1    1.50    6.80
   4  16   1   -8.90    5.80
  -4  16  -1   -5.20    5.80
  -4  16  -1   -3.70    6.50
   5 -16   1   -5.50    4.70
  -5 -16  -1  -10.70    5.00
  -5 -16  -1   -7.20    3.30
  -5 -16  -1   -4.50    5.50
  -5  16  -1  -10.50    5.70
  -5  16  -1    0.20    6.00
   5  16   1   -9.60    5.40
  -5  16  -1  -10.30    4.90
  -2 -17   1   -3.70    4.20
   2  17  -1   -5.20    5.60
  -2  17   1    5.90    6.40
  -1 -17   1   -8.10    4.00
  -1 -17   1   -5.20    3.90
  -1 -17   1   -5.70    3.40
   1 -17  -1   -4.90    4.20
  -1 -17   1   -0.70    5.20
   1 -17  -1   -8.20    4.70
   1  17  -1   -5.40    5.70
  -1  17   1    7.30    6.50
  -1  17   1   -2.00    6.20
   0 -17   1   -1.40    5.10
   0 -17   1    3.90    4.60
   0 -17  -1   -4.60    4.70
   0 -17  -1    8.20    4.70
   0 -17   1   -9.10    4.40
   0 -17  -1  -11.90    4.60
   0  17  -1    4.70    7.20
   0  17  -1   10.50    7.00
   0  17   1    1.10    6.50
   1 -17   1   13.00    6.40
   1 -17   1    2.00    6.30
  -1 -17  -1   -5.00    4.20
  -1 -17  -1   10.90    5.50
   1 -17   1    3.60    4.60
  -1 -17  -1   -0.70    5.30
  -1  17  -1   10.60    7.20
  -1  17  -1   -3.30    5.30
  -1  17  -1    9.20    7.20
   1  17   1   13.30    7.20
  16   0  -2   -4.60    5.00
 -16   0   2    7.20    5.90
 -16   0   2    7.30    7.60
 -15   0   2    3.10    5.20
  15   0  -2    2.30    3.70
 -15   0   2   -0.20    3.70
  15   0  -2   -0.50    4.50
 -15   0   2   -6.00    5.10
 -14   0   2    1.80    3.40
 -14   0   2    9.60    3.50
 -14   0   2    7.40    5.30
 -14   0   2    7.00    6.00
  14   0  -2    2.30    4.70
  14   0  -2    8.60    5.80
  13   0  -2   -8.30    4.40
 -13   0   2    4.60    5.00
  13   0  -2    0.20    3.60
 -13   0   2   -0.50    5.40
 -13   0   2   -2.00    2.50
 -13   0   2   -1.20    2.70
  12   0  -2    7.10    3.70
 -12   0   2   10.90    6.10
 -12   0   2    8.10    4.90
 -12   0   2   13.50    3.60
  12   0  -2   10.30    5.20
 -12   0   2    9.70    3.00
  11   0  -2    0.80    3.20
 -11   0   2    0.80    2.30
  11   0  -2    5.90    4.30
 -11   0   2   -5.30    2.30
 -11   0   2   -0.60    3.60
 -11   0   2    3.40    4.00
 -10   0   2  165.98   12.40
 -10   0   2  181.38    9.20
 -10   0   2  160.98   12.80
 -10   0   2  174.08   11.50
 -10   0   2  176.08   10.30
  10   0  -2  175.48   11.10
  10   0  -2  185.68   14.10
  -9   0   2   -2.10    3.30
   9   0  -2    1.00    2.90
  -9   0   2   -3.10    2.20
   9   0  -2    2.20    2.40
  -9   0   2   -0.40    2.00
  -9   0   2    1.70    1.80
  -9   0   2   -0.10    2.50
  -8   0   2    9.10    3.60
   8   0  -2    9.80    2.70
  -8   0   2   12.30    3.10
  -8   0   2    9.90    2.60
  -8   0   2   14.60    4.50
   8   0  -2    9.40    3.30
  -7   0   2    2.00    3.20
  -7   0   2    1.50    2.10
   7   0  -2   -1.50    2.70
  -7   0   2    0.10    2.40
  -7   0   2   -0.20    1.60
  -7   0   2   -0.20    1.90
   7   0  -2    1.70    2.40
  -6   0   2  358.26   14.30
   6   0  -2  363.96   14.50
  -6   0   2  358.56   12.20
   6   0  -2  371.46   12.40
  -6   0   2  358.66   14.00
  -6   0   2  343.87   10.80
  -6   0   2  350.56   11.90
   5   0  -2   -1.50    2.00
  -5   0   2   -1.10    2.00
  -5   0   2   -0.40    1.70
  -5   0   2   -1.90    2.30
  -5   0   2   -0.10    2.70
  -5   0   2   -1.00    1.70
   5   0  -2   -0.80    2.30
   4   0  -2  298.67    9.80
  -4   0   2  300.07    8.70
  -4   0   2  294.47   10.90
  -4   0   2  300.87    9.30
  -4   0   2  302.47    9.70
  -4   0   2  294.57   10.60
   4   0  -2  304.37   11.20
  -3   0   2    1.00    2.10
   3   0  -2    0.40    2.10
   3   0  -2    1.40    2.30
  -3   0   2   -2.00    1.80
   3   0  -2   -0.80    2.30
  -3   0   2   -0.70    1.90
  -3   0   2    0.90    2.60
  -3   0   2    3.30    2.30
  -2   0   2  209.28    6.10
   2   0  -2  200.78    6.20
  -2   0   2  203.68    6.90
   2   0  -2  214.68    7.60
   2   0  -2  217.58    7.80
   2   0  -2  205.68    7.20
   2   0  -2  210.58    6.00
  -2   0   2  210.78    6.80
  -2   0   2  224.08    7.60
  -2   0   2  205.08    5.90
  -1   0   2   -0.50    0.70
   1   0  -2    0.10    1.10
  -1   0   2    0.30    1.00
   1   0  -2    0.90    1.20
  -1   0   2   -0.50    0.70
  -1   0   2   -1.00    1.20
  -1   0   2    0.30    0.90
   0   0   2    0.70    1.10
   0   0   2    0.00    0.50
   1   0   2    1.70    0.90
   1   0   2   -0.20    1.20
  -1   0  -2   -0.20    1.60
   1   0   2    0.20    1.40
  -1   0  -2    0.80    1.40
   1   0   2    0.70    0.90
  -1   0  -2    0.00    1.20
   1   0   2    1.60    1.30
   2   0   2 2342.97   35.00
  -2   0  -2 2367.46   35.10
  -2   0  -2 2300.57   36.70
  -2   0  -2 2320.37   36.70
   2   0   2 2293.77   35.70
   2   0   2 2361.86   36.60
  -2   0  -2 2278.77   37.50
  -2   0  -2 2344.57   36.50
  -3   0  -2    2.40    2.60
  -3   0  -2   -0.40    1.70
   3   0   2    1.00    1.40
   3   0   2    1.10    1.70
  -3   0  -2    1.20    2.70
   3   0   2    0.40    1.40
   3   0   2   -1.60    2.00
   4   0   2 3515.05   56.79
   4   0   2 3579.24   53.49
   4   0   2 3468.25   53.99
  -4   0  -2 3491.25   56.59
  -4   0  -2 3485.35   56.79
   4   0   2 3540.85   53.19
  -4   0  -2 3512.35   56.49
   5   0   2    0.00    1.50
  -5   0  -2    0.60    2.90
   5   0   2   -1.00    1.50
  -5   0  -2   -0.10    2.70
  -5   0  -2   -1.00    1.80
   5   0   2   -0.40    2.10
  -5   0  -2   -0.20    2.10
   5   0   2   -0.70    2.10
  -6   0  -2   29.60    4.00
  -6   0  -2   21.90    3.00
  -6   0  -2   32.10    4.90
  -6   0  -2   22.80    4.50
  -6   0  -2   20.80    3.40
   6   0   2   14.80    3.30
   6   0   2   17.90    2.70
   6   0   2   18.80    2.70
   6   0   2   22.20    3.80
   7   0   2   -0.90    2.40
   7   0   2   -2.10    1.50
  -7   0  -2   -0.40    1.80
  -7   0  -2    0.00    2.90
  -7   0  -2    1.60    3.30
   7   0   2    0.50    2.50
   7   0   2    1.80    1.80
  -7   0  -2    1.80    1.80
  -7   0  -2    1.50    2.40
   8   0   2    9.40    2.50
   8   0   2    9.50    2.60
   8   0   2   12.30    3.70
  -8   0  -2    7.20    2.10
  -8   0  -2    7.60    2.70
   8   0   2   11.60    3.10
  -8   0  -2   12.30    4.20
  -8   0  -2   17.50    4.60
  -8   0  -2   14.70    3.40
   9   0   2    0.30    2.00
   9   0   2    2.20    2.30
  -9   0  -2   -0.20    1.90
  -9   0  -2   -3.60    2.90
  -9   0  -2   -1.10    3.40
   9   0   2    0.90    1.70
  -9   0  -2    0.10    2.30
   9   0   2   -4.90    2.20
 -10   0  -2   14.60    5.20
  10   0   2    6.80    3.80
 -10   0  -2   13.00    5.40
  10   0   2   12.70    3.90
  10   0   2   12.90    3.30
  10   0   2   12.90    3.20
 -10   0  -2    8.40    3.50
 -11   0  -2    0.40    3.80
  11   0   2    1.10    2.40
  11   0   2   -3.60    2.60
 -11   0  -2   -0.80    4.10
  11   0   2    0.30    2.90
  11   0   2   -1.80    3.40
  12   0   2  588.74   20.50
  12   0   2  586.14   19.70
 -12   0  -2  567.64   24.00
  12   0   2  560.64   26.40
 -12   0  -2  561.44   25.50
  12   0   2  573.54   19.70
  13   0   2    8.60    4.40
  13   0   2    0.40    3.10
  13   0   2    1.60    3.60
 -13   0  -2    6.50    5.20
 -13   0  -2   -8.70    4.10
  13   0   2    1.40    4.00
  14   0   2    9.80    4.10
 -14   0  -2   14.60    6.00
  14   0   2    1.50    5.30
  14   0   2   10.40    4.80
 -14   0  -2   18.30    6.80
 -15   0  -2    1.80    5.90
  15   0   2   -9.60    4.60
  15   0   2   -2.60    4.00
  16   0   2    5.30    5.20
 -16   0  -2    9.70    6.50
  16   0   2    1.60    5.40
 -16   0  -2   11.30    6.70
 -16  -1   2    4.30    5.80
 -16  -1   2    1.70    4.30
 -16   1   2    6.00    5.50
  16   1  -2   -4.10    5.50
 -16   1   2   -6.60    4.50
 -15  -1   2    1.30    5.10
  15  -1  -2   -5.30    4.00
 -15  -1   2   -5.00    5.20
  15   1  -2   -1.50    4.00
 -15   1   2   -5.10    3.50
 -15   1   2   -4.70    4.40
 -15   1   2    2.00    4.90
 -14  -1   2    3.60    5.60
 -14  -1   2   -2.90    2.60
  14  -1  -2   -0.30    4.00
 -14  -1   2    4.20    5.80
  14  -1  -2    0.10    5.30
  14   1  -2   -6.50    4.50
 -14   1   2   -2.50    5.40
 -14   1   2    2.40    5.00
 -14   1   2   -6.40    3.10
  14   1  -2   -0.20    4.00
  14   1  -2   -5.00    3.20
 -13  -1   2   17.10    3.50
  13  -1  -2   18.70    5.00
  13  -1  -2    8.20    4.90
 -13  -1   2   22.10    7.50
 -13  -1   2   22.40    6.30
 -13  -1   2   21.20    4.00
 -13   1   2   14.80    5.00
  13   1  -2    7.60    4.40
 -13   1   2   22.20    5.90
 -13   1   2   11.70    3.90
  13   1  -2   11.60    5.60
 -13   1   2   21.60    6.90
 -12  -1   2  193.18   16.00
 -12  -1   2  194.68   13.90
  12  -1  -2  197.58   16.60
 -12  -1   2  201.58    9.70
 -12  -1   2  204.18   11.40
  12  -1  -2  211.48   13.90
 -12   1   2  214.08   12.90
 -12   1   2  192.38   11.50
  12   1  -2  208.58   13.10
  12   1  -2  189.98   16.60
 -12   1   2  233.58   16.40
 -12   1   2  209.68   13.70
 -11  -1   2  321.67   18.60
 -11  -1   2  325.47   13.70
  11  -1  -2  348.77   16.30
 -11  -1   2  333.37   16.60
 -11  -1   2  322.37   12.00
  11  -1  -2  339.57   19.60
  11   1  -2  321.07   15.00
  11   1  -2  332.27   19.40
 -11   1   2  336.37   18.40
 -11   1   2  333.67   14.20
 -11   1   2  358.36   15.50
 -11   1   2  320.07   15.80
  10  -1  -2    4.30    3.40
 -10  -1   2    2.00    2.10
 -10  -1   2    5.50    4.30
  10  -1  -2    1.40    3.00
 -10  -1   2    3.10    2.30
 -10  -1   2    3.70    3.00
 -10  -1   2    8.90    4.60
 -10   1   2    8.80    4.80
 -10   1   2    1.70    2.30
 -10   1   2    4.70    2.30
  10   1  -2    7.90    2.90
 -10   1   2    5.60    3.80
  10   1  -2    1.00    3.20
 -10   1   2   10.20    3.50
  -9  -1   2   -3.70    2.90
   9  -1  -2    0.40    2.60
  -9  -1   2    1.90    2.00
  -9  -1   2    1.90    1.90
  -9  -1   2    2.30    3.40
  -9  -1   2    5.50    2.40
   9  -1  -2    1.30    2.90
  -9   1   2    3.00    2.80
   9   1  -2    1.30    2.40
   9   1  -2    0.30    3.10
  -9   1   2    0.80    1.90
  -9   1   2    2.90    3.00
  -9   1   2    2.30    2.20
  -9   1   2    2.30    3.20
  -8  -1   2   56.29    6.60
  -8  -1   2   65.49    7.70
  -8  -1   2   66.59    5.00
  -8  -1   2   66.39    5.80
   8  -1  -2   61.69    8.90
  -8  -1   2   50.39    7.30
   8  -1  -2   58.09    6.70
  -8   1   2   64.49    7.80
   8   1  -2   65.79    6.90
  -8   1   2   66.59    7.70
  -8   1   2   52.89    5.80
  -8   1   2   59.39    5.90
   8   1  -2   76.89    9.00
  -8   1   2   64.19    6.10
  -7  -1   2   -1.20    2.00
   7  -1  -2   -1.10    2.40
  -7  -1   2   -0.80    2.30
  -7  -1   2   -0.40    1.70
  -7  -1   2    1.10    1.50
   7  -1  -2    2.80    2.20
  -7  -1   2    0.40    3.10
  -7   1   2    3.40    3.20
  -7   1   2    4.10    2.00
  -7   1   2   -0.70    2.00
  -7   1   2    4.00    2.50
  -7   1   2    3.00    2.40
   7   1  -2   -0.10    2.10
   7   1  -2    1.40    2.70
  -6  -1   2   -0.50    2.40
  -6  -1   2    1.40    1.60
  -6  -1   2   -0.80    1.50
   6  -1  -2   -1.60    2.10
  -6  -1   2   -1.00    3.20
   6  -1  -2   -3.10    2.40
  -6  -1   2    1.70    2.20
   6   1  -2   -0.60    2.00
  -6   1   2    2.20    2.40
  -6   1   2    3.70    2.30
   6   1  -2    1.30    2.40
  -6   1   2    0.40    2.00
  -6   1   2    0.30    2.10
  -6   1   2   -0.60    2.90
  -5  -1   2  445.06   14.70
   5  -1  -2  445.86   13.60
  -5  -1   2  434.76   13.40
  -5  -1   2  446.56   14.80
   5  -1  -2  435.36   15.20
  -5  -1   2  441.86   10.30
  -5  -1   2  441.76   12.00
  -5   1   2  433.16   13.20
  -5   1   2  446.36   14.70
   5   1  -2  457.15   15.20
  -5   1   2  428.26   11.90
   5   1  -2  439.26   12.40
  -5   1   2  436.06   13.70
  -5   1   2  447.16   12.80
  -4  -1   2  298.07    9.20
   4  -1  -2  299.67   10.40
   4  -1  -2  303.37   11.50
  -4  -1   2  297.27   10.20
  -4  -1   2  290.57    7.50
  -4  -1   2  301.47   11.10
  -4  -1   2  291.37   10.90
  -4   1   2  293.47   10.30
   4   1  -2  281.37    7.30
   4   1  -2  305.37    9.40
  -4   1   2  303.87    8.50
   4   1  -2  306.87   11.40
  -4   1   2  299.87   11.10
  -4   1   2  292.87   10.00
  -4   1   2  291.67    9.60
  -3  -1   2  346.67    9.50
  -3  -1   2  352.66   10.10
   3  -1  -2  358.66   11.30
  -3  -1   2  368.26   11.60
   3  -1  -2  335.17    8.10
   3  -1  -2  344.57   10.60
  -3  -1   2  340.17    7.80
  -3  -1   2  333.17   10.70
  -3   1   2  348.37   10.90
  -3   1   2  351.46   10.00
   3   1  -2  349.57   10.10
   3   1  -2  366.66    9.60
  -3   1   2  346.57    8.10
   3   1  -2  352.96   11.40
  -3   1   2  339.77    9.70
   3   1  -2  336.77    7.80
  -3   1   2  351.46   10.40
   2  -1  -2   33.20    4.70
   2  -1  -2   40.70    3.80
  -2  -1   2   50.19    4.70
   2  -1  -2   38.70    5.00
  -2  -1   2   40.70    3.40
  -2  -1   2   42.00    4.40
  -2  -1   2   36.20    3.80
  -2   1   2   36.40    4.00
  -2   1   2   35.00    4.30
  -2   1   2   34.90    3.60
  -2   1   2   39.90    2.30
  -2   1   2   38.80    4.40
   2   1  -2   49.00    4.30
  -2   1   2   40.00    2.30
   2   1  -2   39.90    3.60
   2   1  -2   38.90    4.30
   2   1  -2   38.00    3.30
   1  -1  -2  199.38    6.10
   1  -1  -2  181.68    6.10
  -1  -1   2  189.38    5.80
   1  -1  -2  180.28    6.00
  -1  -1   2  191.38    6.00
  -1  -1   2  196.78    5.90
  -1  -1   2  185.18    6.20
  -1  -1   2  192.38    5.30
   1  -1  -2  187.38    4.00
   1   1  -2  200.38    5.90
   1   1  -2  188.68    5.20
  -1   1   2  172.38    5.60
   0  -1   2  598.94   11.70
   0  -1   2  598.34   12.10
   0   1  -2  577.24   11.50
   0   1  -2  631.44   12.50
   1  -1   2  157.28    5.90
  -1  -1  -2  162.38    4.60
   1  -1   2  161.48    6.60
  -1  -1  -2  156.38    4.40
   1  -1   2  161.38    6.60
   1  -1   2  164.88    5.70
  -1  -1  -2  156.18    4.80
  -1  -1  -2  155.88    5.40
  -1   1  -2  162.28    5.70
  -1   1  -2  155.88    5.90
  -1   1  -2  161.48    5.60
   1   1   2  160.38    4.10
   1   1   2  156.58    5.50
   1   1   2  151.18    4.20
  -1   1  -2  160.38    5.80
   1   1   2  155.78    4.70
   1   1   2  158.78    5.20
   2  -1   2 2545.45   39.10
   2  -1   2 2472.05   39.40
  -2  -1  -2 2525.35   35.80
  -2  -1  -2 2432.66   37.30
  -2  -1  -2 2476.25   38.60
  -2  -1  -2 2476.15   39.50
   2  -1   2 2504.15   40.00
  -2  -1  -2 2546.85   37.90
  -2   1  -2 2520.95   39.90
  -2   1  -2 2455.45   39.20
  -2   1  -2 2456.95   39.20
  -2   1  -2 2544.15   39.10
   2   1   2 2527.85   38.00
  -2   1  -2 2500.35   39.70
   2   1   2 2480.85   37.40
   2   1   2 2510.95   35.70
   3  -1   2 1332.27   24.10
  -3  -1  -2 1272.37   24.70
   3  -1   2 1319.27   25.70
  -3  -1  -2 1339.27   25.40
  -3  -1  -2 1344.57   24.30
  -3  -1  -2 1305.57   23.80
   3  -1   2 1387.06   24.50
  -3   1  -2 1281.97   24.70
   3   1   2 1329.47   21.00
   3   1   2 1333.47   21.00
   3   1   2 1323.87   22.40
  -3   1  -2 1325.57   24.60
  -3   1  -2 1349.66   25.70
  -3   1  -2 1320.27   25.40
   3   1   2 1345.07   24.40
  -4  -1  -2    0.50    2.80
   4  -1   2    1.70    1.70
   4  -1   2   -0.20    1.60
  -4  -1  -2   -0.90    2.70
   4  -1   2    1.30    1.80
  -4  -1  -2   -0.40    1.60
  -4   1  -2   -0.50    1.70
  -4   1  -2    0.80    2.20
   4   1   2    0.50    1.90
   4   1   2    1.70    1.80
  -4   1  -2   -1.00    2.60
   4   1   2    0.40    1.20
   4   1   2    1.30    1.20
  -4   1  -2    1.80    2.60
  -5  -1  -2    4.40    2.10
   5  -1   2    2.10    2.40
  -5  -1  -2    5.90    2.80
  -5  -1  -2    5.30    2.90
   5  -1   2    4.50    2.00
   5  -1   2    3.90    2.00
  -5   1  -2    5.00    2.10
   5   1   2    3.60    2.30
   5   1   2    4.00    1.50
   5   1   2    5.70    2.20
  -5   1  -2    3.60    3.30
  -5   1  -2    7.50    3.10
  -5   1  -2    3.30    1.80
   5   1   2    8.10    1.70
  -5   1  -2    7.40    2.80
  -6  -1  -2  748.13   20.70
  -6  -1  -2  745.13   20.60
   6  -1   2  758.32   19.20
   6  -1   2  719.43   18.40
   6  -1   2  766.52   22.10
  -6  -1  -2  735.63   21.00
  -6   1  -2  732.83   18.80
  -6   1  -2  722.43   19.90
  -6   1  -2  726.73   18.40
   6   1   2  767.42   21.20
  -6   1  -2  756.42   21.40
   6   1   2  773.92   16.60
   6   1   2  747.63   16.20
   6   1   2  739.23   16.90
  -6   1  -2  761.92   21.60
   7  -1   2   65.49    5.90
  -7  -1  -2   63.69    7.00
   7  -1   2   66.09    7.50
  -7  -1  -2   61.59    7.30
   7  -1   2   59.69    6.00
  -7  -1  -2   65.19    7.40
   7   1   2   70.59    8.00
   7   1   2   66.49    5.10
  -7   1  -2   78.89    6.30
  -7   1  -2   71.69    7.00
   7   1   2   64.49    5.00
  -7   1  -2   68.99    7.30
  -7   1  -2   70.69    7.40
   7   1   2   71.99    5.60
  -7   1  -2   70.69    6.50
   8  -1   2   22.00    3.70
  -8  -1  -2   21.90    3.90
  -8  -1  -2   31.30    5.90
   8  -1   2   17.80    3.40
   8  -1   2   19.00    4.10
  -8  -1  -2   23.40    4.90
  -8   1  -2   26.10    4.90
   8   1   2   21.80    3.00
   8   1   2   19.70    3.00
  -8   1  -2   26.30    4.70
  -8   1  -2   20.30    3.30
  -8   1  -2   17.50    4.30
  -8   1  -2   16.30    3.30
   8   1   2   17.10    3.70
   8   1   2   28.00    4.10
  -9  -1  -2   -1.00    3.10
   9  -1   2    0.80    2.00
   9  -1   2   -0.90    2.00
  -9  -1  -2   -0.80    3.40
  -9  -1  -2    1.70    2.40
   9  -1   2   -4.00    2.70
   9  -1   2   -4.60    2.20
  -9   1  -2    0.30    2.20
  -9   1  -2   -1.50    2.70
  -9   1  -2    2.80    2.50
  -9   1  -2   -1.40    3.10
   9   1   2    1.20    2.00
   9   1   2   -4.20    2.10
   9   1   2    1.50    1.80
   9   1   2   -5.70    2.20
  -9   1  -2    4.40    3.30
 -10  -1  -2    0.50    3.20
  10  -1   2   -2.10    2.90
 -10  -1  -2    3.00    4.30
  10  -1   2    4.80    2.80
  10  -1   2    0.20    2.60
  10  -1   2   -2.20    3.20
 -10  -1  -2   -3.20    2.70
 -10   1  -2    0.20    3.20
  10   1   2    3.30    2.00
  10   1   2   -2.60    3.00
 -10   1  -2    2.00    4.40
  10   1   2    5.50    4.00
  10   1   2    2.40    2.20
 -10   1  -2   -2.70    2.10
 -10   1  -2    3.30    3.90
 -11  -1  -2   42.90    7.90
  11  -1   2   30.70    6.10
  11  -1   2   48.90    6.50
  11  -1   2   29.30    5.00
  11  -1   2   34.30    5.10
 -11  -1  -2   56.29    9.00
  11   1   2   43.50    6.00
 -11   1  -2   39.00    7.00
 -11   1  -2   41.40    8.50
  11   1   2   24.20    5.70
  11   1   2   42.90    5.60
  11   1   2   33.30    4.30
 -11   1  -2   51.69    7.20
  12  -1   2   -0.10    3.70
  12  -1   2   -0.60    2.80
 -12  -1  -2    4.80    4.70
  12  -1   2   -1.50    4.40
 -12  -1  -2    1.30    4.90
  12  -1   2   -1.60    3.20
  12   1   2   -0.60    4.40
  12   1   2   -3.40    2.60
 -12   1  -2    1.70    5.40
 -12   1  -2    7.50    5.60
  12   1   2   -1.40    3.20
  12   1   2    3.00    2.90
 -13  -1  -2   12.80    5.80
  13  -1   2   -0.10    4.40
  13  -1   2    3.70    3.90
  13  -1   2   10.00    4.90
 -13  -1  -2    3.70    5.90
  13   1   2    4.70    4.40
  13   1   2   -3.00    4.30
 -13   1  -2    7.60    6.30
  13   1   2    2.20    2.90
  13   1   2    6.60    3.20
 -13   1  -2    7.20    5.20
  14  -1   2    2.60    4.30
  14  -1   2    7.90    4.40
  14  -1   2   -1.70    4.20
 -14  -1  -2    4.40    5.90
 -14  -1  -2    2.10    6.50
  14  -1   2   -2.70    4.40
  14   1   2   -0.40    3.70
  14   1   2    1.20    4.20
  14   1   2    3.70    3.80
 -14   1  -2    8.20    6.20
 -14   1  -2    0.00    5.30
  15  -1   2   16.50    5.60
 -15  -1  -2   38.90   10.30
  15  -1   2   12.80    6.50
 -15  -1  -2   28.30    8.20
  15   1   2   23.20    5.80
  15   1   2   20.20    6.00
 -15   1  -2   23.40    8.10
  15   1   2   24.10    5.60
 -15   1  -2   37.90    9.90
  16  -1   2   -8.80    6.00
  16  -1   2    6.20    4.30
 -16  -1  -2   10.10    7.10
 -16  -1  -2   11.60    7.10
 -16   1  -2    5.90    6.20
 -16   1  -2   11.80    7.10
  16   1   2    5.50    4.70
 -16  -2   2    9.80    6.40
 -16  -2   2    1.80    7.00
 -16   2   2   11.40    6.60
 -16   2   2   15.40    7.10
 -16   2   2    0.40    5.40
  15  -2  -2   -4.00    4.40
 -15  -2   2    9.60    6.50
 -15  -2   2   13.50    7.60
 -15   2   2    7.10    6.40
 -15   2   2    3.50    5.50
 -15   2   2   -1.90    3.60
  14  -2  -2   13.90    6.30
 -14  -2   2   23.00    3.80
 -14  -2   2   13.50    7.10
 -14  -2   2   19.40    7.10
  14  -2  -2   21.80    5.60
 -14   2   2   23.50    6.60
 -14   2   2   28.80    6.00
  14   2  -2    5.80    5.00
  14   2  -2   13.50    4.30
  14   2  -2   12.50    5.00
 -14   2   2   28.30    8.60
 -13  -2   2   17.30    6.30
  13  -2  -2   10.90    5.80
 -13  -2   2   21.90    7.50
  13  -2  -2   14.60    4.90
 -13  -2   2   14.20    3.60
 -13   2   2   10.50    5.50
  13   2  -2   12.10    3.70
  13   2  -2    3.20    4.10
 -13   2   2   18.80    4.80
  13   2  -2   11.00    4.50
 -13   2   2   13.70    6.50
 -12  -2   2   22.10    3.80
  12  -2  -2   24.30    6.20
 -12  -2   2   26.80    7.50
  12  -2  -2   24.90    5.10
 -12  -2   2   22.00    6.90
  12   2  -2   26.50    3.60
  12   2  -2   22.00    4.70
 -12   2   2   33.80    6.40
 -12   2   2   26.00    7.70
 -12   2   2   21.30    4.30
 -12   2   2   34.60    6.50
  11  -2  -2  298.47   15.70
 -11  -2   2  317.97   18.60
  11  -2  -2  310.47   18.80
 -11  -2   2  295.07   10.10
 -11  -2   2  315.77   12.90
 -11  -2   2  284.67   16.50
  11   2  -2  320.47   19.10
 -11   2   2  285.37   17.00
 -11   2   2  303.17   15.00
  11   2  -2  307.47   14.00
 -11   2   2  289.77   14.20
 -11   2   2  311.47   15.00
  10  -2  -2  214.38   12.80
  10  -2  -2  232.48   16.10
 -10  -2   2  220.28   14.20
 -10  -2   2  216.08   10.20
 -10  -2   2  216.08   13.00
 -10  -2   2  198.18   13.80
 -10  -2   2  209.38    7.90
 -10   2   2  205.08   12.30
 -10   2   2  213.18   14.10
  10   2  -2  198.78   10.90
 -10   2   2  204.58   11.60
  10   2  -2  202.98   14.50
 -10   2   2  204.88   13.60
 -10   2   2  220.08   12.00
  -9  -2   2   15.20    4.30
  -9  -2   2   17.80    4.50
  -9  -2   2   14.00    3.40
   9  -2  -2    7.60    3.20
  -9  -2   2   10.60    2.50
   9  -2  -2    8.50    3.60
  -9  -2   2   15.50    2.80
  -9   2   2   13.30    3.40
  -9   2   2   16.40    5.20
   9   2  -2    9.10    3.90
  -9   2   2   13.90    4.10
   9   2  -2   11.60    3.20
  -9   2   2   17.50    4.00
  -9   2   2   11.50    3.10
   8  -2  -2    6.30    2.80
  -8  -2   2    5.00    3.90
   8  -2  -2    6.30    3.00
  -8  -2   2    6.60    2.60
  -8  -2   2   10.50    2.10
  -8  -2   2    6.70    2.10
  -8  -2   2    9.50    3.90
  -8   2   2    9.40    2.60
  -8   2   2    4.60    2.60
  -8   2   2   10.90    4.20
   8   2  -2    4.10    2.30
   8   2  -2   11.10    3.70
  -8   2   2    9.60    3.20
  -8   2   2    3.70    2.40
   7  -2  -2   16.60    3.40
   7  -2  -2   15.00    3.70
  -7  -2   2   21.60    4.30
  -7  -2   2   18.70    4.80
  -7  -2   2   12.40    3.20
  -7  -2   2   14.90    2.50
  -7   2   2   20.20    4.30
  -7   2   2   22.10    4.80
   7   2  -2   16.50    3.00
  -7   2   2   14.00    2.90
  -7   2   2   15.20    3.30
   7   2  -2   15.30    3.40
   6  -2  -2    1.90    2.70
  -6  -2   2    0.30    1.30
  -6  -2   2    0.90    1.60
  -6  -2   2    3.40    2.50
  -6  -2   2    1.00    2.70
   6  -2  -2   -0.50    2.10
  -6  -2   2    2.20    3.60
  -6   2   2   -0.30    1.90
  -6   2   2    0.70    2.60
  -6   2   2    0.80    2.00
   6   2  -2   -1.10    1.50
   6   2  -2    4.50    2.60
  -6   2   2    0.50    2.10
  -6   2   2    3.10    3.00
   6   2  -2    1.80    2.30
  -5  -2   2   29.80    4.80
  -5  -2   2   19.90    2.60
  -5  -2   2   25.80    2.40
   5  -2  -2   25.00    3.70
  -5  -2   2   25.10    4.80
   5  -2  -2   21.00    3.40
   5   2  -2   30.10    2.70
  -5   2   2   18.00    3.20
  -5   2   2   29.80    3.90
   5   2  -2   18.50    3.40
  -5   2   2   28.50    4.40
  -5   2   2   30.50    4.40
   5   2  -2   33.90    4.60
  -4  -2   2  336.17   11.60
  -4  -2   2  336.47   12.20
  -4  -2   2  343.07    9.60
  -4  -2   2  338.07    7.00
   4  -2  -2  340.27   12.20
   4  -2  -2  348.67   11.80
  -4  -2   2  362.96   12.60
   4   2  -2  337.57    7.10
  -4   2   2  344.67   11.30
  -4   2   2  356.56   12.20
   4   2  -2  359.36   12.60
  -4   2   2  344.97    8.70
  -4   2   2  330.97   10.80
   4   2  -2  349.47    9.80
  -4   2   2  336.87   11.30
  -3  -2   2  308.47    6.70
   3  -2  -2  326.57   10.80
  -3  -2   2  329.67   11.00
  -3  -2   2  321.37   11.10
  -3  -2   2  335.57    9.10
   3  -2  -2  335.27   10.90
   3  -2  -2  316.77    7.00
  -3   2   2  319.17    7.00
   3   2  -2  319.27   10.50
  -3   2   2  315.17    9.40
   3   2  -2  327.37    8.90
  -3   2   2  321.17   10.50
  -3   2   2  314.17   10.40
  -3   2   2  329.97   10.60
   3   2  -2  317.27   11.10
   3   2  -2  318.27    6.60
  -2  -2   2  636.74   15.00
  -2  -2   2  643.14   13.00
   2  -2  -2  604.24   12.10
   2  -2  -2  619.84   14.50
  -2  -2   2  621.44   11.30
   2  -2  -2  618.54   13.70
  -2  -2   2  625.64   14.50
   2   2  -2  613.54   14.40
   2   2  -2  645.54   13.00
  -2   2   2  625.04   14.30
  -2   2   2  620.84   12.20
  -2   2   2  608.84   14.40
   2   2  -2  633.94   14.50
  -2   2   2  624.64   13.60
   2   2  -2  645.44   15.10
   2   2  -2  623.94   11.30
  -1  -2   2 1153.28   19.60
  -1  -2   2 1200.08   20.70
   1  -2  -2 1187.68   21.20
  -1  -2   2 1181.08   19.80
   1  -2  -2 1201.58   17.00
   1  -2  -2 1205.68   17.80
   1  -2  -2 1162.08   17.00
  -1  -2   2 1226.38   22.20
   1  -2  -2 1205.68   19.40
  -1   2   2 1221.28   19.40
  -1   2   2 1209.08   21.30
   1   2  -2 1217.98   22.20
  -1   2   2 1196.88   21.80
   1   2  -2 1183.48   21.50
   1   2  -2 1186.88   21.60
   1   2  -2 1181.68   19.80
   1   2  -2 1210.68   20.80
   0  -2   2 5670.23   81.69
   0  -2  -2 5634.44   76.39
   0  -2   2 5649.83   80.49
   0  -2  -2 5534.85   78.29
   0  -2  -2 5775.02   76.49
   0  -2  -2 5568.34   76.39
   0  -2  -2 5651.93   79.39
   0  -2   2 5737.03   80.89
   0   2   2 5718.33   79.39
   0   2  -2 5586.54   80.29
   0   2  -2 5735.03   80.89
   0   2   2 5578.64   80.49
   0   2  -2 5563.24   80.89
   0   2  -2 5752.02   80.99
   0   2  -2 5819.42   81.89
   0   2   2 5560.64   78.29
  -1  -2  -2 1360.66   21.10
   1  -2   2 1382.36   24.90
   1  -2   2 1390.36   24.50
  -1  -2  -2 1397.26   21.80
  -1  -2  -2 1367.36   23.30
  -1  -2  -2 1339.47   22.70
  -1  -2  -2 1414.16   20.50
   1   2   2 1356.06   22.80
  -1   2  -2 1403.96   24.50
  -1   2  -2 1381.66   23.90
  -1   2  -2 1380.86   24.80
  -1   2  -2 1400.06   24.60
   1   2   2 1404.66   21.10
  -1   2  -2 1374.16   24.30
   1   2   2 1419.16   20.40
   1   2   2 1365.86   21.70
  -2  -2  -2  456.65   11.10
   2  -2   2  447.86   12.10
  -2  -2  -2  449.06   10.10
   2  -2   2  483.15   13.10
   2  -2   2  452.65   12.10
  -2  -2  -2  461.15   10.10
  -2  -2  -2  459.95    7.70
  -2  -2  -2  464.25   12.00
  -2   2  -2  467.25   11.70
   2   2   2  467.25   10.20
  -2   2  -2  474.25   12.80
   2   2   2  448.96    9.90
  -2   2  -2  470.85   12.40
  -2   2  -2  447.66   12.10
  -2   2  -2  470.45   12.40
  -3  -2  -2   73.39    5.70
  -3  -2  -2   69.29    5.10
   3  -2   2   74.09    6.60
  -3  -2  -2   77.09    4.10
  -3  -2  -2   71.39    5.90
   3  -2   2   71.49    5.80
   3  -2   2   81.39    5.90
  -3   2  -2   80.69    5.90
  -3   2  -2   79.79    5.50
   3   2   2   71.79    4.20
   3   2   2   81.89    5.50
  -3   2  -2   75.29    5.50
  -3   2  -2   74.89    6.30
  -4  -2  -2  313.77   11.70
   4  -2   2  317.97   12.30
  -4  -2  -2  293.27    8.10
  -4  -2  -2  303.87   11.20
   4  -2   2  310.37   11.00
  -4  -2  -2  321.07   10.80
   4  -2   2  311.27   11.10
  -4   2  -2  315.87   10.70
  -4   2  -2  293.37   11.30
   4   2   2  305.37   10.70
  -4   2  -2  296.47   11.60
   4   2   2  305.27    8.10
   4   2   2  315.87    6.50
  -4   2  -2  307.07   11.20
   4   2   2  311.07    6.50
  -5  -2  -2  208.58   10.20
   5  -2   2  227.18   11.20
  -5  -2  -2  198.68    9.70
   5  -2   2  220.48    9.80
  -5  -2  -2  199.58   10.00
   5  -2   2  219.28    9.90
   5   2   2  205.38    6.00
  -5   2  -2  211.48   10.50
   5   2   2  212.48   10.30
  -5   2  -2  207.48    9.60
  -5   2  -2  206.68    9.80
   5   2   2  214.58    6.00
  -5   2  -2  207.78    9.50
   5   2   2  209.08    7.10
  -5   2  -2  210.08   10.50
   6  -2   2   87.39    7.10
  -6  -2  -2   89.89    7.60
   6  -2   2   85.89    7.00
   6  -2   2   93.09    8.60
  -6  -2  -2   81.79    7.40
  -6  -2  -2   93.59    8.40
  -6   2  -2   93.89    7.30
   6   2   2   87.29    4.60
  -6   2  -2   88.49    6.90
   6   2   2   89.69    5.30
   6   2   2   81.69    4.60
  -6   2  -2   92.19    7.90
  -6   2  -2   88.49    7.20
   6   2   2   91.19    8.20
  -6   2  -2   86.69    7.90
  -7  -2  -2   37.60    5.70
   7  -2   2   46.10    5.70
  -7  -2  -2   33.80    5.60
  -7  -2  -2   43.60    6.30
   7  -2   2   47.70    6.30
  -7   2  -2   45.80    6.10
   7   2   2   52.59    7.10
  -7   2  -2   44.60    6.40
   7   2   2   43.70    4.20
  -7   2  -2   50.69    5.80
   7   2   2   48.20    4.00
   7   2   2   41.80    4.00
  -7   2  -2   40.70    5.70
   8  -2   2    7.90    3.10
  -8  -2  -2   11.70    3.00
   8  -2   2    9.40    3.40
  -8  -2  -2   13.50    4.50
  -8  -2  -2   10.50    4.60
   8  -2   2    8.00    2.70
  -8   2  -2   10.40    3.00
  -8   2  -2   12.60    4.20
   8   2   2    9.80    2.20
  -8   2  -2   10.10    2.80
   8   2   2   12.90    2.20
   8   2   2    9.50    3.30
  -8   2  -2   18.50    3.90
  -8   2  -2   17.40    4.00
   9  -2   2    3.80    2.70
  -9  -2  -2   13.50    5.30
  -9  -2  -2    6.20    4.00
  -9  -2  -2    6.60    2.60
   9  -2   2    6.70    3.30
   9  -2   2    9.50    3.10
   9   2   2    8.30    3.30
   9   2   2    8.30    1.80
  -9   2  -2   11.80    4.30
   9   2   2    4.70    2.20
  -9   2  -2    4.40    3.20
  -9   2  -2   13.10    4.00
   9   2   2    8.70    3.00
  -9   2  -2    9.40    2.90
  -9   2  -2    8.30    2.70
  10  -2   2    2.30    3.30
 -10  -2  -2    1.20    3.70
 -10  -2  -2    3.90    3.50
  10  -2   2   -4.00    2.70
  10  -2   2   -2.00    2.70
 -10  -2  -2    0.20    2.10
  10   2   2   -2.10    1.70
  10   2   2   -1.80    1.80
 -10   2  -2    0.70    3.00
 -10   2  -2    2.00    2.50
  10   2   2    1.10    3.00
 -10   2  -2   -1.30    4.50
 -10   2  -2   -2.90    3.30
 -10   2  -2   -0.60    2.60
 -11  -2  -2   12.50    5.30
 -11  -2  -2    8.00    3.90
  11  -2   2    5.50    4.10
 -11  -2  -2    9.80    5.60
  11  -2   2    2.30    3.00
  11  -2   2    7.40    4.10
  11  -2   2    4.30    3.00
 -11   2  -2    7.60    4.10
 -11   2  -2    5.50    4.70
 -11   2  -2   11.30    5.10
  11   2   2   10.60    4.00
  11   2   2    3.50    2.40
  11   2   2    3.60    2.40
  11   2   2    5.90    3.90
  12  -2   2  164.58   12.80
  12  -2   2  188.38   16.10
  12  -2   2  197.28   12.90
 -12  -2  -2  202.68   15.20
 -12  -2  -2  198.78   16.10
  12  -2   2  193.88   13.10
  12   2   2  170.78   15.60
 -12   2  -2  194.98   13.00
  12   2   2  182.08   10.30
 -12   2  -2  192.08   13.70
  12   2   2  171.58    9.80
 -12   2  -2  192.68   15.50
  12   2   2  177.68    9.90
  13  -2   2   -5.10    4.30
  13  -2   2    1.90    4.80
  13  -2   2   -2.70    3.50
  13  -2   2    6.60    3.80
 -13  -2  -2    0.80    5.20
 -13  -2  -2    9.30    5.50
  13   2   2   -2.60    2.70
  13   2   2    5.20    2.80
  13   2   2   -5.60    3.60
 -13   2  -2    5.30    5.40
 -13   2  -2   14.00    6.30
  14  -2   2   11.10    4.30
 -14  -2  -2   -4.90    5.90
  14  -2   2   -7.40    4.40
  14  -2   2    0.90    4.90
 -14  -2  -2    4.00    5.60
 -14   2  -2   -0.70    4.90
  14   2   2    0.60    3.70
  14   2   2    0.60    3.80
 -14   2  -2    5.50    5.80
  14   2   2   -2.30    3.20
  15  -2   2   31.50    8.30
 -15  -2  -2   27.00    7.90
  15  -2   2   30.60    6.70
 -15  -2  -2   33.30    8.20
 -15   2  -2   30.70    8.10
  15   2   2   26.50    6.10
  15   2   2   17.40    5.20
  15   2   2   24.90    6.30
 -15   2  -2   37.00    9.50
  16  -2   2   -6.20    6.60
 -16  -2  -2    5.30    7.30
  16  -2   2   -5.40    5.00
 -16  -2  -2    5.70    6.20
 -16   2  -2    4.60    5.60
  16  -3  -2   -8.90    5.10
 -16  -3   2  -10.00    5.10
 -16  -3   2   -0.50    6.10
 -16   3   2    1.90    4.50
 -16   3   2    1.80    5.90
 -16   3   2   -5.20    6.20
 -15  -3   2    6.30    7.30
 -15  -3   2   16.50    3.60
  15  -3  -2   17.50    5.60
 -15  -3   2   23.30    8.50
 -15   3   2   19.20    6.10
 -15   3   2   36.20    8.40
 -15   3   2   20.60    6.90
 -14  -3   2   -2.00    5.30
  14  -3  -2    9.00    4.70
  14  -3  -2   -1.80    4.40
 -14  -3   2    2.80    2.60
 -14  -3   2    1.40    6.10
 -14   3   2    0.60    3.70
 -14   3   2    9.70    6.00
 -14   3   2   -3.60    4.40
  14   3  -2    4.40    5.30
 -13  -3   2    1.60    5.20
  13  -3  -2    5.80    4.40
 -13  -3   2    4.80    6.10
  13  -3  -2    7.80    5.00
 -13  -3   2   -1.30    2.50
  13   3  -2   -0.60    3.40
 -13   3   2    3.40    4.30
 -13   3   2    3.00    4.40
 -13   3   2    9.60    5.70
  12  -3  -2   32.60    6.00
 -12  -3   2   41.30    7.90
  12  -3  -2   21.70    6.00
 -12  -3   2   32.60    8.00
 -12   3   2   36.50    6.90
 -12   3   2   38.30    7.70
 -12   3   2   36.20    6.50
  12   3  -2   22.60    6.10
  12   3  -2   30.30    4.70
  11  -3  -2   92.19    9.50
 -11  -3   2   85.99   11.70
 -11  -3   2   72.39    6.30
 -11  -3   2   71.39    9.70
 -11   3   2   68.29    8.60
 -11   3   2   69.59    8.50
 -11   3   2   54.39    7.10
  11   3  -2   63.89    7.80
 -11   3   2   68.09    9.20
  10  -3  -2  441.06   21.30
 -10  -3   2  432.96   20.40
 -10  -3   2  447.16   19.30
 -10  -3   2  426.96   14.00
 -10  -3   2  418.66   19.90
  10  -3  -2  444.76   18.70
 -10   3   2  436.46   19.40
  10   3  -2  426.76   20.50
 -10   3   2  418.86   19.60
 -10   3   2  421.56   17.30
 -10   3   2  424.86   16.20
  10   3  -2  448.86   14.90
 -10   3   2  424.06   18.00
   9  -3  -2  562.04   20.20
  -9  -3   2  555.64   22.00
   9  -3  -2  555.44   22.40
  -9  -3   2  562.14   15.60
  -9  -3   2  582.94   22.10
  -9  -3   2  555.44   21.00
   9   3  -2  602.34   22.90
  -9   3   2  570.14   21.00
  -9   3   2  538.75   19.30
  -9   3   2  543.55   17.30
   9   3  -2  591.44   16.40
  -9   3   2  560.04   19.80
  -9   3   2  569.74   21.90
  -8  -3   2   55.39    5.10
   8  -3  -2   34.00    5.00
  -8  -3   2   32.00    4.70
  -8  -3   2   38.00    6.10
  -8  -3   2   42.40    6.70
  -8   3   2   46.50    5.40
   8   3  -2   53.49    7.40
  -8   3   2   38.10    5.90
   8   3  -2   50.89    5.60
  -8   3   2   51.39    6.60
   7  -3  -2  114.99    9.90
  -7  -3   2  102.89    9.00
  -7  -3   2  102.49    6.00
   7  -3  -2   97.59    8.50
  -7  -3   2  103.19    8.30
  -7  -3   2  100.29    9.40
  -7   3   2   98.89    8.00
  -7   3   2   96.39    8.20
  -7   3   2  104.59    6.70
   7   3  -2  103.29    8.80
  -7   3   2  104.29    9.00
   7   3  -2  100.39    6.50
  -7   3   2   96.49    8.10
   6  -3  -2   89.89    7.80
  -6  -3   2   75.79    7.50
  -6  -3   2   86.89    8.40
  -6  -3   2   70.19    8.00
   6  -3  -2   78.49    7.80
  -6  -3   2   77.59    5.50
  -6   3   2   84.99    7.30
   6   3  -2   89.09    5.90
  -6   3   2   76.89    6.80
   6   3  -2   82.89    8.10
  -6   3   2   81.49    7.40
  -6   3   2   77.09    6.90
  -6   3   2   76.29    5.40
   5  -3  -2   55.39    7.00
  -5  -3   2   57.79    7.20
  -5  -3   2   56.39    6.00
  -5  -3   2   54.89    4.80
  -5  -3   2   62.69    7.40
   5  -3  -2   58.39    6.70
   5   3  -2   57.29    7.00
  -5   3   2   54.69    6.00
  -5   3   2   54.49    6.20
  -5   3   2   59.59    4.50
  -5   3   2   59.09    6.20
   5   3  -2   59.79    4.70
  -5   3   2   53.29    5.60
   4  -3  -2  813.52   20.20
   4  -3  -2  818.82   20.40
  -4  -3   2  781.42   20.00
  -4  -3   2  795.52   20.20
  -4  -3   2  817.92   16.20
   4  -3  -2  786.92   14.70
  -4  -3   2  790.22   20.10
   4   3  -2  804.82   16.10
  -4   3   2  787.12   19.80
  -4   3   2  789.72   18.20
   4   3  -2  809.62   20.40
  -4   3   2  825.32   20.10
  -4   3   2  780.72   14.60
  -4   3   2  797.82   20.00
   4   3  -2  815.72   20.20
   3  -3  -2  633.84   16.40
  -3  -3   2  615.64   11.00
   3  -3  -2  616.64   10.90
  -3  -3   2  635.64   13.50
  -3  -3   2  620.24   16.40
   3  -3  -2  625.44   15.80
  -3  -3   2  640.24   16.60
  -3  -3   2  604.74   11.00
  -3   3   2  663.23   15.90
   3   3  -2  634.34   13.40
  -3   3   2  614.04   14.00
  -3   3   2  630.94   16.60
  -3   3   2  636.14   16.30
   3   3  -2  622.04   16.30
   3   3  -2  641.94   16.80
  -3   3   2  627.34   11.00
   2  -3  -2   89.29    2.80
  -2  -3   2   84.29    4.00
  -2  -3   2   90.89    5.90
   2  -3  -2   94.49    5.50
  -2  -3   2   87.29    6.20
  -2  -3   2   86.99    4.20
   2  -3  -2   87.29    4.40
   2  -3  -2   88.99    6.40
  -2  -3   2   90.09    5.10
  -2   3   2   95.69    5.50
   2   3  -2   83.89    5.80
   2   3  -2   91.79    6.40
   2   3  -2   87.29    5.10
  -2   3   2   86.29    5.90
  -2   3   2   85.19    6.20
  -2   3   2   83.89    4.40
   2   3  -2   89.09    6.00
   1  -3  -2    1.00    1.30
  -1  -3   2    0.10    1.70
  -1  -3   2    0.70    1.60
   1  -3  -2   -2.40    1.70
   1  -3  -2    1.80    1.50
   1  -3  -2    0.70    1.30
   1  -3  -2    0.10    1.20
   1   3  -2    0.80    1.90
  -1   3   2   -0.40    1.70
  -1   3   2    2.80    1.30
  -1   3   2   -0.70    1.90
   1   3  -2    0.80    1.60
   1   3  -2    1.70    2.60
  -1   3   2    1.60    1.30
   1   3  -2   -2.10    2.10
   1   3  -2    0.50    1.70
  -1   3   2   -0.30    1.10
   0  -3   2  871.61   18.60
   0  -3  -2  885.21   14.60
   0  -3   2  848.62   18.20
   0  -3  -2  863.31   15.70
   0  -3  -2  845.92   14.20
   0  -3   2  870.21   17.80
   0  -3  -2  831.32   15.40
   0  -3  -2  858.11   16.60
   0  -3  -2  845.12   14.40
   0   3  -2  866.01   17.50
   0   3  -2  873.41   18.60
   0   3  -2  848.72   17.70
   0   3  -2  865.61   18.00
   0   3   2  878.51   14.30
   0   3   2  846.92   16.30
   0   3  -2  869.41   17.90
   0   3   2  860.11   17.60
   1  -3   2 1317.07   24.70
  -1  -3  -2 1314.37   23.30
  -1  -3  -2 1256.07   21.10
  -1  -3  -2 1320.47   21.10
  -1  -3  -2 1278.77   21.30
   1  -3   2 1283.87   24.90
  -1  -3  -2 1320.77   20.30
  -1   3  -2 1215.18   24.00
   1   3   2 1274.87   21.30
   1   3   2 1331.07   20.40
  -1   3  -2 1334.27   24.80
  -1   3  -2 1277.67   24.90
  -1   3  -2 1285.97   24.60
   1   3   2 1294.77   20.90
   1   3   2 1260.27   22.60
  -1   3  -2 1312.67   23.90
  -2  -3  -2 1100.19   20.40
   2  -3   2 1112.89   22.70
   2  -3   2 1123.79   23.30
   2  -3   2 1102.99   22.80
  -2  -3  -2 1065.09   21.80
  -2  -3  -2 1094.09   19.10
  -2  -3  -2 1102.99   16.80
   2   3   2 1062.69   19.20
   2   3   2 1167.68   19.30
  -2   3  -2 1099.09   23.10
  -2   3  -2 1104.99   22.90
   2   3   2 1014.10   16.50
  -2   3  -2 1121.79   23.00
  -2   3  -2 1076.89   22.30
  -2   3  -2 1067.29   21.40
   3  -3   2    7.50    2.50
  -3  -3  -2   10.30    3.00
   3  -3   2    7.50    2.10
  -3  -3  -2   10.00    2.10
   3  -3   2    8.10    2.40
  -3  -3  -2    6.90    1.90
  -3  -3  -2   13.70    3.10
  -3   3  -2   11.50    2.80
  -3   3  -2    7.50    3.00
   3   3   2    8.90    2.20
  -3   3  -2   11.70    3.30
   3   3   2    7.00    1.80
  -3   3  -2    7.40    2.30
  -4  -3  -2  351.96   12.20
  -4  -3  -2  347.07    8.40
   4  -3   2  388.76   13.20
  -4  -3  -2  383.56   11.80
  -4  -3  -2  356.66   12.90
   4  -3   2  357.66   13.30
   4  -3   2  378.86   13.00
  -4   3  -2  373.36   13.20
   4   3   2  351.96   11.50
  -4   3  -2  356.46   13.00
  -4   3  -2  353.76   11.70
  -4   3  -2  383.76   13.70
   4   3   2  350.96    8.60
   5  -3   2  567.54   18.40
  -5  -3  -2  574.84   16.30
  -5  -3  -2  523.85   11.40
   5  -3   2  589.14   17.50
  -5  -3  -2  576.44   17.30
  -5  -3  -2  579.84   17.80
   5  -3   2  589.34   17.30
   5   3   2  578.74   16.50
  -5   3  -2  562.14   16.80
   5   3   2  559.14   11.80
  -5   3  -2  593.74   16.40
  -5   3  -2  560.34   17.50
  -5   3  -2  574.44   18.20
  -5   3  -2  554.74   17.10
   6  -3   2   -0.50    2.10
  -6  -3  -2    1.30    3.00
  -6  -3  -2   -1.40    2.90
   6  -3   2   -2.90    1.80
  -6  -3  -2    3.20    1.90
   6  -3   2    1.30    2.40
  -6   3  -2    0.20    2.90
  -6   3  -2    1.30    2.30
   6   3   2    0.70    0.80
  -6   3  -2    3.20    2.40
   6   3   2    2.00    2.20
  -6   3  -2    0.50    1.80
  -6   3  -2    1.80    2.90
   6   3   2    0.40    1.20
   6   3   2    2.10    2.00
   7  -3   2   28.70    4.40
   7  -3   2   43.70    6.00
  -7  -3  -2   33.70    5.70
  -7  -3  -2   47.50    6.20
  -7  -3  -2   38.50    6.30
   7  -3   2   22.40    4.20
   7   3   2   34.30    2.90
  -7   3  -2   33.80    5.70
  -7   3  -2   38.70    5.70
  -7   3  -2   28.40    5.20
   7   3   2   27.90    4.20
  -7   3  -2   31.10    4.90
   7   3   2   36.70    3.40
   7   3   2   37.40    3.90
  -7   3  -2   24.60    3.90
  -8  -3  -2    1.30    2.30
  -8  -3  -2    4.50    4.00
   8  -3   2    4.50    2.70
   8  -3   2    2.40    2.60
   8  -3   2    3.00    2.90
  -8  -3  -2    7.20    3.80
   8   3   2    7.70    3.50
  -8   3  -2    6.20    3.80
   8   3   2    5.90    1.70
  -8   3  -2    4.70    4.10
  -8   3  -2    4.80    2.50
   8   3   2    2.80    1.20
  -8   3  -2    9.40    3.30
  -8   3  -2    5.80    2.30
   9  -3   2   24.10    4.50
   9  -3   2   31.50    5.30
  -9  -3  -2   28.60    4.60
  -9  -3  -2   42.00    7.40
  -9  -3  -2   45.00    7.10
   9  -3   2   28.30    4.90
   9   3   2   38.40    4.10
  -9   3  -2   48.50    6.40
  -9   3  -2   41.70    6.70
  -9   3  -2   38.30    6.00
  -9   3  -2   42.20    7.30
  -9   3  -2   26.60    4.40
   9   3   2   28.90    5.10
  10  -3   2   19.80    4.40
  10  -3   2    9.30    3.90
  10  -3   2   15.50    4.30
 -10  -3  -2    8.30    3.30
 -10  -3  -2   15.90    5.60
 -10  -3  -2   22.30    6.50
  10   3   2   11.80    4.40
 -10   3  -2   11.00    3.30
 -10   3  -2   13.50    4.70
 -10   3  -2   16.50    5.50
 -10   3  -2   15.80    3.80
  10   3   2   16.40    3.60
  10   3   2   17.40    2.70
  10   3   2   19.00    2.70
 -11  -3  -2    1.30    3.20
  11  -3   2   -5.00    3.40
  11  -3   2   -5.50    3.60
 -11  -3  -2    4.60    5.10
 -11  -3  -2   -0.90    4.60
  11  -3   2    4.30    3.00
  11   3   2    0.70    2.50
  11   3   2   -3.40    2.70
  11   3   2   -1.50    3.90
 -11   3  -2    8.60    5.70
  11   3   2    3.80    2.10
 -11   3  -2   -0.30    3.60
 -11   3  -2    5.50    4.50
 -12  -3  -2   -2.40    5.10
  12  -3   2    0.90    4.10
  12  -3   2    5.90    3.70
 -12  -3  -2    0.40    4.80
  12  -3   2   -5.00    3.10
 -12   3  -2   -3.30    3.60
  12   3   2   -3.40    2.40
 -12   3  -2    2.10    4.70
  12   3   2   -2.10    3.30
 -12   3  -2    2.60    4.00
  12   3   2   -0.40    2.00
  12   3   2   -4.20    2.90
  13  -3   2    5.70    4.50
  13  -3   2   -0.70    4.60
 -13  -3  -2    5.70    6.40
 -13  -3  -2    3.80    4.30
  13  -3   2    0.20    3.50
  13   3   2   -2.60    2.50
  13   3   2    0.50    2.90
 -13   3  -2   -6.30    4.40
  13   3   2   -8.20    3.70
 -13   3  -2   10.10    5.80
 -13   3  -2    3.20    4.20
  14  -3   2    5.70    6.30
  14  -3   2   10.10    5.50
 -14  -3  -2    9.40    7.40
 -14  -3  -2   18.40    6.20
 -14   3  -2    6.60    5.70
  14   3   2   -3.60    5.10
 -14   3  -2   10.70    6.00
  14   3   2    4.40    3.40
 -14   3  -2   12.30    6.60
  14   3   2    0.90    4.00
  15  -3   2    6.10    4.20
 -15  -3  -2   -0.60    6.30
  15  -3   2   -1.00    5.80
 -15  -3  -2    2.20    7.00
 -15   3  -2    2.60    6.30
 -15   3  -2    1.30    5.90
 -16  -3  -2   11.20    7.10
 -16  -3  -2   15.70    7.80
  16  -3   2   10.70    4.80
 -16   3  -2   13.60    8.40
 -16   3  -2   14.60    7.40
 -16  -4   2    1.20    5.80
  16  -4  -2    5.20    6.10
 -16  -4   2   -6.70    6.50
 -16   4   2  -12.80    5.30
 -16   4   2   -1.60    6.60
 -16   4   2   -3.20    4.50
 -15  -4   2   -5.00    5.40
 -15  -4   2   -0.50    7.50
  15  -4  -2    4.70    4.70
  15   4  -2   -4.60    3.40
 -15   4   2    2.30    4.70
 -15   4   2   -0.90    5.40
 -15   4   2   -5.90    4.50
 -14  -4   2    0.70    2.20
 -14  -4   2   -1.40    5.70
  14  -4  -2   -8.70    4.70
 -14  -4   2   -1.00    5.50
 -14   4   2    0.20    5.10
 -14   4   2   -1.00    4.60
 -14   4   2    3.70    4.40
  14   4  -2    1.20    2.80
  14   4  -2   -3.00    4.70
 -13  -4   2   84.49    6.90
 -13  -4   2   74.69   12.00
  13  -4  -2   92.99   11.40
 -13  -4   2   90.19   12.30
 -13   4   2   85.49   10.20
 -13   4   2   73.89   10.80
  13   4  -2   59.69    7.40
 -13   4   2   75.19    9.10
 -12  -4   2   84.69   11.20
  12  -4  -2   78.99   10.60
 -12  -4   2   87.89   12.40
 -12  -4   2   75.99    6.50
 -12   4   2   80.29    8.70
 -12   4   2   73.29   10.50
  12   4  -2   80.99    8.00
  12   4  -2   85.29   12.40
 -12   4   2   90.69    9.60
  11  -4  -2  117.79   12.00
 -11  -4   2  135.29   12.60
 -11  -4   2  122.69   13.60
  11  -4  -2  138.39   14.60
 -11  -4   2  122.39    7.20
 -11   4   2  133.49   10.00
 -11   4   2  126.69   12.50
  11   4  -2  128.99    8.70
 -11   4   2  136.89   12.70
 -11   4   2  141.49   12.00
  11   4  -2  138.79   13.00
 -10  -4   2  494.55   14.30
 -10  -4   2  492.55   21.40
 -10  -4   2  467.15   20.80
  10  -4  -2  470.75   20.00
 -10  -4   2  490.15   22.20
  10  -4  -2  487.65   22.90
 -10   4   2  491.95   19.80
  10   4  -2  519.35   15.10
 -10   4   2  473.15   20.40
  10   4  -2  497.75   22.00
 -10   4   2  482.95   21.70
 -10   4   2  495.65   20.10
 -10   4   2  465.95   16.50
   9  -4  -2   26.50    5.00
  -9  -4   2   35.70    4.10
  -9  -4   2   28.00    6.10
  -9  -4   2   32.30    6.40
   9  -4  -2   19.10    4.90
  -9  -4   2   29.50    5.30
  -9   4   2   26.30    5.70
   9   4  -2   22.80    4.50
  -9   4   2   18.20    3.90
  -9   4   2   38.50    6.80
   9   4  -2   24.90    3.30
  -9   4   2   31.40    4.50
  -9   4   2   21.80    4.00
   8  -4  -2   26.00    4.80
  -8  -4   2   38.40    4.30
  -8  -4   2   34.10    6.10
   8  -4  -2   34.30    5.10
  -8  -4   2   34.50    6.20
  -8  -4   2   30.20    4.80
  -8   4   2   43.30    5.40
   8   4  -2   47.50    4.90
  -8   4   2   42.10    6.20
   8   4  -2   25.80    4.70
  -8   4   2   35.30    5.00
  -7  -4   2    9.70    3.50
   7  -4  -2   12.20    3.30
   7  -4  -2    7.40    3.10
  -7  -4   2   11.40    4.10
  -7  -4   2    9.20    4.10
  -7  -4   2    9.50    1.90
  -7   4   2    9.00    2.80
   7   4  -2    9.60    2.10
  -7   4   2   13.00    3.60
  -7   4   2   10.50    3.90
  -7   4   2   13.60    3.00
  -7   4   2   11.50    3.20
   7   4  -2   11.20    2.90
  -6  -4   2  668.33   20.50
  -6  -4   2  663.93   14.90
   6  -4  -2  636.84   20.40
  -6  -4   2  651.03   20.80
  -6  -4   2  655.73   20.70
   6  -4  -2  637.94   20.60
   6   4  -2  659.73   15.00
  -6   4   2  640.74   20.20
  -6   4   2  666.73   20.10
   6   4  -2  677.53   21.00
  -6   4   2  641.94   20.00
  -6   4   2  650.33   15.20
  -6   4   2  649.04   18.70
  -5  -4   2    2.10    2.30
  -5  -4   2    0.50    1.80
  -5  -4   2    3.20    3.30
   5  -4  -2   -0.40    2.30
  -5  -4   2    3.20    3.30
   5  -4  -2   -1.20    2.10
  -5   4   2    2.20    2.30
  -5   4   2    2.40    3.30
  -5   4   2   -0.80    1.40
   5   4  -2    1.10    1.50
  -5   4   2    4.60    2.50
  -5   4   2    1.70    1.80
   5   4  -2    0.30    2.10
  -4  -4   2  184.68    9.90
  -4  -4   2  182.88    9.90
   4  -4  -2  177.48    9.50
  -4  -4   2  177.08    4.60
   4  -4  -2  182.58    9.80
  -4  -4   2  183.88    4.50
  -4  -4   2  192.28    7.20
  -4  -4   2  192.88    9.80
   4  -4  -2  175.18    5.70
  -4   4   2  179.18    5.70
  -4   4   2  190.78    9.40
   4   4  -2  198.48    7.20
  -4   4   2  179.98    9.70
  -4   4   2  195.58    9.70
   4   4  -2  180.98    9.80
  -4   4   2  189.28    8.30
   4   4  -2  180.78    9.70
  -3  -4   2  769.42   14.20
  -3  -4   2  762.62   14.30
  -3  -4   2  795.92   19.90
   3  -4  -2  811.02   20.10
  -3  -4   2  795.22   19.80
  -3  -4   2  803.02   16.40
   3  -4  -2  797.32   19.00
   3  -4  -2  773.72   13.60
   3   4  -2  763.72   19.60
  -3   4   2  815.62   18.80
  -3   4   2  780.42   16.80
  -3   4   2  787.92   19.50
   3   4  -2  796.62   16.30
  -3   4   2  775.82   20.00
  -3   4   2  792.02   13.70
   3   4  -2  807.32   20.10
   2  -4  -2   87.89    5.70
  -2  -4   2  109.29    7.00
   2  -4  -2   85.59    6.60
   2  -4  -2   92.09    3.80
  -2  -4   2   92.29    5.40
   2   4  -2   92.19    4.80
  -2   4   2   97.99    3.80
   2   4  -2   98.69    6.90
  -2   4   2   94.09    4.90
   2   4  -2   93.39    5.50
  -2   4   2   85.79    6.20
   2   4  -2   98.99    6.90
  -2   4   2   85.39    6.70
  -2   4   2   97.39    5.90
   2   4  -2   89.69    6.70
  -1  -4   2   15.20    2.40
   1  -4  -2   15.40    2.80
   1  -4  -2   14.40    1.90
  -1  -4   2   12.90    2.40
  -1   4   2   14.10    2.50
   1   4  -2   20.10    2.80
  -1   4   2   13.80    1.90
   1   4  -2   22.50    3.80
   1   4  -2   18.80    2.80
   0  -4  -2   29.10    3.50
   0  -4   2   19.50    2.90
   0  -4   2   19.10    2.70
   0  -4  -2   29.60    3.40
   0  -4  -2   31.10    3.90
   0  -4  -2   21.30    2.70
   0  -4   2   22.20    3.00
   0   4  -2   32.10    4.20
   0   4  -2   17.60    2.80
   0   4   2   33.70    4.70
   0   4  -2   24.10    3.60
   0   4  -2   25.50    3.60
   0   4   2   32.00    4.00
   0   4  -2   19.80    2.90
  -1  -4  -2  698.83   16.00
   1  -4   2  747.03   18.30
  -1  -4  -2  733.43   14.60
  -1  -4  -2  734.23   14.10
   1  -4   2  723.33   17.70
  -1  -4  -2  728.23   14.70
   1  -4   2  725.93   17.50
   1  -4   2  725.23   17.90
  -1   4  -2  705.13   17.50
   1   4   2  736.33   16.10
  -1   4  -2  724.33   17.80
  -1   4  -2  697.83   16.50
  -1   4  -2  748.33   17.90
   1   4   2  735.73   14.10
  -1   4  -2  731.53   17.40
   1   4   2  705.03   14.30
  -2  -4  -2  370.76   10.40
   2  -4   2  361.96   12.20
  -2  -4  -2  356.26    7.90
   2  -4   2  364.16   12.70
  -2  -4  -2  357.06    9.40
  -2  -4  -2  370.26   11.70
   2  -4   2  356.16   12.30
  -2   4  -2  342.87   12.20
  -2   4  -2  367.26   12.70
  -2   4  -2  351.36   11.80
   2   4   2  341.97    9.60
   2   4   2  349.37    7.90
  -2   4  -2  354.26   11.00
   2   4   2  366.56    9.40
  -3  -4  -2   11.90    3.00
   3  -4   2    8.30    2.50
  -3  -4  -2   10.30    3.40
   3  -4   2    6.50    2.30
  -3  -4  -2    8.20    1.90
   3  -4   2    5.20    2.50
  -3   4  -2    9.20    3.30
   3   4   2    8.50    1.80
  -3   4  -2    9.00    2.90
   3   4   2   11.50    2.20
  -3   4  -2    6.80    2.40
  -3   4  -2    7.70    3.00
   4  -4   2  674.13   19.90
  -4  -4  -2  660.23   18.80
  -4  -4  -2  661.83   17.80
   4  -4   2  650.73   18.90
   4  -4   2  681.83   19.30
  -4  -4  -2  634.84   14.30
  -4  -4  -2  668.63   16.70
   4   4   2  646.14   13.10
  -4   4  -2  632.44   19.00
  -4   4  -2  654.53   17.00
  -4   4  -2  645.34   18.80
  -4   4  -2  652.53   18.50
   4   4   2  675.03   16.70
  -5  -4  -2   11.00    3.80
  -5  -4  -2    9.90    2.60
   5  -4   2    6.50    2.40
  -5  -4  -2   12.80    2.00
   5  -4   2    8.30    2.70
   5  -4   2   12.10    3.00
  -5   4  -2    6.80    2.60
   5   4   2    7.40    2.50
  -5   4  -2   11.50    3.20
  -5   4  -2   11.80    3.80
   5   4   2   14.10    2.00
  -5   4  -2   12.10    4.00
  -5   4  -2   10.40    2.70
   6  -4   2    8.00    2.80
   6  -4   2    9.30    3.10
  -6  -4  -2   15.80    4.10
   6  -4   2   14.00    3.20
  -6  -4  -2   17.60    4.90
  -6  -4  -2    8.60    2.40
  -6   4  -2   15.90    4.00
   6   4   2   12.50    1.80
  -6   4  -2   11.80    2.70
   6   4   2   13.80    3.00
  -6   4  -2   10.50    2.60
  -6   4  -2   16.80    4.60
   7  -4   2    2.60    2.10
  -7  -4  -2    3.40    2.10
  -7  -4  -2    0.40    3.10
   7  -4   2    3.80    2.20
  -7  -4  -2    5.40    3.70
   7  -4   2    2.40    2.40
  -7   4  -2    4.10    3.80
   7   4   2    1.70    2.30
   7   4   2   -0.50    1.40
  -7   4  -2    5.40    2.60
  -7   4  -2    6.10    3.60
  -7   4  -2    1.40    2.10
  -7   4  -2    0.90    2.60
   8  -4   2    9.60    3.00
   8  -4   2    8.80    3.60
  -8  -4  -2   11.60    4.40
  -8  -4  -2    9.50    2.90
  -8  -4  -2   15.70    5.40
   8  -4   2    3.50    2.80
  -8   4  -2    5.60    2.60
   8   4   2   10.00    1.80
  -8   4  -2   10.30    4.00
  -8   4  -2   17.90    4.80
   8   4   2    9.20    3.00
  -8   4  -2   12.30    4.10
   8   4   2    9.70    1.90
  -8   4  -2    7.80    2.80
   9  -4   2   -1.60    2.60
   9  -4   2   -2.50    2.50
  -9  -4  -2   -3.00    3.20
  -9  -4  -2   -3.10    2.30
   9  -4   2   -0.40    2.50
  -9  -4  -2    3.10    4.70
   9   4   2    2.00    1.80
   9   4   2    2.10    2.90
  -9   4  -2   -2.20    2.20
  -9   4  -2    0.00    3.10
  -9   4  -2   -2.90    1.70
  -9   4  -2    0.80    3.80
  -9   4  -2   -2.20    3.10
   9   4   2   -0.10    1.80
  10  -4   2    5.00    3.40
  10  -4   2   10.90    4.10
 -10  -4  -2    1.40    4.50
  10  -4   2    7.00    3.50
 -10  -4  -2    3.60    3.00
 -10  -4  -2   10.60    5.60
  10   4   2    3.30    3.40
 -10   4  -2    4.40    3.90
  10   4   2    2.50    1.50
  10   4   2    2.40    1.60
 -10   4  -2    3.80    4.60
 -10   4  -2   14.10    5.00
 -11  -4  -2    8.50    5.50
  11  -4   2    9.30    4.30
 -11  -4  -2    9.90    5.70
  11  -4   2   10.70    4.00
 -11  -4  -2   10.30    4.20
  11  -4   2    3.20    4.20
  11   4   2   10.00    4.60
 -11   4  -2   12.60    5.90
  11   4   2   10.60    2.10
 -11   4  -2   13.90    4.90
  11   4   2   10.40    1.90
 -11   4  -2   15.80    5.40
  12  -4   2   -2.00    3.20
  12  -4   2   -3.10    4.10
 -12  -4  -2    0.60    5.40
 -12  -4  -2    9.30    5.80
 -12   4  -2    5.00    5.00
  12   4   2   -4.00    1.70
 -12   4  -2    7.20    5.00
  12   4   2   -4.20    1.70
  12   4   2    4.20    4.20
 -12   4  -2   -1.70    4.10
 -13  -4  -2    4.50    5.20
  13  -4   2    5.00    3.80
  13  -4   2   -4.50    3.40
 -13  -4  -2   -1.90    5.30
 -13   4  -2   -5.60    3.60
 -13   4  -2    4.60    4.40
  13   4   2   -8.20    3.70
 -13   4  -2  -10.40    4.10
  14  -4   2    8.90    5.30
 -14  -4  -2   15.10    6.40
  14  -4   2   11.30    6.50
 -14  -4  -2    3.70    5.30
 -14   4  -2    7.10    5.90
 -14   4  -2    3.50    5.20
  14   4   2    5.60    3.00
  14   4   2    3.00    5.80
 -14   4  -2   14.70    6.80
  15  -4   2   -3.20    5.10
 -15  -4  -2   -2.70    5.40
  15  -4   2   -2.70    4.20
 -15  -4  -2   -4.90    5.60
 -15   4  -2   -1.50    4.70
 -15   4  -2   13.70    6.80
 -15   4  -2    7.70    6.00
  16  -4   2    9.50    5.10
 -16  -4  -2   -1.40    6.00
  16  -4   2    3.70    7.20
 -16  -4  -2   -1.70    6.60
 -16   4  -2    0.70    5.30
 -16   4  -2    1.20    6.50
 -16  -5   2    6.50    6.60
 -16   5   2    1.30    6.20
 -16   5   2   -2.60    6.10
 -16   5   2    3.40    6.20
 -15  -5   2    4.60    6.50
 -15  -5   2  -10.80    6.20
  15  -5  -2   -0.80    4.80
  15   5  -2   -5.00    4.40
 -15   5   2    0.50    5.10
 -15   5   2   10.70    6.10
 -15   5   2    2.10    5.20
 -14  -5   2   21.40    7.80
 -14  -5   2   11.00    6.70
  14  -5  -2   26.30    6.60
 -14  -5   2   11.20    2.80
 -14   5   2   20.40    7.20
 -14   5   2   12.70    5.70
  14   5  -2   12.50    5.50
 -14   5   2   10.30    6.30
  14   5  -2    6.30    3.20
  13  -5  -2   42.50    7.40
 -13  -5   2   50.99   10.00
 -13  -5   2   42.40    5.10
  13  -5  -2   34.80    7.70
 -13   5   2   51.99    9.20
  13   5  -2   26.10    6.30
  13   5  -2   33.50    4.00
 -13   5   2   46.00    9.20
 -12  -5   2   14.70    2.50
 -12  -5   2   15.10    6.90
  12  -5  -2    9.60    4.70
  12  -5  -2   14.80    4.60
 -12  -5   2    9.40    6.20
 -12   5   2   22.50    7.10
  12   5  -2   14.00    5.10
 -12   5   2   18.40    4.90
 -12   5   2   22.20    5.90
  12   5  -2    8.10    2.70
  11  -5  -2    0.10    3.00
 -11  -5   2   -3.50    1.60
  11  -5  -2   -4.30    3.60
 -11  -5   2   -1.70    4.40
 -11  -5   2    5.10    5.40
 -11   5   2    4.30    3.90
 -11   5   2   -4.80    4.30
  11   5  -2   -0.90    2.90
 -11   5   2    2.80    4.70
  10  -5  -2  170.48   14.70
 -10  -5   2  155.78   13.10
  10  -5  -2  178.68   13.00
 -10  -5   2  170.58    7.70
 -10  -5   2  187.48   14.30
 -10  -5   2  168.78   13.30
 -10   5   2  173.58   12.30
 -10   5   2  172.58   12.80
  10   5  -2  156.78    8.10
  10   5  -2  177.98   13.90
 -10   5   2  176.78   13.00
 -10   5   2  179.48   10.40
  -9  -5   2  102.99    6.00
  -9  -5   2  111.09   11.00
   9  -5  -2  103.69   10.50
  -9  -5   2  119.29   11.70
  -9  -5   2  102.09   10.70
   9  -5  -2  104.09   11.00
  -9   5   2  100.19    9.60
   9   5  -2  115.89   11.00
  -9   5   2   93.29    9.40
  -9   5   2  100.09    9.70
  -9   5   2  110.19   10.30
   9   5  -2  108.59    6.40
  -9   5   2   97.39    7.50
  -8  -5   2   39.40    6.80
  -8  -5   2   37.80    6.80
  -8  -5   2   26.20    4.80
   8  -5  -2   32.60    5.50
   8  -5  -2   23.20    4.60
  -8  -5   2   33.80    3.80
  -8   5   2   34.00    4.50
  -8   5   2   25.60    3.90
  -8   5   2   37.30    6.50
  -8   5   2   38.60    6.00
  -8   5   2   31.90    4.70
   8   5  -2   24.20    4.60
   8   5  -2   34.40    4.10
  -7  -5   2  126.09   10.60
  -7  -5   2  115.09    6.00
   7  -5  -2  123.69    9.80
  -7  -5   2  123.29    9.90
  -7  -5   2  111.89    9.50
   7  -5  -2  127.59   10.70
   7   5  -2  126.49   10.10
  -7   5   2  131.09    9.90
  -7   5   2  140.99    9.40
  -7   5   2  123.49   10.00
  -7   5   2  116.79    6.50
  -7   5   2  133.59   10.00
   7   5  -2  128.99    6.30
  -6  -5   2  212.68    7.90
   6  -5  -2  225.18   12.30
  -6  -5   2  206.18   11.90
   6  -5  -2  189.38   11.40
  -6  -5   2  214.88   12.30
  -6  -5   2  200.78   11.70
  -6   5   2  209.08   11.50
  -6   5   2  211.68   10.50
  -6   5   2  214.58   11.60
  -6   5   2  197.98    7.70
   6   5  -2  218.98   12.00
  -6   5   2  211.28   11.90
   6   5  -2  209.28    7.70
   5  -5  -2  127.39    9.10
  -5  -5   2  132.99    6.40
   5  -5  -2  127.59    9.40
  -5  -5   2  122.39    9.30
  -5  -5   2  130.69    9.40
  -5  -5   2  127.89    8.80
   5   5  -2  127.39    6.10
   5   5  -2  123.89    9.00
  -5   5   2  126.29    9.00
  -5   5   2  122.99    8.60
  -5   5   2  121.99    7.80
  -5   5   2  122.89    5.60
  -5   5   2  127.89    9.00
  -4  -5   2    1.20    2.80
  -4  -5   2   -1.90    3.00
  -4  -5   2   -0.70    1.50
  -4  -5   2    1.00    1.20
  -4  -5   2    2.90    2.20
   4  -5  -2    0.20    2.40
  -4  -5   2    2.50    1.60
   4  -5  -2   -0.30    1.90
  -4   5   2    0.30    2.30
  -4   5   2    1.50    1.60
  -4   5   2    2.00    1.90
   4   5  -2    1.10    1.40
   4   5  -2    2.10    3.20
   4   5  -2    2.20    2.00
  -4   5   2    1.00    2.20
  -4   5   2   -2.10    2.60
  -3  -5   2    1.70    1.90
  -3  -5   2    6.50    3.10
   3  -5  -2   -1.00    1.80
  -3  -5   2    2.30    1.90
   3  -5  -2    0.30    1.70
  -3  -5   2    0.90    1.70
   3   5  -2    1.30    1.40
  -3   5   2    1.30    2.70
  -3   5   2    1.70    2.00
  -3   5   2    2.00    1.50
   3   5  -2    0.10    1.80
  -3   5   2    1.20    2.00
  -3   5   2    2.20    1.80
   3   5  -2    3.60    2.00
   3   5  -2    2.10    2.90
  -2  -5   2  260.67   10.80
   2  -5  -2  244.78   10.50
   2  -5  -2  237.88    9.30
  -2  -5   2  266.57    9.20
  -2   5   2  252.67    9.30
   2   5  -2  245.98   10.60
   2   5  -2  255.37    9.10
   2   5  -2  255.97   10.80
  -2   5   2  262.47   11.10
   2   5  -2  251.37    8.60
  -2   5   2  256.87    8.40
  -2   5   2  251.47    7.10
  -2   5   2  251.57   10.40
   2   5  -2  254.67   10.60
   1  -5  -2   27.80    4.00
  -1  -5   2   21.00    2.90
  -1  -5   2   17.40    2.80
   1  -5  -2   16.30    2.70
   1   5  -2   21.10    3.30
  -1   5   2   18.00    3.00
   1   5  -2   18.00    2.90
  -1   5   2   16.80    2.20
  -1   5   2   23.50    4.20
   1   5  -2   26.20    4.20
   1   5  -2   21.70    3.80
  -1   5   2   23.40    3.00
   1   5  -2   15.60    2.60
   0  -5   2  697.13   18.40
   0  -5  -2  661.53   15.30
   0  -5   2  701.83   17.40
   0  -5   2  686.63   17.30
   0  -5   2  677.33   17.90
   0  -5  -2  687.03   16.20
   0  -5  -2  675.13   14.60
   0  -5  -2  688.63   14.90
   0   5  -2  670.93   17.10
   0   5  -2  679.73   17.30
   0   5   2  673.03   17.20
   0   5  -2  665.63   17.00
   0   5   2  672.53   14.30
   0   5   2  667.53   15.10
   0   5   2  673.43   16.00
   0   5  -2  659.53   17.40
  -1  -5  -2  101.99    6.40
   1  -5   2  106.79    7.50
   1  -5   2  105.69    7.30
  -1  -5  -2  105.19    5.60
  -1  -5  -2  101.19    5.30
  -1  -5  -2  106.89    5.40
   1  -5   2  101.79    7.10
  -1  -5  -2  101.99    5.50
   1  -5   2  103.39    7.40
   1   5   2  109.09    6.40
  -1   5  -2  104.89    7.20
   1   5   2  105.29    5.60
   1   5   2  109.59    5.40
  -1   5  -2  115.99    7.60
  -1   5  -2  106.29    7.00
  -1   5  -2   95.69    6.50
  -1   5  -2  104.79    7.10
  -2  -5  -2  111.19    7.10
  -2  -5  -2  115.39    5.10
  -2  -5  -2  112.09    5.90
  -2  -5  -2  107.49    5.00
   2  -5   2  105.39    7.60
  -2  -5  -2  112.59    6.30
   2  -5   2  119.89    7.90
   2  -5   2  115.99    8.10
  -2   5  -2  103.29    6.50
  -2   5  -2  111.49    7.80
   2   5   2  111.19    6.00
   2   5   2  109.19    5.80
  -2   5  -2  104.19    7.30
   2   5   2  123.39    5.00
  -2   5  -2  117.79    8.00
   3  -5   2   -0.50    1.90
  -3  -5  -2    3.00    2.60
  -3  -5  -2    0.20    1.60
   3  -5   2    0.90    1.90
  -3  -5  -2    0.60    1.10
  -3  -5  -2    0.40    1.10
   3  -5   2    0.30    2.00
  -3  -5  -2    3.90    2.90
  -3   5  -2   -0.10    2.20
  -3   5  -2    2.50    1.90
   3   5   2    0.10    1.80
  -3   5  -2   -1.40    2.40
   3   5   2   -1.70    1.30
  -3   5  -2   -1.60    3.10
  -4  -5  -2  452.55   16.00
  -4  -5  -2  462.65   14.70
   4  -5   2  484.85   16.80
   4  -5   2  465.85   16.90
  -4  -5  -2  454.95   13.60
   4  -5   2  464.35   16.40
  -4   5  -2  486.35   16.60
  -4   5  -2  440.66   16.20
   4   5   2  445.36   13.50
   4   5   2  435.26   10.70
  -4   5  -2  451.25   15.70
  -4   5  -2  457.55   14.10
  -5  -5  -2  164.48    6.60
  -5  -5  -2  193.78   10.50
  -5  -5  -2  195.88   11.10
  -5  -5  -2  193.28    9.70
   5  -5   2  195.88   11.50
   5  -5   2  185.08   10.80
   5  -5   2  192.38   10.90
  -5   5  -2  187.48   11.20
   5   5   2  177.38    9.20
  -5   5  -2  188.48    9.40
   5   5   2  180.78    5.90
  -5   5  -2  192.48   11.10
  -5   5  -2  197.58   10.90
   6  -5   2    3.50    2.30
   6  -5   2    0.20    2.10
  -6  -5  -2    4.50    3.20
  -6  -5  -2    1.40    1.30
   6  -5   2    1.40    2.30
  -6  -5  -2    2.20    3.00
  -6  -5  -2    3.70    2.40
  -6   5  -2    4.20    2.90
  -6   5  -2    4.50    2.40
   6   5   2    3.00    1.20
  -6   5  -2    4.70    3.60
  -6   5  -2    4.40    3.50
   6   5   2    2.80    2.20
   7  -5   2   -0.40    2.30
  -7  -5  -2    3.30    2.00
   7  -5   2   -1.30    2.60
  -7  -5  -2    5.70    3.50
   7  -5   2    2.70    2.40
  -7  -5  -2   -0.30    3.40
  -7   5  -2    3.10    3.10
   7   5   2    2.10    2.30
  -7   5  -2    1.20    2.10
  -7   5  -2    1.50    2.00
  -7   5  -2    0.80    3.30
  -7   5  -2    6.90    3.10
  -8  -5  -2  131.09   11.30
  -8  -5  -2  122.69    9.70
   8  -5   2  120.89   10.50
   8  -5   2  118.19   10.00
   8  -5   2  104.09   10.20
  -8  -5  -2  123.19   10.50
  -8   5  -2  118.89   10.60
   8   5   2  126.29   10.10
  -8   5  -2  116.49    8.90
  -8   5  -2  114.09   10.20
  -8   5  -2  122.69   10.00
  -8   5  -2  122.49   10.30
   9  -5   2  289.07   15.30
  -9  -5  -2  289.17   16.40
  -9  -5  -2  291.27   15.00
  -9  -5  -2  263.07   15.90
   9  -5   2  324.47   17.10
   9  -5   2  273.97   16.70
  -9   5  -2  276.17   13.90
  -9   5  -2  303.97   16.00
  -9   5  -2  273.87   15.60
  -9   5  -2  280.37   16.30
   9   5   2  274.07   15.40
 -10  -5  -2  121.49   12.30
  10  -5   2  104.79   11.80
  10  -5   2  106.39   12.00
 -10  -5  -2  105.59   10.90
  10  -5   2  127.89   11.30
 -10  -5  -2  131.79   13.10
 -10   5  -2  113.59    9.60
  10   5   2  115.19   11.60
 -10   5  -2  114.19   11.90
 -10   5  -2  130.79   11.60
  11  -5   2    5.80    4.20
  11  -5   2   11.30    3.80
 -11  -5  -2    5.80    4.10
 -11  -5  -2   15.00    6.90
 -11  -5  -2    5.50    5.40
 -11   5  -2   21.00    6.20
 -11   5  -2    9.50    5.60
  11   5   2    3.80    3.90
 -11   5  -2   17.10    5.10
  12  -5   2   22.40    5.50
 -12  -5  -2   18.00    6.40
 -12  -5  -2   32.70    8.20
  12  -5   2   25.40    5.40
  12   5   2   14.70    5.40
 -12   5  -2   25.00    7.60
 -12   5  -2   27.50    7.30
 -12   5  -2   21.80    6.30
  13  -5   2    9.00    4.70
 -13  -5  -2   -0.70    5.10
 -13  -5  -2   15.30    7.40
  13  -5   2    4.10    4.40
 -13   5  -2    6.90    5.70
 -13   5  -2    2.50    5.00
 -13   5  -2    8.50    5.50
  13   5   2    2.00    4.30
  14  -5   2    6.60    4.50
 -14  -5  -2   -6.50    4.90
 -14  -5  -2    4.80    6.10
  14  -5   2    4.70    6.50
 -14   5  -2    4.00    5.20
 -14   5  -2    4.60    4.80
 -14   5  -2    8.10    5.90
 -15  -5  -2    8.60    7.30
  15  -5   2   -0.40    4.60
 -15  -5  -2   -3.80    6.40
  15  -5   2   -3.20    5.70
 -15   5  -2    3.00    5.30
 -15   5  -2   -8.70    5.30
 -15   5  -2   -4.80    5.80
 -15  -6   2   -9.00    5.50
 -15  -6   2   12.10    6.60
 -15   6   2   -1.50    6.30
 -15   6   2    0.00    5.70
 -15   6   2   -4.90    4.80
 -14  -6   2   28.00    8.40
  14   6  -2   18.50    3.10
 -14   6   2   30.20    6.80
 -14   6   2   32.40    9.00
  14   6  -2   16.70    4.90
  14   6  -2   12.10    6.50
 -14   6   2   34.20    8.70
  13  -6  -2   39.50    8.30
 -13  -6   2   54.79    5.00
 -13  -6   2   65.69   12.20
  13  -6  -2   44.80    7.40
 -13   6   2   59.69    9.60
 -13   6   2   51.69    8.60
 -13   6   2   51.39    7.40
  13   6  -2   31.60    6.90
  13   6  -2   45.10    5.20
  12  -6  -2    8.90    5.10
 -12  -6   2   11.70    6.40
 -12  -6   2   12.10    6.70
 -12  -6   2   13.50    2.30
  12  -6  -2    8.50    4.50
 -12   6   2   14.50    4.90
  12   6  -2    5.40    4.40
 -12   6   2   23.30    6.60
 -12   6   2   11.40    6.00
  11  -6  -2   -0.10    3.40
 -11  -6   2   -0.90    1.50
 -11  -6   2    3.70    5.90
  11  -6  -2    6.70    4.50
 -11  -6   2    3.10    5.70
 -11   6   2    0.80    3.40
  11   6  -2   -2.40    3.30
 -11   6   2    5.10    5.10
  11   6  -2    0.20    1.80
 -11   6   2    2.20    4.50
 -10  -6   2   40.70    8.00
 -10  -6   2   57.89    9.70
 -10  -6   2   50.09    4.00
  10  -6  -2   34.70    6.40
  10  -6  -2   31.50    6.00
 -10   6   2   47.40    8.70
  10   6  -2   47.90    4.90
 -10   6   2   49.20    7.70
 -10   6   2   41.30    5.60
  -9  -6   2   23.20    6.30
  -9  -6   2   22.50    6.70
  -9  -6   2   15.90    2.30
   9  -6  -2   12.50    4.00
   9  -6  -2   13.20    4.10
  -9  -6   2   10.60    4.40
  -9   6   2   25.80    5.90
   9   6  -2   15.30    2.40
  -9   6   2   12.70    3.90
  -9   6   2   15.90    5.60
   9   6  -2   11.70    4.00
  -9   6   2   17.70    3.20
  -9   6   2   23.40    4.10
   8  -6  -2   84.89    9.70
  -8  -6   2   95.59   10.60
  -8  -6   2   84.49    5.10
   8  -6  -2   86.59    9.80
  -8  -6   2   80.49    9.70
  -8  -6   2   73.49    9.30
  -8   6   2   84.49    9.10
  -8   6   2   96.19    8.20
  -8   6   2   80.09    8.90
   8   6  -2   86.69    5.40
  -8   6   2   69.39    6.00
   8   6  -2   75.69    9.80
  -8   6   2   92.79    9.90
   7  -6  -2    8.70    3.40
  -7  -6   2    4.00    3.10
  -7  -6   2    8.80    1.90
  -7  -6   2   10.10    4.90
   7  -6  -2    7.90    3.40
  -7  -6   2    4.30    3.00
  -7   6   2    7.40    2.90
   7   6  -2    4.80    2.90
  -7   6   2   11.30    2.60
  -7   6   2   12.20    4.20
  -7   6   2    7.30    2.70
  -7   6   2   11.80    4.10
   7   6  -2    7.50    1.80
  -6  -6   2   56.59    7.80
   6  -6  -2   68.09    8.50
  -6  -6   2   63.29    5.10
  -6  -6   2   68.09    7.70
   6  -6  -2   59.79    7.10
  -6  -6   2   70.99    8.10
   6   6  -2   68.39    4.80
  -6   6   2   69.99    4.80
  -6   6   2   58.69    7.40
  -6   6   2   67.79    7.00
  -6   6   2   68.99    7.40
  -6   6   2   60.49    7.40
   6   6  -2   56.79    7.30
  -5  -6   2   12.70    4.40
  -5  -6   2   19.70    4.80
   5  -6  -2   10.40    3.20
  -5  -6   2   14.60    1.90
   5  -6  -2    8.40    2.90
  -5  -6   2   15.30    2.10
  -5  -6   2   10.40    2.20
  -5  -6   2   12.00    3.10
  -5   6   2   13.00    3.00
  -5   6   2    9.70    3.10
   5   6  -2   19.90    4.40
  -5   6   2   20.00    5.00
   5   6  -2   12.30    3.00
  -5   6   2   17.50    3.50
  -4  -6   2    9.70    2.10
  -4  -6   2    8.70    2.60
  -4  -6   2   18.40    4.30
   4  -6  -2   12.60    2.90
   4  -6  -2    7.30    2.80
  -4  -6   2   12.00    2.30
   4   6  -2   12.00    2.70
  -4   6   2   16.40    4.50
   4   6  -2   12.50    2.30
  -4   6   2   10.30    3.00
  -4   6   2   10.40    2.70
   4   6  -2   13.50    4.10
  -4   6   2   14.00    3.30
  -3  -6   2   34.10    5.20
  -3  -6   2   37.80    4.60
   3  -6  -2   20.00    3.10
  -3  -6   2   42.60    6.10
   3  -6  -2   26.50    4.20
   3   6  -2   39.70    5.80
   3   6  -2   20.80    3.40
   3   6  -2   33.60    5.40
   3   6  -2   34.30    4.10
  -3   6   2   33.30    3.40
  -3   6   2   22.70    3.70
  -3   6   2   28.00    3.90
  -3   6   2   23.10    3.20
   3   6  -2   37.60    4.30
  -3   6   2   32.20    5.60
   2  -6  -2   84.99    7.40
  -2  -6   2   83.49    7.10
  -2  -6   2   85.39    6.20
   2  -6  -2   81.79    6.30
   2   6  -2   86.99    7.20
   2   6  -2   77.99    7.20
  -2   6   2   87.39    4.80
  -2   6   2   89.79    5.80
  -2   6   2   83.49    6.20
   2   6  -2   84.29    5.80
  -2   6   2   91.59    7.40
  -2   6   2   83.19    6.80
   2   6  -2   88.49    6.20
   2   6  -2   85.49    7.30
   1  -6  -2  370.36   11.80
   1  -6  -2  358.96   12.70
  -1  -6   2  363.56   12.30
  -1  -6   2  372.96   13.60
  -1  -6   2  349.77   12.00
   1  -6  -2  354.26   11.40
   1   6  -2  357.16   13.10
  -1   6   2  338.47   10.40
  -1   6   2  336.67   10.20
   1   6  -2  354.66   12.00
  -1   6   2  357.36   12.40
  -1   6   2  341.67   11.10
  -1   6   2  339.77   13.10
   1   6  -2  368.96   13.70
   1   6  -2  356.36   13.00
   1   6  -2  351.86   12.10
   0  -6  -2    5.60    1.80
   0  -6  -2    6.60    2.00
   0  -6   2    8.00    2.60
   0  -6  -2   12.30    3.00
   0  -6   2    6.20    2.20
   0  -6   2    4.50    2.10
   0  -6  -2    6.50    2.20
   0  -6   2    5.50    2.20
   0   6   2    6.20    2.20
   0   6   2    7.10    2.50
   0   6   2   12.50    3.50
   0   6  -2    8.00    3.20
   0   6  -2    5.00    2.20
   0   6   2    8.90    2.70
   0   6  -2    9.60    3.20
   0   6  -2    8.40    3.10
  -1  -6  -2  504.15   13.10
   1  -6   2  520.05   16.20
  -1  -6  -2  501.85   13.50
   1  -6   2  531.45   16.90
   1  -6   2  502.15   16.00
  -1  -6  -2  502.15   13.40
  -1  -6  -2  505.25   13.00
  -1  -6  -2  502.45   14.60
   1  -6   2  508.05   16.40
  -1   6  -2  494.65   15.00
   1   6   2  495.15   13.40
  -1   6  -2  514.45   15.70
   1   6   2  491.65   14.50
  -1   6  -2  509.65   16.20
   1   6   2  489.25   13.20
  -2  -6  -2   34.20    3.80
  -2  -6  -2   27.60    4.40
   2  -6   2   19.70    3.50
  -2  -6  -2   37.70    4.80
  -2  -6  -2   37.80    4.30
  -2  -6  -2   30.60    3.90
   2  -6   2   22.60    3.90
   2  -6   2   22.70    3.50
  -2   6  -2   29.80    4.80
  -2   6  -2   29.60    4.20
  -2   6  -2   39.90    5.80
   2   6   2   31.30    3.90
  -2   6  -2   30.30    4.60
   2   6   2   28.10    3.90
  -3  -6  -2  245.78    7.30
   3  -6   2  245.68   11.90
  -3  -6  -2  254.07    7.40
   3  -6   2  250.17   12.30
  -3  -6  -2  250.17    9.60
   3  -6   2  259.57   12.30
  -3  -6  -2  246.78   11.60
  -3  -6  -2  242.98   10.20
   3   6   2  239.98    8.80
  -3   6  -2  254.17   10.50
  -3   6  -2  257.37   11.90
   3   6   2  250.87    9.50
  -3   6  -2  244.68   12.10
  -3   6  -2  254.97   11.60
   4  -6   2   16.10    3.60
  -4  -6  -2   29.70    5.50
  -4  -6  -2   19.90    4.10
  -4  -6  -2   20.40    3.10
   4  -6   2   18.60    3.70
   4   6   2   19.60    3.00
  -4   6  -2   20.00    3.90
  -4   6  -2   16.80    3.40
  -4   6  -2   23.40    4.60
  -4   6  -2   22.50    4.60
  -5  -6  -2  103.59    8.20
   5  -6   2  102.49    9.10
   5  -6   2  106.79    9.10
  -5  -6  -2  113.19    9.40
   5  -6   2  110.99    9.20
  -5  -6  -2  104.09    7.50
  -5   6  -2   96.99    9.20
  -5   6  -2   87.69    8.10
   5   6   2  106.29    4.90
   5   6   2   99.19    7.40
  -5   6  -2  105.99    8.60
  -5   6  -2  100.09    7.40
   6  -6   2    9.90    3.30
  -6  -6  -2   15.70    4.30
   6  -6   2   18.10    4.30
  -6  -6  -2   17.40    3.20
  -6  -6  -2   19.60    4.70
  -6  -6  -2   13.00    2.10
   6  -6   2   13.70    3.30
  -6   6  -2   22.40    4.30
  -6   6  -2   12.00    3.00
  -6   6  -2   24.70    5.20
   6   6   2   12.30    2.90
  -6   6  -2   19.80    4.70
   7  -6   2    3.40    2.90
   7  -6   2    4.70    3.00
   7  -6   2    1.80    2.60
  -7  -6  -2    7.00    4.20
  -7  -6  -2    3.20    2.50
  -7  -6  -2   11.20    4.80
  -7   6  -2    3.40    3.50
  -7   6  -2    4.80    3.10
  -7   6  -2    7.00    2.90
   7   6   2    6.40    2.60
  -7   6  -2   12.50    4.40
  -8  -6  -2  172.78   12.80
   8  -6   2  168.78   12.00
   8  -6   2  174.58   13.00
   8  -6   2  179.48   13.70
  -8  -6  -2  178.98   13.20
  -8  -6  -2  181.88   11.60
   8   6   2  173.28   12.00
  -8   6  -2  186.78   13.10
  -8   6  -2  187.38   13.40
  -8   6  -2  186.38   11.10
  -8   6  -2  167.78   12.10
   9  -6   2   -3.80    2.80
   9  -6   2   -4.30    2.70
  -9  -6  -2   -5.60    4.60
  -9  -6  -2   -0.30    4.30
  -9  -6  -2    1.50    2.60
   9   6   2    4.60    3.10
  -9   6  -2    2.60    3.90
  -9   6  -2    6.80    5.10
  -9   6  -2    6.30    3.40
 -10  -6  -2    3.20    5.20
 -10  -6  -2    4.90    2.50
  10  -6   2    6.70    3.50
 -10  -6  -2    1.90    5.00
  10  -6   2    7.10    3.50
 -10   6  -2   -1.60    3.50
  10   6   2    1.40    3.40
 -10   6  -2   12.90    4.70
 -10   6  -2   13.40    4.80
  11  -6   2    6.70    3.80
 -11  -6  -2    3.80    5.50
  11  -6   2    1.40    3.80
 -11  -6  -2   12.50    7.30
 -11   6  -2    1.60    4.20
  11   6   2    0.60    3.40
 -11   6  -2    2.00    3.70
 -11   6  -2    1.20    4.90
 -12  -6  -2    1.10    5.70
  12  -6   2    5.00    3.90
 -12  -6  -2   11.30    7.10
  12  -6   2    2.50    4.40
 -12   6  -2    8.00    5.00
 -12   6  -2   22.00    6.90
 -12   6  -2    8.50    5.70
 -13  -6  -2   17.00    7.10
  13  -6   2    9.20    5.20
 -13  -6  -2   -0.80    5.20
  13  -6   2   11.60    5.20
  13   6   2    0.50    3.90
 -13   6  -2    7.80    6.20
 -13   6  -2   17.90    6.10
 -13   6  -2    7.50    6.30
 -14  -6  -2   18.90    7.70
 -14  -6  -2   30.80    9.10
  14  -6   2   18.60    5.40
 -14   6  -2   41.00    9.40
  14   6   2   11.70    6.20
 -14   6  -2   17.80    6.70
 -14   6  -2   25.10    8.10
 -15  -6  -2   16.80    8.70
 -15  -6  -2    8.90    8.10
  15  -6   2   11.10    7.00
 -15   6  -2    2.50    6.80
 -15   6  -2    8.80    6.80
 -15  -7   2   11.30    7.10
 -15  -7   2    9.60    7.90
 -15   7   2   -1.20    5.80
 -15   7   2    9.70    6.40
 -15   7   2   14.00    6.90
 -14  -7   2    7.50    6.10
 -14  -7   2   -7.70    6.30
 -14   7   2    3.20    6.20
 -14   7   2   -5.10    5.90
 -13  -7   2    0.20    6.40
  13  -7  -2   -5.80    5.20
  13  -7  -2    0.60    4.70
 -13  -7   2   -2.80    5.50
 -13   7   2    1.50    5.30
  13   7  -2   -2.30    4.00
 -13   7   2   -3.50    3.80
 -13   7   2    1.60    5.70
  12  -7  -2    2.70    4.00
 -12  -7   2   17.40    7.90
 -12  -7   2   13.70    6.70
 -12   7   2    9.00    6.10
  12   7  -2    9.60    5.20
 -12   7   2    9.70    6.60
 -12   7   2    7.90    4.60
  11  -7  -2   29.70    6.10
 -11  -7   2   37.30    8.40
  11  -7  -2   31.70    6.40
 -11  -7   2   39.10    8.60
 -11   7   2   30.30    5.50
 -11   7   2   31.60    7.50
 -11   7   2   39.70    8.20
  10  -7  -2   32.00    6.00
 -10  -7   2   49.10    8.90
  10  -7  -2   30.90    6.10
 -10  -7   2   52.29    9.80
 -10  -7   2   49.70    3.70
 -10   7   2   54.69    8.80
 -10   7   2   51.79    9.10
 -10   7   2   46.00    6.20
  10   7  -2   32.10    5.90
  10   7  -2   38.50    3.90
  -9  -7   2  120.19   12.60
  -9  -7   2  114.09   12.10
  -9  -7   2  133.09    5.90
   9  -7  -2  115.09   12.30
  -9  -7   2  113.39   12.40
   9  -7  -2  143.19   12.60
  -9   7   2  133.39   11.70
  -9   7   2  121.69   12.20
   9   7  -2  126.99    6.10
   9   7  -2  124.49   11.80
  -9   7   2  123.79    8.00
   8  -7  -2  194.68   14.10
  -8  -7   2  176.88   13.70
  -8  -7   2  178.48   13.60
  -8  -7   2  188.28   13.00
   8  -7  -2  170.58   13.30
  -8  -7   2  183.38    7.00
  -8   7   2  164.18   13.00
  -8   7   2  185.78    8.70
  -8   7   2  195.28   12.40
   8   7  -2  184.18   13.20
  -8   7   2  196.08   14.00
  -8   7   2  184.88   12.20
   8   7  -2  183.38    7.30
  -7  -7   2   37.50    6.80
  -7  -7   2   49.00    4.70
  -7  -7   2   35.30    6.70
   7  -7  -2   28.70    4.80
  -7  -7   2   33.30    5.40
   7  -7  -2   30.90    4.90
  -7   7   2   38.70    5.70
  -7   7   2   46.40    6.30
   7   7  -2   34.00    5.20
  -7   7   2   41.90    4.70
  -7   7   2   32.30    4.80
   7   7  -2   46.40    4.40
  -7   7   2   49.40    7.80
  -6  -7   2   11.10    5.10
  -6  -7   2    5.90    2.90
  -6  -7   2    9.90    2.10
   6  -7  -2    7.80    2.90
   6  -7  -2    9.60    3.60
  -6  -7   2   13.00    4.60
  -6   7   2   11.10    3.70
   6   7  -2    4.90    1.70
  -6   7   2   11.60    4.30
  -6   7   2    6.70    3.10
  -6   7   2   13.10    2.70
  -6   7   2    7.10    2.90
   6   7  -2    8.40    2.80
  -5  -7   2   -2.00    2.80
  -5  -7   2   -0.40    1.40
  -5  -7   2    1.30    2.10
   5  -7  -2    0.00    2.40
   5  -7  -2    2.50    2.60
  -5  -7   2   -0.10    1.50
  -5  -7   2    3.50    3.60
  -5   7   2   -1.80    1.90
  -5   7   2    3.00    2.70
   5   7  -2    1.00    1.30
  -5   7   2   -1.10    3.20
  -5   7   2    0.60    2.10
   5   7  -2    3.00    4.10
   5   7  -2    1.10    2.40
  -5   7   2    1.40    2.00
  -4  -7   2    2.70    1.60
  -4  -7   2    8.40    3.50
   4  -7  -2    1.20    2.10
  -4  -7   2    8.60    2.30
   4  -7  -2    3.30    2.50
  -4  -7   2    3.60    2.40
  -4   7   2    2.10    2.30
  -4   7   2    3.70    2.20
  -4   7   2    6.70    2.80
   4   7  -2    0.10    2.90
   4   7  -2    2.40    2.00
  -4   7   2    7.60    4.20
   4   7  -2    3.60    1.90
  -4   7   2    3.80    1.70
   4   7  -2    1.30    1.60
   3  -7  -2  165.78   10.20
  -3  -7   2  161.88    9.70
  -3  -7   2  159.08    9.90
   3  -7  -2  159.58    9.20
  -3  -7   2  157.48    7.90
  -3   7   2  158.38   10.60
  -3   7   2  165.78    9.70
   3   7  -2  176.38   10.30
   3   7  -2  155.88    9.90
   3   7  -2  148.09    9.50
   3   7  -2  154.38    7.30
  -3   7   2  159.88    8.90
  -3   7   2  157.48    6.50
  -3   7   2  158.18    7.80
   3   7  -2  165.78    8.20
  -2  -7   2  707.73   18.10
   2  -7  -2  713.23   20.70
   2  -7  -2  691.43   18.60
  -2  -7   2  706.93   20.50
  -2  -7   2  696.23   18.20
   2   7  -2  721.83   20.90
  -2   7   2  677.33   19.70
  -2   7   2  686.13   20.90
   2   7  -2  703.43   18.10
  -2   7   2  704.63   17.30
   2   7  -2  699.03   20.60
  -2   7   2  684.53   18.50
   2   7  -2  721.13   18.60
  -2   7   2  682.03   15.90
   2   7  -2  710.53   20.50
   1  -7  -2   39.80    4.80
  -1  -7   2   40.10    5.00
  -1  -7   2   39.30    5.70
  -1  -7   2   25.30    3.60
   1  -7  -2   33.10    4.80
   1   7  -2   36.50    4.90
  -1   7   2   39.20    4.40
   1   7  -2   41.90    5.30
  -1   7   2   33.80    4.40
   1   7  -2   42.00    6.00
   1   7  -2   24.10    3.70
  -1   7   2   38.50    5.40
  -1   7   2   33.90    5.30
   1   7  -2   27.10    4.60
   0  -7  -2    8.00    2.20
   0  -7   2    7.00    2.50
   0  -7   2   11.50    2.80
   0  -7  -2   16.50    3.60
   0  -7  -2    7.90    2.40
   0  -7   2   11.60    2.80
   0  -7  -2    9.00    2.20
   0  -7   2   10.10    2.70
   0   7   2   12.40    3.10
   0   7   2   13.50    3.40
   0   7  -2   11.80    3.30
   0   7  -2   13.90    3.80
   0   7  -2    9.50    3.40
   0   7   2   10.10    2.30
   0   7   2    9.90    3.10
  -1  -7  -2  122.19    7.10
  -1  -7  -2  122.89    6.90
  -1  -7  -2  116.19    6.80
   1  -7   2  125.99    9.00
   1  -7   2  108.49    8.10
   1  -7   2  123.29    8.60
  -1  -7  -2  122.49    7.80
  -1  -7  -2  125.89    7.00
   1  -7   2  118.49    8.70
  -1  -7  -2  117.49    6.90
  -1   7  -2  122.19    8.30
   1   7   2  125.89    7.10
  -1   7  -2  113.69    7.80
   1   7   2  123.69    6.70
   1   7   2  119.29    7.70
  -1   7  -2  125.19    8.70
  -2  -7  -2  489.65   13.30
   2  -7   2  522.25   18.10
  -2  -7  -2  462.95   14.40
  -2  -7  -2  504.35   14.10
   2  -7   2  481.15   17.10
   2  -7   2  475.15   17.30
  -2  -7  -2  484.05   16.10
   2  -7   2  481.25   17.10
  -2  -7  -2  496.45   13.10
  -2   7  -2  479.15   16.90
  -2   7  -2  465.85   17.20
  -2   7  -2  469.65   15.20
  -2   7  -2  473.35   16.30
   2   7   2  473.55   14.60
   2   7   2  491.55   14.00
   3  -7   2  835.12   24.30
  -3  -7  -2  836.02   17.10
  -3  -7  -2  831.42   21.30
   3  -7   2  857.61   24.50
  -3  -7  -2  833.32   23.20
  -3  -7  -2  843.42   17.40
  -3  -7  -2  851.61   20.20
   3  -7   2  815.92   23.90
  -3   7  -2  840.12   21.30
  -3   7  -2  819.22   24.40
   3   7   2  807.12   19.30
  -3   7  -2  814.62   23.70
   3   7   2  839.12   20.00
  -3   7  -2  871.41   23.30
  -4  -7  -2  491.85   10.60
   4  -7   2  483.35   18.60
  -4  -7  -2  472.95   10.40
  -4  -7  -2  500.15   16.50
  -4  -7  -2  475.55   15.00
   4  -7   2  528.75   19.00
  -4  -7  -2  483.35   17.70
   4  -7   2  505.15   18.90
  -4   7  -2  464.35   18.60
  -4   7  -2  496.95   18.40
   4   7   2  485.55   13.20
  -4   7  -2  454.25   16.80
  -4   7  -2  481.75   15.50
   4   7   2  475.95   14.90
  -5  -7  -2   24.90    3.70
   5  -7   2   18.60    4.00
  -5  -7  -2   23.90    4.90
  -5  -7  -2   34.60    6.30
   5  -7   2   22.40    4.30
   5  -7   2   27.40    4.50
  -5   7  -2   31.30    4.60
  -5   7  -2   20.20    3.60
   5   7   2   31.00    3.60
   5   7   2   19.90    3.10
  -5   7  -2   30.60    5.70
  -5   7  -2   35.80    5.70
   6  -7   2   11.40    3.30
   6  -7   2   11.80    3.70
  -6  -7  -2   27.10    5.40
   6  -7   2   15.60    3.90
  -6  -7  -2   14.30    5.00
  -6  -7  -2   13.20    3.10
  -6   7  -2    7.40    2.90
  -6   7  -2   21.00    4.30
  -6   7  -2   16.10    3.80
  -6   7  -2   22.50    5.20
   6   7   2   16.60    3.30
  -7  -7  -2   81.69    8.40
  -7  -7  -2   85.99    9.60
  -7  -7  -2   79.59    9.30
   7  -7   2   71.29    9.50
   7  -7   2   78.09    9.20
  -7   7  -2   82.99    8.60
  -7   7  -2   99.59    9.30
  -7   7  -2   72.39    9.00
   7   7   2   95.19    8.40
  -7   7  -2   78.49    7.40
  -8  -7  -2   74.99    9.90
   8  -7   2   79.49   10.10
  -8  -7  -2   62.49    8.60
   8  -7   2   70.49   10.10
  -8  -7  -2   81.19    9.50
   8  -7   2   79.59    9.40
  -8   7  -2   79.99    9.90
   8   7   2   73.29    8.70
  -8   7  -2   86.49    9.50
  -8   7  -2   81.79   10.40
  -8   7  -2   98.59    8.30
   9  -7   2  119.59   12.80
  -9  -7  -2  147.89   13.70
   9  -7   2  151.98   12.40
  -9  -7  -2  146.09   11.20
  -9  -7  -2  143.39   12.70
  -9   7  -2  126.49    9.60
  -9   7  -2  136.39   11.90
  -9   7  -2  127.69   12.80
   9   7   2  141.09   11.50
 -10  -7  -2   10.90    3.70
 -10  -7  -2   13.80    6.70
  10  -7   2    0.80    3.90
  10  -7   2    8.60    4.30
 -10  -7  -2   18.30    6.80
 -10   7  -2   10.00    5.00
  10   7   2    8.60    4.20
 -10   7  -2    9.90    5.60
 -10   7  -2   12.60    4.30
 -11  -7  -2   11.30    6.00
  11  -7   2    6.20    4.30
 -11  -7  -2   13.60    7.10
  11  -7   2    6.30    4.40
 -11   7  -2   13.30    6.30
 -11   7  -2   10.10    5.20
 -11   7  -2    7.50    5.30
 -12  -7  -2    2.80    5.50
  12  -7   2   -3.50    4.30
 -12  -7  -2    3.50    6.80
  12  -7   2    5.60    4.00
 -12   7  -2   -5.10    4.90
  13  -7   2    5.80    4.80
 -13  -7  -2    3.40    6.30
 -13  -7  -2    7.40    6.20
 -13   7  -2    5.40    6.10
 -13   7  -2    7.70    5.90
 -13   7  -2   11.80    5.70
  13   7   2    1.90    4.30
 -14  -7  -2    1.30    6.40
 -14  -7  -2    6.00    7.10
 -14   7  -2   -0.40    5.60
 -14   7  -2   -6.00    5.40
  14   7   2   -9.60    4.50
 -14   7  -2   -5.30    5.60
  15  -7   2   16.40    8.10
 -15  -7  -2   21.80    8.80
 -15  -7  -2   16.50    8.30
 -15   7  -2    0.40    7.20
 -15   7  -2   13.20    6.60
 -15   7  -2    3.20    6.80
 -14  -8   2   11.10    8.10
 -14  -8   2   -2.20    6.20
 -14   8   2    4.20    6.40
 -14   8   2   22.60    8.70
 -14   8   2   12.20    5.40
 -13  -8   2   84.99   13.70
 -13  -8   2   80.19   13.50
 -13   8   2  110.19   13.90
  13   8  -2   60.49    9.00
 -13   8   2   83.89    8.90
 -13   8   2  111.99   13.60
  12  -8  -2   19.70    4.00
 -12  -8   2   14.70    7.50
  12  -8  -2   10.80    5.70
 -12  -8   2   17.50    7.30
  12   8  -2    9.50    4.50
 -12   8   2   15.10    3.80
 -12   8   2   10.80    5.80
 -12   8   2   12.00    5.70
  11  -8  -2   51.69    8.00
 -11  -8   2   54.59   10.60
  11  -8  -2   37.00    7.20
 -11  -8   2   51.89   10.20
  11   8  -2   37.00    6.50
 -11   8   2   63.49   10.60
 -10  -8   2    7.60    6.80
  10  -8  -2    8.70    4.70
  10  -8  -2   11.60    4.20
 -10  -8   2   17.00    6.90
 -10   8   2    8.90    3.50
  10   8  -2    5.00    3.80
 -10   8   2   10.60    6.70
 -10   8   2    8.10    4.50
  -9  -8   2   14.20    4.50
   9  -8  -2   19.70    5.20
   9  -8  -2   10.20    4.40
  -9  -8   2   23.00    7.50
  -9  -8   2   16.70    6.60
   9   8  -2   13.70    1.80
   9   8  -2   14.30    4.20
  -9   8   2   21.90    4.20
  -9   8   2   18.60    5.70
  -9   8   2   15.20    5.90
  -8  -8   2  272.67   17.10
  -8  -8   2  266.17   16.60
   8  -8  -2  296.57   17.20
  -8  -8   2  275.57    8.80
  -8  -8   2  281.07   16.20
   8  -8  -2  261.77   16.60
  -8   8   2  269.47   10.60
  -8   8   2  286.97   15.40
  -8   8   2  273.77   16.10
   8   8  -2  278.57    8.90
   8   8  -2  286.27   16.20
  -8   8   2  261.57   17.10
  -7  -8   2    0.40    3.00
  -7  -8   2    2.20    4.90
   7  -8  -2   -0.70    2.80
   7  -8  -2    2.50    2.80
  -7  -8   2   -1.10    1.90
  -7  -8   2    2.20    4.40
  -7   8   2   -1.50    2.30
  -7   8   2    4.70    3.30
  -7   8   2   -1.50    4.20
  -7   8   2    3.50    2.30
   7   8  -2   -2.40    1.50
  -7   8   2    0.80    2.80
   7   8  -2    1.20    2.80
  -6  -8   2  377.36   17.00
  -6  -8   2  365.26   17.40
   6  -8  -2  355.56   17.00
   6  -8  -2  348.97   16.80
  -6  -8   2  361.26   17.40
  -6  -8   2  343.77   11.20
   6   8  -2  349.27   11.30
  -6   8   2  365.16   18.00
  -6   8   2  362.96   11.10
  -6   8   2  381.76   15.10
   6   8  -2  374.36   17.10
  -6   8   2  356.16   17.00
  -6   8   2  361.86   16.50
  -5  -8   2   13.50    4.50
  -5  -8   2   12.60    3.20
   5  -8  -2    4.90    3.20
  -5  -8   2    6.90    2.20
  -5  -8   2   10.10    4.60
  -5  -8   2    5.70    2.00
   5  -8  -2   10.50    3.20
  -5   8   2    7.90    3.10
  -5   8   2   13.00    3.60
  -5   8   2    9.70    4.50
   5   8  -2    4.80    2.80
   5   8  -2    8.00    2.00
   5   8  -2   14.60    5.20
  -5   8   2   11.30    3.70
  -4  -8   2   47.50    6.70
  -4  -8   2   48.50    5.10
   4  -8  -2   39.90    5.70
  -4  -8   2   50.79    7.10
  -4  -8   2   45.60    5.10
  -4  -8   2   44.30    6.90
   4  -8  -2   50.19    6.30
   4   8  -2   53.99    7.30
   4   8  -2   52.89    5.10
   4   8  -2   56.79    7.50
  -4   8   2   60.59    7.50
   4   8  -2   48.10    5.00
  -4   8   2   58.19    6.00
  -4   8   2   54.09    4.60
  -4   8   2   46.40    6.50
  -4   8   2   57.09    6.70
  -3  -8   2   45.30    5.20
   3  -8  -2   28.20    4.80
  -3  -8   2   51.99    6.30
  -3  -8   2   39.70    5.00
   3  -8  -2   38.70    5.60
  -3  -8   2   32.90    5.40
  -3   8   2   36.10    5.20
   3   8  -2   44.80    5.40
   3   8  -2   50.49    6.40
  -3   8   2   25.60    4.20
   3   8  -2   41.30    6.30
  -3   8   2   36.90    4.00
   3   8  -2   26.40    3.70
   3   8  -2   38.70    5.80
  -3   8   2   46.10    6.10
  -3   8   2   34.70    6.20
  -2  -8   2   78.29    6.30
  -2  -8   2   76.39    6.40
   2  -8  -2   73.99    6.60
  -2  -8   2   70.69    7.20
   2  -8  -2   72.99    7.80
   2  -8  -2   76.19    7.00
  -2   8   2   73.69    5.50
   2   8  -2   67.09    7.40
   2   8  -2   64.99    6.30
  -2   8   2   62.39    6.70
  -2   8   2   78.19    7.80
  -2   8   2   72.19    6.60
   2   8  -2   70.89    7.30
   2   8  -2   77.99    7.30
  -2   8   2   69.59    6.20
  -1  -8   2   87.39    7.60
   1  -8  -2  103.19    7.50
  -1  -8   2   91.89    7.30
   1  -8  -2   98.79    7.90
  -1  -8   2   99.89    8.10
   1  -8  -2  100.19    6.90
  -1  -8   2   96.59    7.20
  -1   8   2   96.89    6.70
   1   8  -2   97.19    7.40
   1   8  -2  100.49    7.90
   1   8  -2   89.09    7.70
  -1   8   2   87.49    7.90
  -1   8   2   98.39    7.50
  -1   8   2   89.99    6.50
   0  -8  -2   13.10    2.80
   0  -8  -2    8.90    2.50
   0  -8   2    9.70    2.60
   0  -8  -2   13.90    2.40
   0  -8   2    9.50    2.60
   0  -8   2   10.90    3.10
   0  -8   2    8.60    2.50
   0  -8  -2   12.30    3.30
   0  -8  -2   14.00    3.00
   0   8  -2   11.50    3.50
   0   8  -2   12.20    3.40
   0   8   2   17.40    3.70
   0   8   2   10.70    2.50
   0   8  -2   15.80    3.90
   0   8   2   14.40    3.50
   0   8   2   15.20    3.60
  -1  -8  -2   39.10    5.20
   1  -8   2   44.70    6.50
   1  -8   2   33.20    4.60
  -1  -8  -2   37.70    4.70
  -1  -8  -2   48.40    5.50
  -1  -8  -2   42.40    5.10
  -1  -8  -2   47.00    5.40
   1  -8   2   32.20    4.60
  -1  -8  -2   43.90    4.90
   1   8   2   36.00    5.10
  -1   8  -2   44.80    6.30
  -1   8  -2   36.70    5.50
   1   8   2   51.09    5.70
  -1   8  -2   33.80    5.30
   2  -8   2   -1.00    1.80
  -2  -8  -2    2.40    1.80
  -2  -8  -2    3.20    1.90
  -2  -8  -2   -0.60    1.50
  -2  -8  -2    7.20    3.30
  -2  -8  -2    7.00    2.80
   2  -8   2    5.50    2.80
  -2  -8  -2    5.00    1.70
   2  -8   2    0.50    2.20
   2  -8   2    2.30    2.10
  -2   8  -2    1.60    2.60
   2   8   2    3.30    1.70
  -2   8  -2   10.10    3.30
  -2   8  -2    1.20    3.20
   2   8   2    7.20    2.40
  -3  -8  -2   13.50    2.30
   3  -8   2   13.80    3.40
  -3  -8  -2   22.60    4.90
   3  -8   2   13.30    3.70
   3  -8   2   15.50    3.50
  -3  -8  -2   17.90    2.60
  -3  -8  -2   23.80    4.50
  -3  -8  -2   15.90    2.80
  -3   8  -2   20.30    5.50
  -3   8  -2   14.60    2.90
   3   8   2   16.50    2.90
   3   8   2   19.20    3.90
  -3   8  -2   12.00    3.60
  -3   8  -2   16.90    3.90
   4  -8   2    3.60    2.80
  -4  -8  -2    3.30    3.80
  -4  -8  -2    3.20    1.50
   4  -8   2    7.20    3.00
  -4  -8  -2    2.90    1.40
  -4  -8  -2    5.30    3.20
   4  -8   2    1.00    2.60
  -4  -8  -2    1.30    1.90
  -4   8  -2    6.70    3.50
   4   8   2    1.00    1.80
  -4   8  -2    2.90    2.20
  -4   8  -2    0.50    2.80
   4   8   2    2.90    2.40
  -4   8  -2    5.60    3.10
   5  -8   2    3.20    3.00
  -5  -8  -2    2.10    3.70
   5  -8   2    0.80    2.90
  -5  -8  -2   -2.30    1.80
  -5  -8  -2    2.60    3.50
   5  -8   2   -0.10    2.40
  -5   8  -2    2.80    3.20
  -5   8  -2    1.00    2.40
   5   8   2   -0.30    1.90
   5   8   2   -1.50    1.70
  -5   8  -2   -2.50    3.30
  -5   8  -2   -2.40    2.70
   6  -8   2    7.10    2.80
  -6  -8  -2   14.90    5.40
   6  -8   2   15.00    2.80
   6  -8   2    8.50    3.70
  -6  -8  -2    7.40    4.40
  -6   8  -2   18.50    4.90
  -6   8  -2   16.40    4.00
  -6   8  -2   15.30    4.70
   6   8   2   13.80    2.50
  -6   8  -2    6.10    3.00
   6   8   2    9.50    2.80
  -7  -8  -2  241.88   14.40
   7  -8   2  270.37   20.90
   7  -8   2  234.68   14.90
   7  -8   2  228.18   15.70
  -7  -8  -2  244.18   15.50
  -7  -8  -2  244.98   13.00
  -7   8  -2  240.48   14.30
  -7   8  -2  254.17   16.00
  -7   8  -2  250.37   12.30
   7   8   2  261.57   13.40
  -7   8  -2  239.08   14.40
   8  -8   2    7.50    3.80
   8  -8   2    7.10    3.60
  -8  -8  -2   10.90    6.00
  -8  -8  -2    5.50    3.20
  -8  -8  -2   10.20    5.60
  -8   8  -2    0.90    3.00
  -8   8  -2   13.40    5.00
  -8   8  -2    5.40    5.40
   8   8   2    8.50    3.00
   9  -8   2   -1.10    3.40
  -9  -8  -2    6.90    5.00
   9  -8   2    2.50    3.70
  -9  -8  -2    6.30    5.20
  -9  -8  -2    7.10    3.30
   9   8   2   -0.60    3.00
  -9   8  -2    6.10    3.90
  -9   8  -2    1.50    4.00
  -9   8  -2    5.90    4.50
  10  -8   2    3.40    3.80
 -10  -8  -2    2.00    4.50
 -10  -8  -2   -5.90    2.70
  10  -8   2   -4.70    3.20
 -10  -8  -2   -4.00    5.50
  10   8   2   -1.20    3.10
 -10   8  -2   -1.40    4.80
 -10   8  -2   -1.30    4.80
 -10   8  -2   -7.80    3.50
 -11  -8  -2   14.80    6.70
 -11  -8  -2    7.60    6.60
  11  -8   2    4.50    4.40
  11  -8   2    9.20    4.60
 -11   8  -2   11.50    4.50
 -11   8  -2   10.10    5.50
 -11   8  -2    9.00    5.90
 -12  -8  -2   13.10    7.40
  12  -8   2   13.90    5.80
  12  -8   2   15.90    5.70
 -12  -8  -2   26.90    8.60
 -12   8  -2   19.60    5.80
 -12   8  -2   15.70    7.20
 -12   8  -2   12.40    6.70
  12   8   2   11.60    4.90
 -13  -8  -2   67.29   12.70
 -13  -8  -2   52.19   10.80
 -13   8  -2   49.30   10.40
 -13   8  -2   68.99   11.90
 -13   8  -2   47.40    7.90
  13   8   2   33.00    7.30
 -14  -8  -2   -3.60    6.20
 -14  -8  -2   -7.50    5.80
  14   8   2   -7.40    4.80
 -14   8  -2   -2.70    5.20
 -14   8  -2    2.00    6.20
 -14   8  -2   -2.20    4.90
 -14  -9   2    8.60    7.00
 -14  -9   2   -2.00    7.70
 -14   9   2    3.30    6.10
 -14   9   2   15.60    6.90
 -14   9   2    3.10    5.80
 -13  -9   2   -1.60    6.50
 -13  -9   2    0.00    6.50
  13   9  -2   -3.70    4.20
 -13   9   2   -4.80    3.70
 -13   9   2   -4.40    4.10
 -13   9   2    4.00    6.20
 -12  -9   2    5.00    7.40
  12  -9  -2   -6.50    4.50
  12  -9  -2  -11.40    6.00
 -12  -9   2    9.50    7.80
 -12   9   2   -2.30    5.00
  12   9  -2   -3.70    3.30
 -12   9   2    1.90    5.40
 -11  -9   2   67.69   11.50
  11  -9  -2   35.60    7.30
 -11  -9   2   62.99   10.50
  11  -9  -2   35.90    7.20
  11   9  -2   35.90    6.80
 -11   9   2   52.69    6.40
 -11   9   2   50.29   10.60
 -11   9   2   46.00    8.80
 -10  -9   2   87.59   12.30
 -10  -9   2   91.19   12.60
  10  -9  -2   87.49   12.00
  10  -9  -2  109.79   14.00
 -10   9   2  109.59   14.00
 -10   9   2   88.99    7.30
  10   9  -2   82.79   12.10
 -10   9   2  112.09   11.20
  -9  -9   2    9.00    5.80
   9  -9  -2   19.50    5.50
   9  -9  -2   12.30    4.80
  -9  -9   2   20.40    7.10
  -9   9   2   15.30    6.40
  -9   9   2   17.00    5.30
  -9   9   2   17.50    3.60
   9   9  -2    8.90    4.10
   8  -9  -2  313.87   17.90
  -8  -9   2  325.67    9.50
  -8  -9   2  309.37   17.80
   8  -9  -2  349.07   19.30
  -8  -9   2  327.37    9.40
  -8  -9   2  321.37   18.90
  -8   9   2  340.27   19.30
   8   9  -2  319.27   17.90
  -8   9   2  312.67   11.70
  -8   9   2  344.17   16.70
  -7  -9   2  124.49   12.00
  -7  -9   2  108.59   11.80
   7  -9  -2  121.49   11.50
  -7  -9   2  113.19    6.20
  -7  -9   2   98.29   10.80
  -7  -9   2  105.09    6.70
   7  -9  -2  116.49   10.80
  -7   9   2  118.19    7.20
  -7   9   2  111.79   11.70
  -7   9   2  123.89   10.10
   7   9  -2  126.69   11.70
  -7   9   2  113.79   11.20
  -6  -9   2    3.30    4.00
  -6  -9   2   -1.40    1.70
  -6  -9   2   -0.50    1.80
  -6  -9   2   -0.10    1.60
   6  -9  -2   -0.90    2.60
   6  -9  -2    3.20    3.40
  -6  -9   2   -3.00    3.20
  -6  -9   2    1.70    3.00
   6   9  -2    1.00    2.80
  -6   9   2    5.00    3.40
  -6   9   2   -1.90    2.20
  -6   9   2   -1.30    2.50
  -6   9   2   -1.20    4.20
  -6   9   2    0.60    2.50
   5  -9  -2   26.30    4.90
  -5  -9   2   28.10    6.20
  -5  -9   2   29.20    6.20
  -5  -9   2   22.10    3.20
   5  -9  -2   27.00    4.40
  -5  -9   2   20.10    4.10
  -5  -9   2   38.30    4.60
  -5   9   2   30.60    5.90
  -5   9   2   33.20    5.40
  -5   9   2   28.30    3.90
  -5   9   2   29.40    4.20
   5   9  -2   22.00    4.10
   5   9  -2   33.10    6.20
  -5   9   2   21.90    4.10
   4  -9  -2    5.90    2.80
  -4  -9   2    8.20    3.90
  -4  -9   2    4.70    2.30
  -4  -9   2    9.40    4.30
  -4  -9   2    4.70    1.90
   4  -9  -2    3.10    2.90
  -4   9   2    1.10    2.10
   4   9  -2    5.00    2.70
  -4   9   2    6.80    2.50
  -4   9   2    1.50    3.30
  -4   9   2    5.30    3.00
  -4   9   2   -0.10    2.70
   4   9  -2    6.50    2.70
  -3  -9   2    4.70    2.30
  -3  -9   2    3.80    3.60
   3  -9  -2    7.80    3.60
  -3  -9   2   10.20    2.50
   3  -9  -2    4.90    2.50
  -3   9   2    8.30    3.30
  -3   9   2   11.10    2.90
   3   9  -2    8.70    4.00
   3   9  -2    9.20    3.30
   3   9  -2   10.30    4.00
  -3   9   2   10.00    3.10
   3   9  -2    5.70    2.40
  -3   9   2    6.80    2.40
  -3   9   2   11.20    3.90
   2  -9  -2    2.10    2.20
   2  -9  -2   -3.70    1.70
   2  -9  -2   -0.80    1.70
  -2  -9   2    0.40    2.10
  -2  -9   2    0.80    2.10
  -2  -9   2   -0.10    1.90
  -2  -9   2    2.70    1.80
  -2   9   2    4.60    2.00
  -2   9   2    0.70    3.10
  -2   9   2    0.60    2.60
   2   9  -2    0.30    1.90
   2   9  -2   -2.80    2.40
  -2   9   2    1.40    2.60
   2   9  -2    4.20    3.30
   2   9  -2    3.10    2.80
  -1  -9   2   18.60    3.70
  -1  -9   2   22.40    3.80
   1  -9  -2   17.90    3.90
  -1  -9   2   17.00    3.30
  -1  -9   2   20.40    3.70
   1  -9  -2   20.80    3.90
   1  -9  -2   21.00    3.60
   1  -9  -2   21.90    3.20
  -1   9   2   26.70    4.20
   1   9  -2   27.80    5.10
  -1   9   2   29.60    4.40
   1   9  -2   30.30    5.10
  -1   9   2   16.90    3.40
   1   9  -2   28.00    5.10
  -1   9   2   25.80    4.90
   0  -9  -2   11.80    2.50
   0  -9   2   11.10    3.00
   0  -9  -2   12.80    2.80
   0  -9  -2   14.80    3.90
   0  -9   2   13.10    3.40
   0  -9  -2   11.50    3.00
   0  -9   2   12.50    3.10
   0  -9  -2   12.30    2.80
   0  -9   2    7.40    2.70
   0   9  -2   16.60    3.90
   0   9  -2   17.60    4.10
   0   9   2   14.00    3.70
   0   9  -2   14.60    3.60
   0   9   2   14.90    3.20
   0   9   2   19.30    3.80
   0   9   2   13.30    3.30
  -1  -9  -2  129.29    8.60
   1  -9   2  122.59    9.50
   1  -9   2  117.49    9.40
   1  -9   2  113.59    9.50
  -1  -9  -2  114.89    7.80
  -1  -9  -2  126.79    8.00
  -1  -9  -2  113.79    7.70
   1  -9   2  131.89   10.10
  -1  -9  -2  128.79    8.20
  -1  -9  -2  138.09    8.80
   1   9   2  132.39    8.20
   1   9   2  124.39    9.10
  -1   9  -2  135.09   10.00
  -1   9  -2  135.69    9.30
  -1   9  -2  120.89    9.00
   2  -9   2  200.48   12.30
  -2  -9  -2  211.38   11.60
  -2  -9  -2  207.78   10.50
  -2  -9  -2  185.98    9.80
   2  -9   2  211.68   12.40
   2  -9   2  216.78   12.60
   2  -9   2  201.98   12.60
  -2  -9  -2  193.58    9.50
  -2  -9  -2  198.78    9.30
  -2  -9  -2  219.88   10.20
  -2   9  -2  201.48   11.70
   2   9   2  210.98   10.70
  -2   9  -2  212.08   11.10
  -2   9  -2  197.88   12.50
  -3  -9  -2   17.20    2.80
   3  -9   2   14.60    3.90
   3  -9   2   16.20    4.50
   3  -9   2   13.50    3.00
  -3  -9  -2   14.10    2.50
  -3  -9  -2   18.50    4.20
   3  -9   2   10.10    3.00
  -3  -9  -2   15.40    3.00
  -3  -9  -2   25.60    5.50
   3   9   2   18.50    4.00
  -3   9  -2   21.10    4.60
  -3   9  -2   22.00    5.20
  -3   9  -2   13.20    3.60
   3   9   2   13.60    3.00
  -3   9  -2   17.00    5.30
  -4  -9  -2  135.69    9.70
  -4  -9  -2  145.89   11.00
   4  -9   2  132.49   11.50
   4  -9   2  143.19   11.40
  -4  -9  -2  143.09    6.50
  -4  -9  -2  123.79    8.70
  -4  -9  -2  143.09    6.60
   4  -9   2  138.99   11.30
   4   9   2  130.09    8.80
  -4   9  -2  143.79   11.00
  -4   9  -2  138.19    9.10
  -4   9  -2  123.69   10.00
  -4   9  -2  136.09   11.50
   4   9   2  129.59    7.90
   5  -9   2   -4.20    2.70
  -5  -9  -2    0.70    3.60
  -5  -9  -2    0.60    1.20
   5  -9   2   -1.60    2.70
  -5  -9  -2    1.20    3.60
   5  -9   2   -3.30    2.50
  -5  -9  -2    2.20    1.30
  -5   9  -2   -3.40    2.50
  -5   9  -2   -2.70    2.50
   5   9   2    1.10    2.00
  -5   9  -2    1.80    4.20
   5   9   2    1.80    2.20
  -5   9  -2   -3.10    2.90
  -6  -9  -2    8.40    4.60
  -6  -9  -2    3.90    4.70
   6  -9   2    4.90    3.30
  -6  -9  -2    0.40    3.00
   6  -9   2    2.70    3.30
  -6   9  -2   -1.90    2.90
   6   9   2    4.40    2.60
  -6   9  -2    8.40    4.50
  -6   9  -2    4.00    3.30
  -6   9  -2    7.50    3.40
  -7  -9  -2   42.30    7.80
   7  -9   2   30.80    6.00
  -7  -9  -2   28.60    4.40
   7  -9   2   32.00    6.20
  -7  -9  -2   25.20    7.20
  -7   9  -2   34.00    6.00
  -7   9  -2   32.70    6.80
   7   9   2   23.70    4.00
  -7   9  -2   32.40    7.30
  -8  -9  -2   12.80    5.70
   8  -9   2    4.10    4.10
  -8  -9  -2    7.60    5.20
   8  -9   2    2.80    4.00
  -8  -9  -2    7.90    2.80
  -8   9  -2   11.70    4.30
   8   9   2    3.20    2.80
  -8   9  -2    7.80    4.70
  -8   9  -2    3.50    5.30
   9  -9   2    4.90    4.10
  -9  -9  -2   -0.50    5.10
   9  -9   2    1.60    3.60
  -9  -9  -2    2.90    3.00
  -9  -9  -2   11.80    6.50
  -9   9  -2    2.70    4.00
   9   9   2   -2.30    3.00
  -9   9  -2    6.60    3.80
  -9   9  -2    6.70    5.90
  10  -9   2   -4.20    3.50
 -10  -9  -2    2.40    3.00
 -10  -9  -2    7.60    5.50
 -10  -9  -2    2.60    5.70
  10  -9   2    0.10    4.10
 -10   9  -2    2.40    5.20
 -10   9  -2    0.00    4.20
 -10   9  -2    5.60    5.80
  10   9   2   -0.50    3.00
  11  -9   2    4.70    4.40
 -11  -9  -2    2.60    6.70
  11  -9   2    5.00    4.80
 -11  -9  -2    5.90    6.00
 -11   9  -2   13.20    6.30
 -11   9  -2    9.90    6.70
  11   9   2   -2.20    3.60
 -11   9  -2    3.00    4.80
 -12  -9  -2   10.10    7.40
 -12  -9  -2   10.80    7.10
 -12   9  -2    4.10    5.30
 -12   9  -2   12.40    5.90
 -12   9  -2   -0.50    6.40
 -13  -9  -2   -4.30    5.20
 -13  -9  -2    7.00    7.20
  13   9   2   -6.50    4.10
 -13   9  -2   -1.80    5.60
 -13   9  -2    3.60    6.70
 -13   9  -2   -5.60    4.80
 -14  -9  -2   29.60    9.80
 -14  -9  -2   23.10    8.60
 -14   9  -2   35.20    7.50
 -14   9  -2   30.70    9.40
 -14   9  -2   17.20    8.10
 -13 -10   2   29.10    9.30
 -13 -10   2    6.40    9.50
 -13  10   2    5.30    6.00
 -13  10   2    8.50    7.70
 -12 -10   2    9.70    7.50
 -12 -10   2    5.80    5.70
 -12  10   2    3.40    5.90
 -12  10   2    6.10    4.40
 -12  10   2    1.50    4.90
 -11 -10   2   18.50    7.10
 -11 -10   2    4.90    7.10
  11 -10  -2    1.50    4.40
  11 -10  -2    4.10    8.10
 -11  10   2   -0.90    3.70
 -11  10   2   10.10    6.10
  11  10  -2   -3.60    4.30
 -11  10   2   11.70    6.60
 -10 -10   2   -3.60    5.70
  10 -10  -2   -2.50    4.10
  10 -10  -2   -2.30    3.70
 -10 -10   2   -1.00    5.40
 -10  10   2   10.30    4.60
 -10  10   2    0.30    2.90
 -10  10   2   -3.60    5.00
  10  10  -2   -4.20    3.30
  -9 -10   2  154.68   14.80
   9 -10  -2  164.68   15.20
  -9 -10   2  165.48   15.30
   9 -10  -2  164.58   15.00
  -9  10   2  133.69   12.00
   9  10  -2  142.19   12.90
  -9  10   2  128.69   14.50
  -9  10   2  133.69    8.10
  -8 -10   2   65.59   10.20
  -8 -10   2   81.49   11.40
   8 -10  -2   71.29   10.50
   8 -10  -2   56.49    8.20
  -8 -10   2   77.89    5.40
  -8 -10   2   71.49    4.80
  -8  10   2   70.59   11.50
  -8  10   2   63.39    6.10
  -8  10   2   80.29    9.70
  -7 -10   2   79.69    6.70
  -7 -10   2   95.79   11.50
  -7 -10   2  104.89   12.10
   7 -10  -2  113.69   11.80
  -7 -10   2   98.69    6.10
  -7 -10   2   88.89   11.30
  -7  10   2  101.29   11.90
  -7  10   2  119.09   10.10
   7  10  -2   99.99   11.00
  -7  10   2   91.39   10.20
  -7  10   2  100.69    6.90
   6 -10  -2    0.70    2.80
  -6 -10   2    2.10    4.70
  -6 -10   2    1.10    2.40
   6 -10  -2    3.00    3.40
  -6 -10   2   -2.20    2.30
  -6 -10   2    2.40    2.00
  -6 -10   2    8.00    5.30
  -6 -10   2    0.80    3.20
  -6  10   2    4.40    2.90
  -6  10   2    7.60    5.20
  -6  10   2    9.40    3.50
  -6  10   2    2.90    2.90
   6  10  -2    3.20    2.90
  -5 -10   2   45.30    5.40
  -5 -10   2   48.60    7.80
  -5 -10   2   56.29    6.10
  -5 -10   2   51.99    8.00
   5 -10  -2   41.40    6.90
   5 -10  -2   64.69    8.70
  -5 -10   2   57.19    5.90
  -5  10   2   63.39    7.60
  -5  10   2   56.59    8.20
  -5  10   2   46.40    8.70
  -5  10   2   43.50    8.10
  -5  10   2   51.49    5.70
   4 -10  -2   -0.90    2.30
  -4 -10   2   -5.10    3.10
   4 -10  -2   -4.10    2.80
   4 -10  -2    1.60    2.90
  -4 -10   2    4.40    3.90
  -4 -10   2   -4.60    2.10
  -4 -10   2   -0.70    2.60
  -4 -10   2   -1.20    1.60
   4  10  -2    3.10    2.40
  -4  10   2   -1.80    2.60
  -4  10   2   -4.00    2.20
  -4  10   2    2.20    4.30
   4  10  -2    0.80    3.90
   4  10  -2    4.50    3.00
  -4  10   2    2.80    3.10
  -4  10   2    2.10    2.60
   3 -10  -2   -1.20    2.00
  -3 -10   2   -2.10    2.00
   3 -10  -2    1.30    2.20
   3 -10  -2    1.50    2.90
  -3 -10   2    6.30    3.90
  -3 -10   2    0.80    2.20
  -3  10   2    1.90    2.80
  -3  10   2    7.50    3.40
  -3  10   2    4.70    2.70
   3  10  -2    3.70    3.00
  -3  10   2    2.30    2.60
   3  10  -2    3.70    3.80
   3  10  -2    3.90    3.70
  -3  10   2    4.20    3.90
   3  10  -2    2.40    2.90
   2 -10  -2    5.10    2.70
  -2 -10   2    7.40    2.50
   2 -10  -2   15.30    3.40
  -2 -10   2    7.80    3.10
   2 -10  -2    4.70    2.70
  -2 -10   2   10.30    2.90
  -2 -10   2    7.20    2.60
   2 -10  -2    1.60    2.90
   2  10  -2   11.60    4.50
  -2  10   2   10.00    3.00
  -2  10   2    8.40    3.10
   2  10  -2    5.00    3.50
  -2  10   2   13.00    4.20
  -2  10   2   15.10    3.80
   2  10  -2   15.20    5.10
   1 -10  -2   90.19    8.30
  -1 -10   2   94.59    8.70
  -1 -10   2   94.29    9.10
  -1 -10   2  105.79    8.70
   1 -10  -2   91.79    7.70
   1 -10  -2   78.09    7.90
   1 -10  -2   92.49    8.40
  -1 -10   2   91.89    8.30
   1  10  -2   96.29    8.60
  -1  10   2   89.59    8.90
  -1  10   2   92.79    7.50
  -1  10   2   85.29    7.30
   1  10  -2   93.39    8.80
   1  10  -2   87.39    9.20
  -1  10   2   84.59    7.90
   0 -10   2   -2.30    1.90
   0 -10  -2    5.50    3.40
   0 -10  -2    1.00    2.50
   0 -10   2   -0.80    2.40
   0 -10  -2   -0.60    1.80
   0 -10   2    2.70    2.40
   0 -10  -2    2.90    2.00
   0  10  -2    6.60    3.60
   0  10  -2    0.90    3.20
   0  10   2   -2.40    3.30
   0  10   2    4.30    3.00
   0  10   2    4.50    3.30
   0  10  -2    1.80    3.60
  -1 -10  -2    7.10    2.70
  -1 -10  -2    8.40    3.40
   1 -10   2    5.30    3.20
   1 -10   2    8.70    3.40
  -1 -10  -2    5.50    2.30
   1 -10   2    6.30    3.20
  -1 -10  -2    7.50    3.50
  -1 -10  -2    8.00    2.70
   1 -10   2    3.60    2.80
  -1 -10  -2    4.30    2.50
  -1  10  -2    5.00    3.20
   1  10   2    9.80    4.10
   1  10   2   15.60    4.10
  -1  10  -2   10.60    4.50
  -1  10  -2    8.40    4.30
  -2 -10  -2   47.40    6.20
   2 -10   2   32.30    5.40
  -2 -10  -2   54.29    5.80
  -2 -10  -2   44.10    6.20
   2 -10   2   35.40    5.70
  -2 -10  -2   55.39    6.30
  -2 -10  -2   41.50    5.70
   2 -10   2   36.10    5.30
  -2 -10  -2   36.30    5.90
  -2  10  -2   45.50    7.20
  -2  10  -2   54.49    7.70
  -2  10  -2   48.30    6.80
   2  10   2   49.00    6.60
  -3 -10  -2   23.70    3.60
  -3 -10  -2   24.00    3.60
   3 -10   2   34.30    5.60
   3 -10   2   25.60    4.80
  -3 -10  -2   36.10    5.80
   3 -10   2   23.40    4.50
  -3 -10  -2   33.40    6.20
   3 -10   2   26.10    5.30
  -3  10  -2   42.80    6.60
  -3  10  -2   26.50    6.30
   3  10   2   24.60    3.60
   3  10   2   34.60    5.30
  -3  10  -2   36.00    5.70
  -4 -10  -2    9.20    2.10
  -4 -10  -2   15.30    4.30
   4 -10   2   11.40    4.20
  -4 -10  -2    3.90    2.40
  -4 -10  -2    8.10    2.20
   4 -10   2    8.30    3.30
   4 -10   2    9.10    3.60
  -4 -10  -2   14.30    4.70
   4  10   2    9.80    2.70
   4  10   2   13.90    3.50
  -4  10  -2   10.00    3.70
  -4  10  -2   11.90    4.10
  -4  10  -2    1.50    3.20
  -4  10  -2    8.60    4.80
  -5 -10  -2    9.70    1.90
   5 -10   2    6.60    3.60
   5 -10   2    5.20    3.40
  -5 -10  -2    6.10    2.80
  -5 -10  -2    3.10    4.10
  -5 -10  -2    3.20    1.70
  -5 -10  -2   11.40    5.20
  -5  10  -2   -2.70    3.20
  -5  10  -2    6.20    4.60
   5  10   2    5.70    2.80
  -5  10  -2    5.00    4.50
  -5  10  -2    4.60    3.40
   5  10   2   10.40    3.60
  -6 -10  -2  113.39   11.60
  -6 -10  -2  107.89   10.50
   6 -10   2   96.39   11.50
   6 -10   2  104.69   11.10
  -6 -10  -2   89.09    9.20
  -6  10  -2  114.09   12.30
  -6  10  -2  104.69   10.70
   6  10   2   92.69    6.50
  -6  10  -2   87.99    8.80
   6  10   2   88.59    8.70
  -7 -10  -2    8.90    5.40
   7 -10   2    2.00    3.30
  -7 -10  -2    3.80    3.20
   7 -10   2    4.50    4.10
  -7 -10  -2    6.60    6.20
  -7  10  -2    7.80    4.50
  -7  10  -2    7.00    5.50
   7  10   2    1.30    2.30
   7  10   2    0.80    2.70
  -7  10  -2    4.10    4.00
   8 -10   2   -1.90    3.50
  -8 -10  -2    0.90    4.70
  -8 -10  -2    3.20    5.20
   8 -10   2    5.80    3.70
  -8  10  -2   -1.40    5.60
  -8  10  -2    2.90    3.00
   8  10   2   -1.40    2.80
  -8  10  -2   -1.60    4.40
  -9 -10  -2    8.20    4.20
  -9 -10  -2   18.40    7.30
  -9 -10  -2   28.70    7.60
   9 -10   2   16.50    5.30
   9 -10   2   18.30    5.60
  -9  10  -2   17.00    5.40
  -9  10  -2   24.10    5.80
  -9  10  -2   27.20    7.10
  10 -10   2   -0.80    3.90
  10 -10   2    4.10    4.70
 -10 -10  -2   -0.10    6.60
 -10 -10  -2    2.40    5.40
 -10  10  -2    7.80    4.30
 -10  10  -2   -1.90    5.70
  10  10   2    2.40    3.90
 -10  10  -2    7.70    5.60
 -11 -10  -2    1.30    6.40
  11 -10   2    7.40    5.60
 -11  10  -2   15.00    4.00
 -11  10  -2   15.00    6.70
 -11  10  -2   23.20    7.30
 -12 -10  -2    7.50    8.90
 -12 -10  -2   10.30    6.60
 -12  10  -2   -5.60    5.50
 -12  10  -2   -1.00    5.70
 -12  10  -2   -8.50    5.00
  12  10   2   -6.40    4.10
 -13 -10  -2   11.50    7.90
 -13 -10  -2   -1.90    7.30
 -13  10  -2   11.30    7.50
 -13  10  -2    2.60    5.40
  13  10   2   -5.20    4.80
 -13  10  -2   10.30    6.80
 -12 -11   2    8.40    7.40
 -12 -11   2   13.20    8.30
  12  11  -2    1.40    5.50
 -12  11   2   12.70    7.60
 -11 -11   2   14.60    6.80
  11 -11  -2   13.70    6.10
 -11 -11   2   12.70    8.40
  11  11  -2    6.00    4.40
 -11  11   2   10.70    4.20
 -11  11   2    7.40    6.10
 -11  11   2    6.10    6.80
 -10 -11   2   -8.70    6.20
  10 -11  -2   -6.60    3.80
 -10 -11   2   -3.10    5.80
 -10  11   2    1.10    5.10
  10  11  -2    1.00    4.10
 -10  11   2    3.40    6.30
 -10  11   2   -3.00    3.40
  -9 -11   2   21.60    8.10
   9 -11  -2   33.60    6.80
  -9 -11   2   34.80    8.70
   9 -11  -2   23.90    5.80
   9  11  -2   25.30    5.70
  -9  11   2   38.20    8.90
  -9  11   2   27.40    4.50
  -9  11   2   28.50    7.00
   8 -11  -2    6.60    3.90
  -8 -11   2    4.10    1.70
  -8 -11   2    5.60    5.40
  -8 -11   2   -3.10    1.80
   8 -11  -2   -4.10    3.30
  -8 -11   2    1.30    5.90
  -8  11   2    6.20    6.20
  -8  11   2   -1.20    4.40
  -8  11   2    0.50    2.90
   8  11  -2    1.40    3.50
  -7 -11   2   -1.10    1.60
  -7 -11   2   -6.20    5.00
   7 -11  -2    2.80    3.70
   7 -11  -2    2.50    4.00
  -7 -11   2    9.30    5.50
  -7 -11   2   -2.00    2.20
  -7 -11   2   -4.40    3.60
  -7  11   2   -0.40    3.50
   7  11  -2   -5.70    2.70
  -7  11   2    4.70    5.80
   6 -11  -2    2.60    4.00
  -6 -11   2    6.50    2.40
  -6 -11   2    0.60    2.70
  -6 -11   2   10.00    5.20
   6 -11  -2    5.80    3.40
  -6 -11   2   -1.20    3.40
  -6 -11   2    1.30    4.70
  -6  11   2   13.40    6.40
  -6  11   2    7.50    4.50
   6  11  -2    2.70    3.40
  -6  11   2    0.20    3.60
  -6  11   2    6.90    3.40
  -5 -11   2  164.58   13.00
  -5 -11   2  142.49    8.90
  -5 -11   2  158.48   13.60
  -5 -11   2  130.19   11.90
   5 -11  -2  157.18   12.80
   5 -11  -2  153.48   13.40
  -5 -11   2  162.78    9.40
  -5 -11   2  155.28    8.60
  -5  11   2  155.18   10.90
  -5  11   2  147.69   12.30
  -5  11   2  144.69    8.40
   5  11  -2  147.29    8.90
   5  11  -2  145.79   12.50
  -5  11   2  152.68   13.80
  -4 -11   2   18.80    6.20
  -4 -11   2   10.50    3.00
   4 -11  -2   14.10    4.40
  -4 -11   2   13.20    3.00
   4 -11  -2    7.50    3.30
   4 -11  -2    5.60    3.00
  -4 -11   2   21.60    5.80
  -4 -11   2    9.30    2.80
   4  11  -2   15.80    4.20
   4  11  -2   12.40    6.00
   4  11  -2   11.80    4.10
  -4  11   2   13.50    3.90
  -4  11   2    9.10    3.60
  -4  11   2   13.00    6.10
  -3 -11   2   35.30    5.40
   3 -11  -2   39.90    6.30
   3 -11  -2   31.90    5.50
  -3 -11   2   34.70    5.30
   3 -11  -2   32.40    5.00
  -3 -11   2   41.90    7.40
  -3 -11   2   34.20    4.90
   3 -11  -2   31.00    5.00
   3  11  -2   35.40    5.50
  -3  11   2   41.00    6.10
   3  11  -2   51.19    6.90
   3  11  -2   45.80    7.50
   3  11  -2   45.50    7.70
  -3  11   2   47.20    8.00
  -3  11   2   43.00    6.00
   2 -11  -2  102.99    9.20
   2 -11  -2  106.99    9.80
  -2 -11   2  101.29    9.80
   2 -11  -2  107.79   10.50
  -2 -11   2   96.59    8.70
   2 -11  -2  100.19   10.00
  -2 -11   2  112.19   10.30
  -2 -11   2  120.99    9.40
   2  11  -2  103.89   10.00
   2  11  -2  107.39   10.70
  -2  11   2  106.09    8.40
   2  11  -2  119.59    9.90
  -2  11   2  113.59    8.50
  -2  11   2  106.89   10.90
   1 -11  -2  335.67   16.20
  -1 -11   2  349.87   15.80
  -1 -11   2  335.17   16.70
   1 -11  -2  351.06   16.40
   1 -11  -2  342.67   14.20
  -1 -11   2  357.66   16.90
   1 -11  -2  342.17   14.80
  -1 -11   2  329.57   15.30
   1 -11  -2  337.87   15.30
   1  11  -2  327.87   16.40
  -1  11   2  332.57   13.70
  -1  11   2  351.76   14.20
   1  11  -2  336.87   15.90
  -1  11   2  359.36   17.50
   1  11  -2  335.57   16.00
   0 -11   2   36.20    5.70
   0 -11  -2   48.10    6.80
   0 -11  -2   33.50    5.30
   0 -11   2   28.30    5.10
   0 -11  -2   22.80    4.00
   0 -11   2   36.50    5.80
   0 -11   2   31.40    4.80
   0  11   2   33.50    6.00
   0  11  -2   48.50    7.30
  -1 -11  -2    3.40    2.70
   1 -11   2    4.60    3.10
  -1 -11  -2    2.10    2.50
   1 -11   2    4.10    2.90
  -1 -11  -2   11.50    4.30
  -1 -11  -2    6.10    3.00
   1 -11   2    3.70    2.80
  -1 -11  -2    5.20    2.40
   1 -11   2    2.70    2.80
  -1 -11  -2    7.40    3.20
   1  11   2    6.10    3.60
  -1  11  -2    7.40    4.00
   1  11   2    6.30    3.30
  -1  11  -2    6.30    4.40
  -1  11  -2    3.10    4.00
   2 -11   2    0.60    2.80
   2 -11   2   -2.60    2.90
  -2 -11  -2    2.90    3.30
   2 -11   2   -1.80    3.00
  -2 -11  -2    2.10    2.10
   2 -11   2   -1.80    2.30
  -2 -11  -2    3.50    2.20
  -2 -11  -2   -2.20    3.60
  -2 -11  -2    1.50    2.50
  -2 -11  -2    0.70    2.30
  -2  11  -2    0.90    3.80
  -2  11  -2   -2.30    3.00
   2  11   2   -3.00    3.00
  -2  11  -2    2.30    4.10
   3 -11   2    7.90    3.30
  -3 -11  -2   11.00    2.40
   3 -11   2    8.60    3.70
  -3 -11  -2    4.10    2.80
  -3 -11  -2   10.00    2.70
  -3 -11  -2    9.30    4.30
  -3 -11  -2    7.00    2.80
  -3 -11  -2    9.40    4.20
  -3  11  -2   10.40    5.10
  -3  11  -2   15.10    5.40
   3  11   2   16.20    4.20
  -3  11  -2    7.30    4.00
  -4 -11  -2    0.90    2.20
   4 -11   2   -6.10    2.70
  -4 -11  -2    1.20    3.80
   4 -11   2   -3.00    2.60
  -4 -11  -2    2.80    2.00
   4 -11   2   -4.00    3.10
  -4 -11  -2   -4.70    3.30
  -4 -11  -2    3.40    2.60
  -4 -11  -2   -0.90    1.90
  -4  11  -2    4.00    3.20
  -4  11  -2   -1.00    3.20
   4  11   2   -5.90    2.80
  -4  11  -2   -0.30    5.10
  -4  11  -2   -1.60    3.10
   5 -11   2    3.50    3.40
  -5 -11  -2   -3.20    4.80
  -5 -11  -2    1.10    1.50
  -5 -11  -2   -2.50    2.50
   5 -11   2    4.10    3.30
  -5 -11  -2   -2.00    4.20
  -5 -11  -2   -1.20    1.50
  -5  11  -2   -0.60    3.70
   5  11   2    2.00    3.00
   5  11   2    4.10    2.60
  -5  11  -2    2.50    3.60
  -5  11  -2    3.70    4.80
   6 -11   2    9.10    4.20
   6 -11   2    8.20    4.10
  -6 -11  -2   13.00    5.00
  -6 -11  -2   15.00    5.90
   6  11   2    9.60    3.30
  -6  11  -2    9.00    4.30
   6  11   2   10.00    2.80
  -6  11  -2   10.10    5.50
  -6  11  -2    9.20    5.80
   7 -11   2    0.20    3.80
  -7 -11  -2   -0.90    4.70
   7 -11   2   -2.90    3.20
  -7 -11  -2   -1.50    4.60
  -7  11  -2    2.60    5.50
   7  11   2   -6.50    2.60
  -7  11  -2    5.00    4.40
   7  11   2   -2.70    2.40
   8 -11   2    0.50    4.00
   8 -11   2    2.70    4.30
  -8 -11  -2    8.00    6.30
  -8 -11  -2    1.60    5.40
  -8 -11  -2   -4.40    3.20
  -8  11  -2    2.10    4.90
   8  11   2    0.30    3.30
  -8  11  -2    0.00    5.80
  -8  11  -2    4.30    3.50
   9 -11   2    7.20    4.70
  -9 -11  -2   17.90    6.90
   9 -11   2   12.70    5.40
  -9 -11  -2   24.30    7.00
   9  11   2    5.20    4.10
  -9  11  -2   15.60    7.10
  -9  11  -2   14.00    6.40
  -9  11  -2   11.00    5.10
 -10 -11  -2    7.00    6.60
  10 -11   2    4.30    5.00
 -10 -11  -2   -2.10    6.60
 -10  11  -2    2.50    6.60
 -10  11  -2    3.70    6.00
  10  11   2   -2.20    3.40
 -10  11  -2    9.30    4.50
 -11 -11  -2    4.10    6.90
 -11 -11  -2   -4.80    5.90
 -11  11  -2   -3.30    6.20
 -11  11  -2   -2.50    3.70
 -11  11  -2    9.10    7.40
 -12 -11  -2    7.10    7.90
 -12 -11  -2    6.30    7.60
  12  11   2   -4.00    4.70
 -12  11  -2    3.90    6.10
 -12  11  -2    0.20    7.70
 -12 -12   2   14.50    8.20
 -12 -12   2    2.40    7.90
 -12  12   2    6.40    7.00
 -12  12   2    9.50    7.90
 -11 -12   2   -5.60    5.90
 -11 -12   2    4.10    7.70
 -11  12   2   -2.50    6.20
  11  12  -2   -8.90    4.50
 -11  12   2    6.00    6.50
 -10 -12   2   -8.20    5.80
 -10 -12   2    9.60    7.80
  10 -12  -2   -4.30    4.50
 -10  12   2    3.80    4.20
 -10  12   2    6.50    5.30
 -10  12   2   -0.50    6.10
  10  12  -2   -9.10    4.10
  -9 -12   2   -9.30    5.40
  -9 -12   2    1.60    6.50
   9 -12  -2    3.10    4.10
   9  12  -2   -1.30    4.50
  -9  12   2    2.50    3.40
  -9  12   2   -7.80    4.70
  -9  12   2    4.30    6.70
  -8 -12   2    7.70    6.30
   8 -12  -2   -1.80    4.30
  -8 -12   2    5.40    5.70
  -8 -12   2    0.80    1.70
   8 -12  -2    7.70    4.40
  -8  12   2    0.90    3.10
  -8  12   2    2.40    5.20
   8  12  -2    1.80    4.30
  -8  12   2    5.20    6.00
  -7 -12   2  135.39    7.90
   7 -12  -2  144.99   14.80
   7 -12  -2  161.68   14.20
  -7 -12   2  148.79   14.20
  -7 -12   2  116.19    6.20
  -7 -12   2  119.39    8.20
  -7 -12   2  155.58   15.60
   7  12  -2  127.19   12.60
  -7  12   2  144.89   12.30
  -7  12   2  171.58   16.70
  -7  12   2  126.19    8.20
  -6 -12   2   12.70    6.40
   6 -12  -2    7.10    4.40
  -6 -12   2    6.00    6.40
  -6 -12   2    9.60    3.30
   6 -12  -2    5.50    4.10
  -6  12   2   12.10    6.20
  -6  12   2   10.00    5.10
   6  12  -2    6.20    3.60
  -6  12   2   -0.80    3.30
  -5 -12   2    5.50    2.60
  -5 -12   2    4.60    4.90
  -5 -12   2   -1.60    2.70
   5 -12  -2    0.30    3.70
   5 -12  -2    5.30    3.20
  -5 -12   2    4.00    3.40
  -5 -12   2    6.20    5.00
  -5  12   2    0.40    3.30
  -5  12   2   10.70    6.50
   5  12  -2   -2.20    3.80
  -5  12   2   10.10    3.30
   5  12  -2   -0.10    2.90
  -4 -12   2   19.80    4.10
  -4 -12   2   39.00    7.70
  -4 -12   2   29.70    7.40
   4 -12  -2   21.10    4.50
  -4 -12   2   22.30    4.60
  -4 -12   2   20.40    4.00
   4 -12  -2   22.40    5.60
  -4 -12   2   22.00    3.70
   4 -12  -2   15.10    4.50
   4  12  -2   19.50    4.70
   4  12  -2   39.20    7.60
   4  12  -2   29.40    5.60
  -4  12   2   30.30    8.20
  -4  12   2   29.30    4.80
  -3 -12   2   11.20    5.30
  -3 -12   2    7.80    3.00
  -3 -12   2    6.90    4.60
  -3 -12   2    6.20    3.40
  -3 -12   2    8.50    3.10
   3 -12  -2    2.60    2.90
   3 -12  -2   10.40    2.90
   3 -12  -2    7.70    3.80
  -3  12   2    9.10    4.30
  -3  12   2   11.70    3.70
  -3  12   2   11.40    3.60
   3  12  -2    1.80    3.20
   3  12  -2   13.80    5.00
   2 -12  -2   -2.00    2.50
   2 -12  -2   -0.10    2.90
   2 -12  -2   -3.20    2.70
  -2 -12   2    3.20    3.00
   2 -12  -2    4.80    3.00
  -2 -12   2   -4.70    2.50
  -2 -12   2    1.20    2.90
   2 -12  -2   -1.00    2.40
  -2 -12   2   -4.40    3.80
   2  12  -2   -2.30    3.90
   2  12  -2    4.70    4.40
  -2  12   2    1.10    3.20
   2  12  -2    5.50    4.30
  -2  12   2    4.90    2.80
  -2  12   2    1.70    4.30
   1 -12  -2   13.80    3.40
  -1 -12   2    9.20    3.80
  -1 -12   2   17.40    4.20
   1 -12  -2   19.10    3.50
   1 -12  -2   22.70    4.90
  -1 -12   2   17.30    4.00
  -1 -12   2   14.50    4.20
   1 -12  -2   16.80    4.00
  -1  12   2   20.90    5.70
   1  12  -2   13.30    5.60
   1  12  -2   18.30    5.10
   1  12  -2   15.80    5.30
  -1  12   2   21.70    4.90
  -1  12   2   22.30    4.90
   0 -12  -2    3.10    2.30
   0 -12  -2    5.10    3.00
   0 -12   2    4.60    2.90
   0 -12   2   -0.80    3.10
   0 -12   2    2.60    2.80
   0 -12  -2    2.40    3.70
   0 -12   2   -1.30    2.60
   0  12  -2    5.20    4.60
   0  12  -2    2.00    4.40
   0  12   2    0.40    3.30
   0  12  -2   -1.80    4.00
   0  12   2   10.20    4.50
   1 -12   2  239.28   15.00
   1 -12   2  268.87   15.70
  -1 -12  -2  243.78   13.30
  -1 -12  -2  221.68   13.50
  -1 -12  -2  256.27   13.50
   1 -12   2  235.18   15.20
  -1 -12  -2  238.08   13.00
  -1 -12  -2  223.28   12.30
   1 -12   2  239.28   14.40
  -1 -12  -2  224.78   12.50
   1  12   2  244.38   14.50
  -1  12  -2  228.48   15.50
  -1  12  -2  239.58   14.60
  -1  12  -2  267.57   14.60
  -2 -12  -2    8.10    2.90
  -2 -12  -2    8.50    4.20
  -2 -12  -2    5.30    3.30
  -2 -12  -2    7.70    4.50
   2 -12   2    1.10    2.70
   2 -12   2    0.90    3.20
  -2 -12  -2    4.10    2.70
  -2 -12  -2    7.40    3.20
  -2  12  -2    7.30    4.90
  -2  12  -2    8.00    4.30
  -2  12  -2    8.80    5.20
   2  12   2    6.70    4.30
  -3 -12  -2  123.39   11.10
  -3 -12  -2  109.39    8.40
  -3 -12  -2  120.79    8.40
   3 -12   2  129.59   12.30
   3 -12   2  100.99   11.40
  -3 -12  -2   87.89    9.50
  -3 -12  -2  107.39    9.90
  -3 -12  -2  120.99    9.40
  -3  12  -2  115.29    9.90
   3  12   2  109.99    9.30
  -3  12  -2  124.69   11.70
  -3  12  -2  120.29   12.10
   4 -12   2  220.68   15.50
  -4 -12  -2  246.58   14.00
  -4 -12  -2  213.48   10.60
  -4 -12  -2  232.68   15.50
  -4 -12  -2  231.38   13.00
  -4 -12  -2  230.38   10.00
   4 -12   2  241.98   16.20
  -4 -12  -2  248.08   13.20
   4  12   2  221.28   12.20
  -4  12  -2  230.28   13.50
  -4  12  -2  243.88   17.30
  -4  12  -2  229.08   14.70
  -5 -12  -2   13.40    2.40
  -5 -12  -2   10.30    2.30
  -5 -12  -2   17.00    6.30
  -5 -12  -2   11.20    5.20
   5 -12   2   11.40    4.70
  -5 -12  -2   10.90    3.20
   5 -12   2    4.70    4.90
  -5  12  -2    7.30    5.20
   5  12   2   17.20    4.00
   5  12   2   11.00    3.70
  -5  12  -2    9.40    4.60
  -5  12  -2   22.70    7.30
  -6 -12  -2   18.20    5.80
  -6 -12  -2    5.60    4.00
   6 -12   2   12.60    4.80
  -6 -12  -2   16.00    5.90
  -6  12  -2   12.40    4.70
  -6  12  -2   11.20    5.70
  -6  12  -2   20.50    7.80
   6  12   2    8.30    4.00
  -7 -12  -2   16.90    6.80
  -7 -12  -2   24.70    7.00
   7 -12   2   11.10    4.70
   7 -12   2   15.00    5.10
  -7  12  -2   17.90    5.20
  -7  12  -2   18.60    6.40
  -7  12  -2   22.90    8.30
   8 -12   2    3.40    4.30
  -8 -12  -2   10.20    6.70
   8 -12   2   -2.30    4.20
  -8 -12  -2    4.60    6.50
  -8 -12  -2    4.10    3.80
  -8  12  -2   14.50    6.20
  -8  12  -2    7.40    5.00
   8  12   2    5.80    4.00
  -8  12  -2    1.90    5.30
   9 -12   2   -6.20    3.90
  -9 -12  -2    6.60    6.80
  -9 -12  -2   -2.50    5.20
  -9  12  -2    7.50    6.20
   9  12   2   -3.60    3.70
  -9  12  -2   -1.20    4.30
  -9  12  -2    8.70    7.20
 -10 -12  -2   -5.00    6.70
 -10 -12  -2    3.00    6.60
 -10  12  -2    0.10    7.50
 -10  12  -2    0.50    6.00
  10  12   2   -5.50    4.30
 -10  12  -2    2.00    4.40
 -11 -12  -2    6.90    7.30
 -11  12  -2   -4.40    5.30
 -11  12  -2    8.90    8.30
 -11  12  -2    5.30    6.40
 -10 -13   2    3.20    6.90
 -10 -13   2    4.70    6.80
 -10  13   2   -3.20    6.30
 -10  13   2   -1.20    6.10
   9 -13  -2    2.70    4.40
  -9 -13   2   -0.10    5.40
  -9 -13   2    1.70    5.80
   9  13  -2   -6.50    4.30
  -9  13   2   -0.30    5.50
  -9  13   2    3.20    6.40
  -8 -13   2    0.60    1.90
  -8 -13   2    3.60    7.00
   8 -13  -2    2.40    3.80
  -8 -13   2    8.20    7.10
  -8  13   2   -0.40    5.00
  -8  13   2    5.40    3.70
  -8  13   2   -2.60    5.50
   8  13  -2    2.60    3.80
  -7 -13   2    0.40    2.20
  -7 -13   2   12.40    7.00
   7 -13  -2    3.50    4.00
   7 -13  -2    8.90    4.90
  -7 -13   2    5.10    6.20
  -7  13   2    8.70    7.00
   7  13  -2   -3.90    4.20
  -7  13   2   -2.30    3.30
  -7  13   2   -0.40    4.70
  -6 -13   2   50.09    9.30
  -6 -13   2   41.70    9.00
  -6 -13   2   26.10    3.80
  -6 -13   2   16.90    3.90
   6 -13  -2   24.00    5.00
   6 -13  -2   27.60    6.10
  -6 -13   2   37.00    5.00
   6  13  -2   27.50    5.90
  -6  13   2   36.20    9.30
  -6  13   2   36.50    6.70
   5 -13  -2    4.50    3.70
  -5 -13   2    4.20    3.30
   5 -13  -2    5.20    3.40
  -5 -13   2    0.00    2.70
  -5 -13   2    4.00    5.30
  -5 -13   2    1.10    5.20
  -5 -13   2    1.30    3.40
  -5  13   2    0.30    5.60
  -5  13   2   -2.30    3.00
  -5  13   2    8.60    4.40
   5  13  -2    1.00    3.90
  -4 -13   2    5.10    2.40
  -4 -13   2   -5.50    2.50
   4 -13  -2   -1.20    3.90
  -4 -13   2    2.50    4.60
  -4 -13   2    4.20    5.30
   4 -13  -2   -4.10    2.70
   4  13  -2   -1.30    3.60
  -4  13   2    2.20    4.30
   4  13  -2   -5.10    4.70
  -4  13   2    5.60    2.80
  -4  13   2   -4.20    3.60
  -3 -13   2   44.20    5.70
  -3 -13   2   63.99    9.90
  -3 -13   2   39.50    7.30
   3 -13  -2   71.69    9.90
  -3 -13   2   71.49    9.80
   3 -13  -2   45.90    6.40
  -3 -13   2   79.89    8.70
   3 -13  -2   59.59    8.30
   3  13  -2   64.59    8.70
  -3  13   2   74.09    8.80
   3  13  -2   71.09    9.90
  -3  13   2   59.69   10.30
  -2 -13   2   91.89    9.70
  -2 -13   2   86.09   10.80
  -2 -13   2  115.79   11.60
   2 -13  -2  107.69   10.00
  -2 -13   2  121.19   10.20
   2 -13  -2  109.59   11.40
  -2 -13   2  101.79   10.70
   2 -13  -2   84.39   10.00
   2 -13  -2  102.19    9.10
  -2  13   2  134.89   13.10
  -2  13   2  130.99   10.50
   2  13  -2  120.99   12.00
   2  13  -2  107.39   12.00
   2  13  -2  121.09   11.10
  -2  13   2   92.69    8.20
  -1 -13   2   24.00    4.90
   1 -13  -2   24.10    4.40
  -1 -13   2   38.30    5.60
  -1 -13   2   33.70    5.90
   1 -13  -2   37.50    5.80
   1 -13  -2   29.00    4.70
   1 -13  -2   47.20    7.00
   1 -13  -2   26.70    6.10
   1  13  -2   48.50    8.00
  -1  13   2   45.00    8.30
   1  13  -2   39.50    7.50
   1  13  -2   41.40    7.60
   0 -13   2   23.60    6.20
   0 -13  -2   40.90    6.70
   0 -13  -2   20.80    4.20
   0 -13  -2   35.90    6.30
   0 -13  -2   18.90    3.90
   0 -13  -2   24.00    4.90
   0 -13  -2   22.80    4.60
   0 -13   2   23.40    4.90
   0 -13   2   35.10    5.70
   0  13  -2   32.90    6.70
   0  13  -2   32.20    6.90
   0  13   2   33.90    6.10
   0  13   2   31.20    6.80
   0  13  -2   32.90    7.00
  -1 -13  -2    3.70    2.80
  -1 -13  -2   -4.20    2.70
  -1 -13  -2   -3.20    2.70
  -1 -13  -2   -1.50    3.40
   1 -13   2   -4.00    3.10
  -1 -13  -2    7.00    4.30
   1 -13   2    2.50    2.70
  -1 -13  -2   -3.00    2.30
   1  13   2   -1.90    4.00
  -1  13  -2   -3.70    4.00
  -1  13  -2    6.90    5.00
  -1  13  -2    3.70    4.90
  -2 -13  -2    5.40    3.40
  -2 -13  -2   14.20    4.80
  -2 -13  -2    7.30    3.10
  -2 -13  -2    9.60    3.40
   2 -13   2   13.80    4.80
  -2 -13  -2    6.50    3.90
  -2 -13  -2   -0.90    3.00
   2 -13   2    4.80    3.50
  -2  13  -2    8.60    4.50
  -2  13  -2   16.20    5.00
   2  13   2   15.30    5.00
  -2  13  -2    6.10    5.90
  -3 -13  -2   20.30    4.10
   3 -13   2   20.20    5.10
  -3 -13  -2   21.30    4.30
  -3 -13  -2   25.60    6.40
  -3 -13  -2   21.40    5.80
  -3 -13  -2   23.90    4.30
   3 -13   2   17.90    4.90
  -3  13  -2   27.90    7.20
  -3  13  -2   37.60    6.80
  -3  13  -2   29.00    7.70
   3  13   2   37.40    6.30
  -4 -13  -2   -2.70    2.70
   4 -13   2    3.60    4.50
  -4 -13  -2    3.40    5.50
  -4 -13  -2    5.00    4.60
  -4 -13  -2    1.10    2.40
  -4 -13  -2    4.10    2.80
  -4 -13  -2    1.60    2.80
   4 -13   2   12.90    4.60
  -4  13  -2   13.00    5.20
  -4  13  -2    0.20    5.00
   4  13   2   11.20    4.20
  -4  13  -2   15.70    5.40
  -5 -13  -2    4.30    2.90
   5 -13   2   -2.10    3.30
   5 -13   2    6.60    4.80
  -5 -13  -2   -4.00    3.60
  -5 -13  -2    0.90    1.90
  -5 -13  -2   -5.40    2.70
   5  13   2   -0.80    3.80
  -5  13  -2    3.00    4.20
  -5  13  -2   -7.40    3.80
  -5  13  -2    3.00    6.10
   6 -13   2    5.80    4.60
   6 -13   2   -7.00    3.40
  -6 -13  -2   -2.80    5.00
  -6 -13  -2    0.20    4.30
  -6 -13  -2    3.90    1.70
  -6 -13  -2   -4.90    2.60
  -6 -13  -2   -4.10    1.90
   6  13   2   -0.80    3.30
  -6  13  -2    0.80    4.20
   6  13   2   -2.50    3.50
  -6  13  -2    7.70    6.90
  -6  13  -2    2.00    4.10
  -7 -13  -2   13.20    6.20
  -7 -13  -2    3.00    5.80
   7 -13   2    9.90    5.30
  -7  13  -2    7.40    4.70
   7  13   2    6.10    3.90
  -7  13  -2    4.70    5.70
  -7  13  -2   21.30    7.30
   7  13   2   -3.30    3.70
   8 -13   2   -8.10    3.80
  -8 -13  -2   -3.70    5.20
  -8 -13  -2   -3.10    6.30
   8  13   2   -4.50    3.50
  -8  13  -2    6.00    6.90
  -8  13  -2   -2.00    4.80
  -8  13  -2    1.30    4.90
  -9 -13  -2   44.70   10.30
  -9 -13  -2   39.20    9.90
  -9  13  -2   53.99   11.00
  -9  13  -2   34.50    8.80
   9  13   2   28.20    6.30
  -9  13  -2   52.29    7.30
 -10 -13  -2   -5.00    6.80
 -10 -13  -2   -0.30    5.60
 -10  13  -2   -4.50    6.70
 -10  13  -2   -6.10    5.00
  10  13   2   -4.60    4.50
   9 -14  -2   20.00    8.40
  -9 -14   2    1.80    7.40
  -9 -14   2   -2.20    6.90
  -9  14   2    0.90    6.10
   9  14  -2   -2.60    5.10
  -9  14   2   -4.60    6.00
  -8 -14   2   47.40   10.90
  -8 -14   2   44.30   10.60
  -8  14   2   34.10    8.20
  -8  14   2   36.30   10.40
   8  14  -2   20.80    6.60
   7 -14  -2   -7.90    3.80
  -7 -14   2    0.70    6.10
  -7 -14   2   -5.90    6.40
   7  14  -2   -5.30    3.80
  -7  14   2    0.80    3.70
  -7  14   2    0.40    5.30
  -7  14   2    0.30    5.60
   6 -14  -2    6.90    4.80
  -6 -14   2   -5.30    5.40
   6 -14  -2   -2.50    4.00
  -6 -14   2   -1.30    4.90
   6  14  -2  -10.00    4.10
  -6  14   2    0.40    3.60
  -6  14   2    0.30    6.20
  -6  14   2   -2.00    5.00
  -5 -14   2   12.30    7.40
  -5 -14   2   15.40    7.50
  -5 -14   2   14.50    4.50
   5 -14  -2   -0.20    4.50
  -5 -14   2   10.00    4.20
   5 -14  -2   17.10    4.60
  -5  14   2    8.20    5.00
  -5  14   2    2.30    3.70
  -5  14   2    8.80    6.30
  -4 -14   2    1.00    3.40
   4 -14  -2   -1.20    3.80
   4 -14  -2   -3.20    3.30
  -4 -14   2    1.30    2.90
  -4 -14   2   -7.70    4.30
   4 -14  -2    4.20    3.60
  -4 -14   2    2.10    5.50
  -4  14   2   -6.00    3.40
  -4  14   2    0.50    4.60
  -4  14   2    6.00    4.40
   4  14  -2   -1.40    4.30
  -3 -14   2    7.90    3.30
   3 -14  -2    1.50    3.50
  -3 -14   2   -1.20    4.10
  -3 -14   2   15.50    5.70
   3 -14  -2    6.90    3.90
  -3 -14   2   21.20    6.90
   3  14  -2   16.30    6.20
  -3  14   2    8.90    6.30
   3  14  -2   15.80    6.20
  -3  14   2   19.50    4.60
  -3  14   2   11.40    5.40
  -2 -14   2   -5.00    3.10
  -2 -14   2   -6.50    3.70
   2 -14  -2   -2.40    2.30
  -2 -14   2   -1.00    3.40
   2 -14  -2   -6.50    3.40
  -2 -14   2    0.30    4.50
   2  14  -2    1.90    5.10
   2  14  -2   -4.10    4.40
   2  14  -2    3.70    5.40
  -2  14   2    2.30    4.60
  -2  14   2    6.00    5.60
   1 -14  -2    5.10    3.40
   1 -14  -2   15.60    5.30
  -1 -14   2    5.40    3.40
   1 -14  -2   11.90    3.10
   1  14  -2   12.70    5.80
  -1  14   2   10.30    5.20
   1  14  -2    8.80    5.90
   1  14  -2   18.00    6.10
  -1  14   2   14.50    5.90
   0 -14   2    3.50    3.60
   0 -14  -2   10.90    3.90
   0 -14   2    5.60    4.10
   0 -14  -2   10.50    3.60
   0 -14  -2    5.70    4.00
   0 -14  -2    7.20    4.80
   0  14  -2    5.40    4.70
   0  14  -2   14.10    5.50
   0  14   2    6.80    5.90
   0  14  -2    6.40    5.30
   0  14   2    6.70    5.00
   1 -14   2   78.39   10.70
  -1 -14  -2   82.19    9.80
  -1 -14  -2   80.99    9.10
  -1 -14  -2   81.49    9.50
  -1 -14  -2   69.89    9.30
  -1  14  -2   91.59   11.20
   1  14   2   68.99    9.60
  -1  14  -2   78.79    9.60
  -1  14  -2   95.99   12.10
  -2 -14  -2   17.80    5.60
  -2 -14  -2   12.60    3.60
  -2 -14  -2   22.80    6.40
   2 -14   2   18.60    5.10
  -2 -14  -2   16.80    4.20
   2  14   2   32.50    6.90
  -2  14  -2   22.60    6.20
  -2  14  -2   26.40    6.00
  -2  14  -2   22.00    7.00
  -3 -14  -2   19.60    4.80
  -3 -14  -2   37.30    7.00
  -3 -14  -2   42.20    8.60
  -3 -14  -2   29.20    4.40
   3 -14   2   26.40    5.70
   3 -14   2   32.00    6.40
  -3 -14  -2   31.30    4.70
  -3 -14  -2   25.50    5.00
  -3  14  -2   40.10    8.10
  -3  14  -2   42.20    8.90
   3  14   2   36.00    6.80
  -3  14  -2   40.10    7.30
  -4 -14  -2   36.40    8.30
   4 -14   2   53.69    8.10
  -4 -14  -2   39.10    7.60
  -4 -14  -2   36.20    5.20
  -4 -14  -2   53.59    6.70
   4  14   2   40.90    7.00
  -4  14  -2   50.09    8.70
  -4  14  -2   46.30    9.20
  -4  14  -2   54.89    7.90
  -5 -14  -2   11.90    2.60
  -5 -14  -2    8.10    3.70
   5 -14   2    4.50    4.30
  -5 -14  -2   10.90    6.50
   5 -14   2    5.50    5.00
  -5 -14  -2    3.00    3.00
  -5 -14  -2    6.30    5.80
  -5  14  -2    6.70    5.20
  -5  14  -2   20.30    7.50
   5  14   2   11.60    5.10
  -5  14  -2   12.40    6.10
   6 -14   2   -3.90    3.90
  -6 -14  -2    2.10    1.90
  -6 -14  -2    5.60    3.60
  -6 -14  -2   16.30    7.50
  -6 -14  -2    3.30    5.30
   6  14   2    0.50    4.50
  -6  14  -2    4.10    6.20
  -6  14  -2    7.30    4.50
  -6  14  -2    2.60    4.30
   7 -14   2    1.40    4.40
  -7 -14  -2   -8.30    4.90
  -7 -14  -2   -4.60    5.70
  -7 -14  -2   -2.20    3.50
  -7  14  -2    5.00    6.00
  -7  14  -2    8.60    7.00
  -7  14  -2   -4.80    3.70
  -8 -14  -2   15.70    8.70
  -8 -14  -2   36.10    9.10
  -8  14  -2   16.30    7.20
  -8  14  -2   12.00    5.80
  -8  14  -2   19.20    7.90
  -9 -14  -2   12.70    7.50
  -9 -14  -2   16.90    6.30
  -9  14  -2    1.90    6.40
  -9  14  -2   20.00    7.10
  -9  14  -2   -5.00    5.60
   9  14   2   -5.90    5.00
   8 -15  -2    1.60    5.80
  -8 -15   2  -13.40    6.00
  -8 -15   2  -12.90    6.00
  -8  15   2    0.50    6.20
   8  15  -2   -7.80    4.70
  -8  15   2    0.20    6.00
  -7 -15   2   -4.10    3.40
  -7 -15   2   -3.10    5.50
   7 -15  -2   -6.10    4.20
  -7 -15   2   -1.90    5.60
  -7  15   2    1.70    6.00
  -7  15   2   -5.20    5.70
  -6 -15   2   -4.00    4.10
   6 -15  -2   -6.30    3.70
  -6 -15   2    1.70    5.80
  -6 -15   2   -0.70    2.70
  -6 -15   2   -1.80    4.90
  -6  15   2   -2.00    4.10
  -6  15   2    0.90    5.70
  -6  15   2   -2.90    5.90
   5 -15  -2   -1.60    4.00
  -5 -15   2    5.50    6.60
  -5 -15   2   -0.20    5.10
   5 -15  -2   -7.20    3.30
  -5 -15   2   -5.70    3.80
  -5 -15   2   -0.10    2.90
  -5 -15   2  -10.40    4.20
  -5  15   2    5.20    5.40
  -5  15   2   12.30    6.30
  -5  15   2   -2.40    3.40
  -4 -15   2   -4.10    3.80
   4 -15  -2    5.90    4.40
  -4 -15   2   -0.60    2.90
  -4 -15   2   -2.70    3.30
  -4 -15   2    6.50    5.10
  -4 -15   2   -3.10    5.20
   4 -15  -2    4.50    4.00
   4 -15  -2   -6.50    3.50
  -4  15   2   -1.50    4.40
  -4  15   2   -8.40    5.30
   4  15  -2   -4.80    4.30
   3 -15  -2   -3.50    3.30
   3 -15  -2   -2.10    3.30
  -3 -15   2    0.10    5.30
  -3 -15   2    5.60    5.40
  -3 -15   2    0.40    3.00
  -3  15   2    6.20    7.00
  -3  15   2    4.10    4.80
   3  15  -2   -3.90    5.00
  -2 -15   2   -0.50    4.00
   2 -15  -2   -5.40    2.60
  -2 -15   2    0.30    3.50
   2 -15  -2   -3.20    3.10
   2 -15  -2    1.50    4.10
  -2 -15   2   -1.80    4.40
   2  15  -2    6.20    5.60
   2  15  -2    5.70    5.50
  -2  15   2    2.90    5.60
  -2  15   2    7.40    4.90
  -1 -15   2    6.30    4.90
   1 -15  -2    1.90    3.70
   1 -15  -2   -0.80    4.40
  -1 -15   2   -2.70    3.30
  -1 -15   2   -3.60    3.10
   1 -15  -2   -7.70    3.30
  -1 -15   2   -0.30    4.60
  -1  15   2   -1.10    4.40
   1  15  -2   -1.10    4.70
   1  15  -2   -5.60    4.80
   1  15  -2    5.10    5.30
  -1  15   2    1.40    4.20
   0 -15  -2    3.30    3.60
   0 -15  -2    2.70    3.80
   0 -15   2    2.00    3.40
   0 -15   2    2.50    3.60
   0  15  -2    2.30    5.30
   0  15   2    7.00    5.80
   0  15  -2    5.30    6.20
  -1 -15  -2    0.90    3.80
   1 -15   2   -5.00    3.20
  -1 -15  -2   -2.00    3.30
   1 -15   2   -7.70    3.70
  -1 -15  -2   -7.40    3.00
  -1 -15  -2   -8.70    4.10
  -1  15  -2   -2.60    4.80
  -1  15  -2    0.60    4.80
  -1  15  -2    0.90    5.60
   1  15   2   -0.20    5.10
  -2 -15  -2    8.70    3.10
  -2 -15  -2    5.50    3.40
  -2 -15  -2    5.00    5.60
   2 -15   2   12.00    4.40
  -2 -15  -2    6.10    4.30
  -2 -15  -2   -1.70    3.40
   2 -15   2   13.30    4.50
  -2 -15  -2   -1.70    4.00
  -2  15  -2   13.60    6.10
   2  15   2   13.70    6.30
  -2  15  -2    5.60    5.40
  -2  15  -2   13.90    6.30
  -3 -15  -2   -5.80    2.50
   3 -15   2    4.30    4.30
  -3 -15  -2   -1.30    2.50
   3  15   2    0.60    5.10
  -3  15  -2   -2.10    5.10
  -3  15  -2    1.20    7.10
  -3  15  -2    1.10    4.60
  -4 -15  -2    2.80    3.40
   4 -15   2   -9.60    4.50
   4 -15   2    0.00    4.20
  -4 -15  -2   -1.40    5.00
  -4 -15  -2   -1.40    5.20
  -4 -15  -2    4.20    2.80
  -4  15  -2   -3.50    5.20
  -4  15  -2    9.80    6.60
   4  15   2    5.30    5.10
  -4  15  -2    6.80    6.10
   5 -15   2    6.50    5.10
  -5 -15  -2    8.40    2.70
  -5 -15  -2    2.80    3.30
  -5 -15  -2    8.00    7.10
  -5 -15  -2    6.90    5.30
  -5 -15  -2    0.90    5.20
   5  15   2   11.50    4.20
  -5  15  -2    8.80    5.80
  -5  15  -2   15.30    6.60
  -5  15  -2   15.80    6.90
  -6 -15  -2    6.80    5.70
   6 -15   2    0.40    4.50
  -6 -15  -2   -0.80    5.40
  -6  15  -2    4.90    6.70
  -6  15  -2   -0.40    5.90
  -6  15  -2    8.00    6.00
   6  15   2   -7.60    4.70
  -7 -15  -2   29.00    9.20
  -7 -15  -2   19.10    8.40
  -7  15  -2   10.50    6.50
  -7  15  -2   18.50    8.30
  -7  15  -2   20.70    7.90
   5 -16  -2    7.20    5.10
  -5 -16   2   12.00    5.30
  -5 -16   2   22.00    7.80
   5 -16  -2    9.00    6.00
  -5 -16   2   16.60    5.40
  -5 -16   2   19.50    6.90
  -5  16   2   17.50    6.20
  -5  16   2   18.90    8.60
   4 -16  -2  -10.20    4.10
  -4 -16   2   -3.50    5.40
  -4 -16   2   -1.80    5.00
  -4 -16   2   -8.30    5.60
   4 -16  -2   -6.10    3.50
  -4  16   2    3.80    6.10
   4  16  -2   -9.70    5.70
  -4  16   2   -4.60    6.50
   3 -16  -2    6.60    4.60
  -3 -16   2   28.30    8.70
  -3 -16   2    3.10    3.70
   3 -16  -2   -3.40    3.60
   3 -16  -2   -3.80    4.10
  -3 -16   2   -0.20    5.60
  -3  16   2    6.10    5.70
  -3  16   2    5.60    6.80
   3  16  -2   -7.30    5.50
  -2 -16   2   -5.40    4.40
   2 -16  -2    4.10    5.20
  -2 -16   2   -1.80    3.60
   2 -16  -2   -7.80    4.30
   2 -16  -2    0.20    3.70
   2  16  -2   -6.10    4.20
  -2  16   2   -8.10    5.20
  -2  16   2    4.30    6.20
   2  16  -2   -4.40    6.30
  -1 -16   2   -3.80    3.80
   1 -16  -2   -8.00    4.00
  -1 -16   2   -1.50    5.20
  -1 -16   2    0.00    3.80
   1 -16  -2    4.30    3.40
  -1 -16   2   -0.50    5.00
   1 -16  -2    0.40    4.10
   1  16  -2   -4.50    5.00
   1  16  -2   -1.60    5.30
  -1  16   2    2.80    5.50
   1  16  -2   -2.70    5.60
  -1  16   2   -5.50    5.50
   0 -16  -2   -2.10    4.00
   0 -16  -2    1.00    3.30
   0 -16   2   -2.00    3.20
   0 -16   2   -2.40    4.40
   0 -16  -2   -9.70    4.20
   0 -16   2   -1.20    4.60
   0  16  -2   -8.80    5.20
   0  16   2   -1.90    4.60
   0  16  -2    2.60    5.60
   0  16  -2    0.00    5.50
   1 -16   2    5.80    4.70
   1 -16   2   10.40    3.80
  -1 -16  -2    6.00    6.10
  -1 -16  -2   12.80    3.90
  -1 -16  -2    2.50    3.90
  -1 -16  -2   -1.90    4.50
   1  16   2   16.10    7.10
  -1  16  -2    5.10    6.70
  -1  16  -2    2.60    6.10
  -2 -16  -2   -3.30    5.20
   2 -16   2   -2.30    4.70
  -2 -16  -2   -8.80    3.90
  -2 -16  -2   -2.10    3.50
   2 -16   2    0.40    3.40
  -2 -16  -2    0.40    3.20
   2  16   2   -5.00    6.00
  -2  16  -2   -5.20    5.50
  -2  16  -2    4.50    6.60
  -2  16  -2   -0.40    6.00
  -3 -16  -2   -1.80    6.20
  -3 -16  -2    3.40    3.10
  -3 -16  -2   -4.70    3.20
   3 -16   2   -3.50    4.30
  -3  16  -2   -6.80    4.40
  -3  16  -2    1.90    5.60
  -3  16  -2    5.00    7.30
   3  16   2    7.00    6.00
   4 -16   2   -9.40    4.10
  -4 -16  -2   -3.50    5.40
  -4 -16  -2   -5.00    3.20
  -4 -16  -2   -4.20    5.30
  -4  16  -2   -4.50    5.60
  -4  16  -2    4.10    5.70
  -4  16  -2    8.70    7.40
   4  16   2   -5.50    5.80
  -5 -16  -2   14.40    6.50
  -5 -16  -2   11.40    6.50
  -5  16  -2    2.50    7.40
  -5  16  -2   18.90    6.90
   5  16   2   19.40    6.30
  -5  16  -2   14.70    6.90
   1 -17  -2    5.30    4.70
  -1 -17   2   -2.50    5.30
   1 -17  -2   -8.70    3.60
  -1 -17   2   -0.20    4.40
  -1  17   2    6.20    6.30
   1  17  -2  -10.00    5.60
   0 -17   2   -2.90    4.60
   0 -17   2   -4.40    4.60
   0 -17   2   -4.70    5.50
   0 -17  -2    3.90    5.50
   0 -17   2   -3.70    4.70
   0 -17  -2   -0.50    4.50
   0  17  -2   -1.00    6.50
   0  17  -2   -3.80    6.20
   0  17   2   14.30    7.80
   0  17  -2   -9.40    5.60
  -1 -17  -2   -3.40    4.90
  -1 -17  -2   -6.60    5.20
  -1 -17  -2   -8.60    3.90
   1 -17   2   -5.30    4.80
   1  17   2   -0.30    6.50
  -1  17  -2   -8.30    6.20
  -1  17  -2    0.30    6.20
  -1  17  -2   11.70    7.40
 -16   0   3   -4.10    5.50
 -16   0   3   10.80    5.80
 -16   0   3   -8.70    3.70
  16   0  -3  -10.50    4.70
 -15   0   3    7.70    6.20
 -15   0   3   15.10    7.50
  15   0  -3    0.90    4.80
  14   0  -3   -6.60    4.40
 -14   0   3   -5.80    4.30
 -14   0   3   -4.50    4.70
 -14   0   3    0.20    2.80
  14   0  -3    1.50    4.40
 -13   0   3    0.70    4.30
 -13   0   3   -2.70    2.70
  13   0  -3   -2.70    3.70
 -13   0   3    1.80    2.50
 -13   0   3   -1.60    4.20
  13   0  -3   -2.20    3.90
  12   0  -3    0.40    3.40
 -12   0   3   -2.00    2.30
 -12   0   3    0.50    2.80
 -12   0   3   -3.10    4.30
 -12   0   3   -5.00    4.20
  12   0  -3   -2.40    4.30
 -11   0   3  388.26   17.40
  11   0  -3  389.26   17.10
 -11   0   3  377.16   14.20
 -11   0   3  379.26   15.60
  11   0  -3  370.86   21.10
 -11   0   3  390.56   19.60
  10   0  -3    0.20    3.00
 -10   0   3    0.20    2.10
  10   0  -3   -3.30    2.50
 -10   0   3   -2.00    3.20
 -10   0   3   -1.50    2.10
 -10   0   3   -2.30    2.40
 -10   0   3    2.20    3.70
   9   0  -3  156.68   12.70
  -9   0   3  143.99    9.80
  -9   0   3  148.99   11.40
  -9   0   3  147.69   11.00
   9   0  -3  132.19    9.80
  -9   0   3  144.29    8.20
  -9   0   3  143.39    9.20
  -8   0   3   -1.40    2.30
  -8   0   3    0.00    3.30
  -8   0   3    3.40    2.30
  -8   0   3   -0.20    2.00
  -8   0   3    1.50    2.00
   8   0  -3   -0.90    2.30
   8   0  -3    2.50    3.00
  -7   0   3  485.65   13.80
  -7   0   3  489.55   18.10
  -7   0   3  469.25   17.20
  -7   0   3  493.05   15.30
   7   0  -3  492.05   15.60
   7   0  -3  504.15   18.80
  -7   0   3  470.05   15.20
   6   0  -3    3.00    2.80
   6   0  -3    0.50    2.50
  -6   0   3   -1.20    3.00
  -6   0   3    0.10    2.00
  -6   0   3   -1.70    2.30
  -6   0   3   -1.60    2.10
  -6   0   3   -0.90    2.30
  -5   0   3   21.20    4.20
  -5   0   3   14.10    3.10
   5   0  -3   13.20    3.10
  -5   0   3   19.90    3.10
   5   0  -3   15.80    3.10
  -5   0   3   12.40    2.70
  -5   0   3   19.90    3.50
   4   0  -3    0.50    2.10
  -4   0   3    0.40    2.00
  -4   0   3    0.20    2.10
  -4   0   3    0.60    2.10
  -4   0   3   -0.80    2.40
  -4   0   3    0.00    1.80
   4   0  -3    0.10    2.30
   3   0  -3  268.47    9.70
  -3   0   3  262.47    8.30
   3   0  -3  271.97    9.60
  -3   0   3  261.57    9.50
  -3   0   3  259.47    9.00
   3   0  -3  260.67    8.00
  -3   0   3  257.37    9.10
  -2   0   3   -3.00    2.40
  -2   0   3    0.00    2.00
  -2   0   3   -1.70    1.60
   2   0  -3    0.20    1.70
  -2   0   3    1.50    1.80
  -2   0   3    0.70    2.00
   2   0  -3    0.60    1.70
   2   0  -3    4.40    2.60
  -1   0   3  922.21   16.70
  -1   0   3  912.41   15.80
  -1   0   3  892.41   15.80
   1   0  -3  896.41   15.80
   1   0  -3  950.80   17.60
  -1   0   3  936.01   17.50
   1   0  -3  911.61   15.80
   1   0  -3  927.81   16.90
  -1   0   3  906.01   17.10
   0   0  -3    1.00    1.50
   0   0   3   -0.20    2.20
   0   0  -3   -0.90    1.40
   0   0   3    0.20    1.30
   0   0   3    1.20    1.50
   0   0  -3   -0.40    1.00
   0   0   3    0.90    1.60
   0   0   3    0.70    1.00
   0   0  -3    0.60    1.60
  -1   0  -3   50.49    3.90
   1   0   3   45.00    3.70
  -1   0  -3   48.80    3.60
   1   0   3   42.30    4.40
  -1   0  -3   43.30    3.60
   1   0   3   44.10    3.80
   1   0   3   41.40    3.50
  -1   0  -3   37.70    3.80
  -2   0  -3    2.40    1.60
   2   0   3    3.30    2.60
   2   0   3    1.40    1.50
  -2   0  -3   -0.40    1.50
  -2   0  -3   -1.10    2.20
  -2   0  -3    0.70    2.60
   2   0   3   -1.80    1.50
   3   0   3 1917.71   31.00
  -3   0  -3 1901.61   33.60
   3   0   3 1853.01   32.00
  -3   0  -3 1888.21   31.00
  -3   0  -3 1872.71   33.20
   3   0   3 1864.71   32.80
  -3   0  -3 1879.01   32.80
  -4   0  -3    3.00    2.60
   4   0   3    1.30    1.80
   4   0   3    2.90    1.60
   4   0   3    1.70    2.50
  -4   0  -3   -1.70    2.50
  -4   0  -3   -0.20    1.50
   4   0   3   -0.60    1.40
  -5   0  -3  111.59    7.80
  -5   0  -3  124.59    8.10
   5   0   3  116.29    6.70
   5   0   3  110.99    6.10
   5   0   3  104.09    6.00
   5   0   3  106.89    7.70
  -5   0  -3  115.79    7.60
   6   0   3   -2.00    2.20
   6   0   3   -0.50    2.20
   6   0   3   -0.20    1.50
  -6   0  -3    4.30    2.30
   6   0   3   -0.20    1.60
  -6   0  -3    3.70    3.80
  -6   0  -3   -0.70    2.80
   7   0   3  181.58    8.70
   7   0   3  204.98   11.90
   7   0   3  194.38    8.90
  -7   0  -3  179.08   10.60
   7   0   3  192.48    9.30
  -7   0  -3  184.78   10.90
  -7   0  -3  195.28   11.40
   8   0   3   -0.30    1.70
   8   0   3   -2.40    2.20
  -8   0  -3   -3.10    2.40
   8   0   3   -2.90    1.60
  -8   0  -3    0.40    2.30
   8   0   3   -1.80    2.40
  -8   0  -3   -5.90    3.00
   9   0   3   10.40    3.40
  -9   0  -3   16.40    5.20
   9   0   3    8.70    2.40
   9   0   3    7.60    2.80
  -9   0  -3    3.80    2.90
  -9   0  -3   10.30    4.40
   9   0   3    6.00    3.00
  10   0   3    1.90    3.30
  10   0   3   -1.40    2.20
  10   0   3   -2.20    1.80
 -10   0  -3    0.20    2.50
 -10   0  -3   -0.30    3.50
  10   0   3   -3.00    3.00
 -10   0  -3    1.90    4.00
  11   0   3   27.40    4.30
 -11   0  -3   31.60    6.80
  11   0   3   41.20    6.70
  11   0   3   28.20    4.30
  11   0   3   20.70    5.30
 -11   0  -3   23.50    6.90
  12   0   3    1.00    2.70
  12   0   3    0.20    3.90
  12   0   3    1.90    3.40
 -12   0  -3   -1.40    4.80
 -12   0  -3   -4.10    4.80
 -13   0  -3  279.07   19.10
 -13   0  -3  275.77   17.80
  13   0   3  298.77   14.60
  13   0   3  269.37   19.80
  13   0   3  299.87   14.90
  13   0   3  276.17   14.50
 -14   0  -3    0.80    5.80
  14   0   3    0.20    4.10
  14   0   3   -9.60    4.10
  14   0   3   -9.10    4.40
 -14   0  -3    0.60    5.10
  15   0   3    1.30    5.20
 -15   0  -3   -0.20    6.20
  15   0   3    8.90    4.50
 -15   0  -3    1.70    6.30
  15   0   3    5.90    4.10
  16   0   3   -4.30    5.00
 -16   0  -3    0.00    5.00
 -16   0  -3   -0.20    5.60
  16   0   3   -6.20    5.40
 -16  -1   3   -3.80    5.70
  16  -1  -3   -9.70    4.50
 -16  -1   3    3.50    5.90
 -16   1   3    1.00    4.20
  16   1  -3   -8.80    5.40
 -16   1   3   -9.50    5.00
  16   1  -3   -2.40    5.70
 -16   1   3   -6.50    5.80
 -15  -1   3    5.70    5.90
 -15  -1   3   -3.60    5.10
  15  -1  -3   -7.30    4.70
 -15   1   3    1.00    4.00
 -15   1   3   -3.30    5.00
  15   1  -3    0.60    4.00
 -15   1   3    6.50    5.50
  14  -1  -3   -4.30    4.50
 -14  -1   3    3.00    5.20
 -14  -1   3   -4.20    3.00
  14  -1  -3   -0.70    3.80
 -14  -1   3   -0.20    5.30
  14   1  -3    2.60    4.20
 -14   1   3   -5.50    3.30
 -14   1   3   -1.50    4.40
 -14   1   3    2.80    4.80
  14   1  -3    0.40    5.10
 -13  -1   3    6.50    3.00
  13  -1  -3    3.10    4.70
 -13  -1   3   -1.70    4.50
  13  -1  -3   10.60    4.70
 -13  -1   3    3.00    2.60
 -13  -1   3   -0.70    5.40
  13   1  -3   -6.30    4.60
  13   1  -3    4.30    4.10
 -13   1   3   -2.50    4.60
 -13   1   3   -0.50    3.30
 -13   1   3    5.10    4.10
 -13   1   3    2.60    4.70
 -12  -1   3  223.18   16.70
  12  -1  -3  252.47   14.90
 -12  -1   3  224.68   10.40
 -12  -1   3  226.78   14.60
 -12  -1   3  229.78   12.40
  12  -1  -3  229.88   18.10
 -12   1   3  230.38   13.70
  12   1  -3  241.18   18.10
 -12   1   3  234.78   14.20
 -12   1   3  232.38   16.40
  12   1  -3  230.18   13.80
 -12   1   3  237.68   12.50
  11  -1  -3  116.79   10.80
  11  -1  -3  134.99   13.80
 -11  -1   3  129.99   11.00
 -11  -1   3  109.19    8.90
 -11  -1   3  118.99   12.10
 -11  -1   3  109.89    7.40
  11   1  -3  127.79   13.30
 -11   1   3  117.19   10.10
 -11   1   3  120.49    9.10
  11   1  -3  115.19   10.30
 -11   1   3  139.89   12.50
 -10  -1   3  134.59   10.30
  10  -1  -3  131.59   12.80
 -10  -1   3  137.49   11.60
 -10  -1   3  138.59    7.50
  10  -1  -3  146.89   11.00
 -10  -1   3  139.89    9.20
 -10  -1   3  135.29   11.60
 -10   1   3  154.48   10.20
 -10   1   3  131.09    9.70
  10   1  -3  143.09   10.30
  10   1  -3  129.89   12.40
 -10   1   3  138.99   11.70
 -10   1   3  124.99    8.90
 -10   1   3  154.48   12.30
  -9  -1   3   49.99    6.70
  -9  -1   3   56.99    7.80
  -9  -1   3   64.69    8.30
  -9  -1   3   57.49    4.90
   9  -1  -3   67.09    7.50
  -9  -1   3   58.29    6.00
  -9   1   3   55.89    7.80
  -9   1   3   57.69    7.80
   9   1  -3   62.79    8.10
  -9   1   3   55.99    6.60
  -9   1   3   53.89    6.00
   9   1  -3   54.79    7.00
  -8  -1   3    2.10    1.60
   8  -1  -3   -4.20    2.00
   8  -1  -3   -0.60    2.60
  -8  -1   3    1.40    2.70
  -8  -1   3    1.20    1.80
  -8  -1   3   -0.80    3.50
  -8  -1   3    1.10    2.40
   8   1  -3   -0.80    2.60
  -8   1   3    0.60    1.90
   8   1  -3    2.80    2.80
  -8   1   3   -0.10    2.40
  -8   1   3    0.90    2.10
  -8   1   3    2.00    2.90
  -8   1   3   -3.10    2.50
   7  -1  -3   18.40    3.70
  -7  -1   3   20.30    4.00
  -7  -1   3   11.90    2.70
  -7  -1   3   18.10    4.40
   7  -1  -3   12.70    3.70
  -7  -1   3   19.80    3.00
  -7  -1   3   13.30    3.60
  -7   1   3   20.10    4.70
  -7   1   3   18.60    3.70
   7   1  -3   12.00    3.10
  -7   1   3   13.70    3.40
  -7   1   3   20.40    3.90
  -7   1   3   16.10    3.20
   7   1  -3   11.20    3.50
  -6  -1   3    8.50    2.30
   6  -1  -3    4.20    2.80
  -6  -1   3    6.10    3.40
  -6  -1   3    5.90    3.20
  -6  -1   3    3.10    2.20
  -6  -1   3    8.40    2.80
   6  -1  -3    4.70    3.20
   6   1  -3    2.80    2.60
   6   1  -3    5.40    2.70
  -6   1   3    5.40    2.70
  -6   1   3    9.20    2.90
  -6   1   3    8.30    2.50
  -6   1   3    6.20    3.60
  -6   1   3    5.30    2.60
  -5  -1   3  717.23   18.10
   5  -1  -3  749.13   20.30
  -5  -1   3  740.63   19.60
  -5  -1   3  735.73   17.40
  -5  -1   3  762.02   20.50
  -5  -1   3  736.53   15.20
   5  -1  -3  705.73   18.70
   5   1  -3  746.23   20.60
  -5   1   3  707.13   16.00
  -5   1   3  741.43   18.70
  -5   1   3  737.63   17.70
  -5   1   3  731.83   18.50
  -5   1   3  725.83   19.80
   5   1  -3  775.72   18.00
  -4  -1   3  300.27   11.20
  -4  -1   3  303.87   11.40
  -4  -1   3  295.07    9.90
  -4  -1   3  298.57   10.10
   4  -1  -3  298.47   11.50
  -4  -1   3  288.27    8.20
   4  -1  -3  302.97   11.00
  -4   1   3  293.57   11.10
  -4   1   3  296.27   10.00
  -4   1   3  306.07   10.40
   4   1  -3  306.67   10.30
  -4   1   3  303.47    8.40
  -4   1   3  307.57   10.60
   4   1  -3  288.07   10.00
  -3  -1   3  143.69    7.10
  -3  -1   3  142.29    5.80
   3  -1  -3  142.29    7.70
  -3  -1   3  141.49    7.80
   3  -1  -3  142.59    7.30
  -3  -1   3  147.79    6.90
   3   1  -3  140.79    7.50
   3   1  -3  140.99    6.60
   3   1  -3  144.09    6.80
  -3   1   3  140.19    6.40
  -3   1   3  138.69    4.90
  -3   1   3  136.79    4.80
   3   1  -3  145.89    6.90
  -3   1   3  142.39    7.40
  -3   1   3  132.29    7.10
  -3   1   3  142.19    6.80
  -2  -1   3  947.71   18.20
  -2  -1   3  897.51   16.80
  -2  -1   3  915.51   18.30
   2  -1  -3  885.31   16.20
   2  -1  -3  915.81   18.00
  -2  -1   3  938.21   19.10
   2  -1  -3  918.91   14.80
   2  -1  -3  913.11   18.70
   2   1  -3  918.61   19.10
  -2   1   3  925.71   18.00
  -2   1   3  903.71   16.30
  -2   1   3  908.41   14.70
  -2   1   3  909.31   18.50
   2   1  -3  955.10   18.20
   2   1  -3  912.81   17.80
[truncated: 1,642,969 more chars]
