# Supplementary material for: Crystal structure, computational study, and Hirshfeld analysis of exo-1,2,3,5-tetra­phenyl-1a’,9b’-di­hydro­spiro­[bi­cyclo­[3.1.0]hexane-6,1′-cyclo­propa[l]phenanthren]-2-en-4-one
Source: Acta Crystallogr E Crystallogr Commun. 2025 May 30;81(Pt 6):554–8. doi: 10.1107/S2056989025004414 (PMC12142418; doi:10.1107/S2056989025004414)
Supplement: Supplementary file 2 [file e-81-00554-Isup2.hkl]

data_I                                                                          
_shelx_title ' ar02062302_fr73_tetraphenylcyc_a.res in P2(1)/n'                 
_shelx_refln_list_code          4                                               
_shelx_F_calc_maximum      215.24                                               
_exptl_crystal_F_000      1208.00                                               
_reflns_d_resolution_high  0.7694                                               
                                                                                
loop_                                                                           
 _space_group_symop_operation_xyz                                               
 'x, y, z'                                                                      
 '-x+1/2, y+1/2, -z+1/2'                                                        
 '-x, -y, -z'                                                                   
 'x-1/2, -y-1/2, z-1/2'                                                         
                                                                                
_cell_length_a    12.9873                                                       
_cell_length_b    13.2021                                                       
_cell_length_c    17.9100                                                       
_cell_angle_alpha  90.000                                                       
_cell_angle_beta   95.796                                                       
_cell_angle_gamma  90.000                                                       
                                                                                
_shelx_F_squared_multiplier     1.000                                           
                                                                                
loop_                                                                           
 _refln_index_h                                                                 
 _refln_index_k                                                                 
 _refln_index_l                                                                 
 _refln_F_squared_calc                                                          
 _refln_F_squared_meas                                                          
 _refln_F_squared_sigma                                                         
 _refln_observed_status                                                         
   2   0   0       1676.24       1474.32        11.31 o                         
   4   0   0       6603.85       6319.99        43.54 o                         
   6   0   0        330.07        293.59         9.98 o                         
   8   0   0         36.76         49.86         5.11 o                         
  10   0   0       1940.11       2175.15        30.40 o                         
  12   0   0       1026.27       1088.18        23.09 o                         
  14   0   0         25.75         11.79         6.74 o                         
  16   0   0          9.22          3.66        16.82 o                         
   1   1   0         92.32         -0.64         0.96 o                         
   2   1   0        571.43        541.18         5.01 o                         
   3   1   0      14085.72      13409.16        54.10 o                         
   4   1   0        636.33        601.38         7.50 o                         
   5   1   0       3741.47       3775.40        22.67 o                         
   6   1   0          5.57          2.47         2.40 o                         
   7   1   0          3.83          3.43         2.47 o                         
   8   1   0         21.43         17.11         2.91 o                         
   9   1   0        643.26        703.53        11.67 o                         
  10   1   0          0.02         -1.30         2.83 o                         
  11   1   0        447.53        513.20        12.51 o                         
  12   1   0         21.48         22.96         4.65 o                         
  13   1   0          0.37          0.32         4.33 o                         
  14   1   0        116.11        122.24         7.67 o                         
  15   1   0          1.00         -7.84         7.84 o                         
  16   1   0        121.37        152.31        12.88 o                         
   0   2   0      36882.18      31668.87       252.55 o                         
   1   2   0       3246.95       2847.92        12.23 o                         
   2   2   0       2517.02       2197.59        12.00 o                         
   3   2   0         15.93         16.32         2.20 o                         
   4   2   0        774.85        627.26         7.21 o                         
   5   2   0         73.70         72.50         3.02 o                         
   6   2   0         15.27         10.57         2.24 o                         
   7   2   0        310.29        358.40         7.80 o                         
   8   2   0          2.35          3.19         2.54 o                         
   9   2   0        225.46        224.55        10.01 o                         
  10   2   0        132.04        108.47         5.32 o                         
  11   2   0        777.90        781.09        14.63 o                         
  12   2   0        215.95        228.39        11.93 o                         
  13   2   0        255.77        223.74        11.48 o                         
  14   2   0         71.28         52.58         6.56 o                         
  15   2   0          6.25         -1.18         8.29 o                         
  16   2   0          7.38         -9.70         9.73 o                         
   1   3   0      12560.04      11608.40        44.49 o                         
   2   3   0       4882.59       4468.03        20.72 o                         
   3   3   0       2915.35       2755.62        17.41 o                         
   4   3   0        329.82        348.01         6.35 o                         
   5   3   0        777.69        845.50        10.23 o                         
   6   3   0        318.47        353.35         7.77 o                         
   7   3   0        204.23        172.94         8.64 o                         
   8   3   0         30.88         22.86         2.54 o                         
   9   3   0          0.02         -0.71         2.36 o                         
  10   3   0         97.51         68.53         5.09 o                         
  11   3   0         41.10         26.44         4.24 o                         
  12   3   0          7.09          7.81         4.82 o                         
  13   3   0        127.59         95.63         6.62 o                         
  14   3   0        199.98        175.80        10.75 o                         
  15   3   0         20.38         36.51        10.77 o                         
  16   3   0         94.88        133.60        12.65 o                         
   0   4   0       1346.94       1360.88        14.61 o                         
   1   4   0      16174.24      15385.51        63.08 o                         
   2   4   0      24047.96      22646.36        81.20 o                         
   3   4   0          1.58          2.23         1.72 o                         
   4   4   0       1047.72       1072.21        10.92 o                         
   5   4   0         32.65         19.96         2.38 o                         
   6   4   0       3699.21       3667.78        25.02 o                         
   7   4   0        460.55        518.76         9.14 o                         
   8   4   0       1497.42       1629.50        17.15 o                         
   9   4   0          5.38          1.41         2.73 o                         
  10   4   0       2111.13       2236.34        23.62 o                         
  11   4   0         22.98          9.75         4.12 o                         
  12   4   0         16.75         14.95         4.90 o                         
  13   4   0         75.60         46.57         9.92 o                         
  14   4   0        114.85        105.10         9.87 o                         
  15   4   0         81.35         96.80        13.09 o                         
  16   4   0         32.33         49.46        12.17 o                         
   1   5   0        526.40        506.55         7.41 o                         
   2   5   0       2273.25       2214.19        16.03 o                         
   3   5   0       2121.94       2148.93        15.91 o                         
   4   5   0       1065.30       1058.86        10.42 o                         
   5   5   0         54.99         43.58         2.86 o                         
   6   5   0        118.00        104.91         5.95 o                         
   7   5   0         63.30         61.11         4.81 o                         
   8   5   0        177.95        128.62         9.11 o                         
   9   5   0        101.32         67.54         4.60 o                         
  10   5   0        977.23       1013.19        14.58 o                         
  11   5   0          4.22         12.38         6.27 o                         
  12   5   0         59.52         45.82         5.43 o                         
  13   5   0         45.57         45.91         8.79 o                         
  14   5   0         32.53         64.39        11.08 o                         
  15   5   0        137.46        189.00        15.71 o                         
  16   5   0          0.43        -11.57        11.57 o                         
   0   6   0        985.97       1099.02        16.46 o                         
   1   6   0          2.03         -1.65         1.86 o                         
   2   6   0       1085.44       1156.31        11.39 o                         
   3   6   0        500.50        547.84         8.36 o                         
   4   6   0        665.29        666.65         9.19 o                         
   5   6   0         47.72         49.52         2.98 o                         
   6   6   0         11.29          5.43         3.18 o                         
   7   6   0         87.67         76.39         5.33 o                         
   8   6   0        172.44        138.72         6.99 o                         
   9   6   0          0.22         -3.84         3.84 o                         
  10   6   0       1208.40       1373.54        25.07 o                         
  11   6   0        102.34         79.08        10.34 o                         
  12   6   0          5.35         -6.52         6.52 o                         
  13   6   0         41.19         42.59        11.26 o                         
  14   6   0        154.16        216.25        16.52 o                         
  15   6   0         33.77         51.25        13.40 o                         
   1   7   0       3657.10       3868.46        25.37 o                         
   2   7   0       4571.30       4570.92        26.67 o                         
   3   7   0        663.87        741.06         9.82 o                         
   4   7   0        271.16        265.05         6.69 o                         
   5   7   0         27.11         22.48         2.41 o                         
   6   7   0        173.19        146.56         9.84 o                         
   7   7   0         28.65         22.26         3.96 o                         
   8   7   0       1042.69       1142.41        19.49 o                         
   9   7   0        628.16        693.22        18.25 o                         
  10   7   0        625.68        691.45        19.15 o                         
  11   7   0        201.48        193.89        14.65 o                         
  12   7   0         10.74          8.03         7.41 o                         
  13   7   0         17.08         15.01         7.73 o                         
  14   7   0         22.42         10.61        10.55 o                         
  15   7   0         59.00         67.92        14.56 o                         
   0   8   0          4.41          0.09         3.19 o                         
   1   8   0         22.41         21.77         2.82 o                         
   2   8   0       1393.72       1450.72        14.37 o                         
   3   8   0       2725.17       2895.68        21.29 o                         
   4   8   0          0.91          0.74         2.52 o                         
   5   8   0          9.32          3.89         2.32 o                         
   6   8   0         65.00         61.99         3.59 o                         
   7   8   0        116.96         88.71         6.38 o                         
   8   8   0         96.69         97.78         7.21 o                         
   9   8   0         96.12         88.65         8.06 o                         
  10   8   0        256.25        226.73        14.63 o                         
  11   8   0          1.06         -0.96         6.46 o                         
  12   8   0        114.44        160.18        12.62 o                         
  13   8   0         22.60          5.53         9.07 o                         
  14   8   0          2.44         -3.44        10.74 o                         
   1   9   0        243.41        271.15         7.82 o                         
   2   9   0        180.17        209.92         7.84 o                         
   3   9   0       1388.09       1624.75        16.29 o                         
   4   9   0        392.38        406.48         8.89 o                         
   5   9   0        117.22         97.19         5.23 o                         
   6   9   0         24.71         18.77         3.31 o                         
   7   9   0          1.06         -4.16         4.16 o                         
   8   9   0        231.62        175.73        10.77 o                         
   9   9   0        525.44        571.45        17.80 o                         
  10   9   0          0.73         -5.58         6.39 o                         
  11   9   0          1.58          5.76         6.77 o                         
  12   9   0        506.69        651.14        30.79 o                         
  13   9   0        262.43        303.60        21.88 o                         
  14   9   0         11.02         13.32        14.29 o                         
   0  10   0        207.66        234.63        12.94 o                         
   1  10   0         16.33         12.44         2.96 o                         
   2  10   0        296.69        347.64         8.58 o                         
   3  10   0         19.91         20.59         3.11 o                         
   4  10   0        439.78        539.28        10.92 o                         
   5  10   0          1.31         -1.74         2.94 o                         
   6  10   0        503.01        586.61        11.10 o                         
   7  10   0        174.32        141.13         9.85 o                         
   8  10   0        257.92        281.06        16.52 o                         
   9  10   0        170.42        158.51        11.62 o                         
  10  10   0         11.59          0.57         7.61 o                         
  11  10   0          6.33         -6.89         6.89 o                         
  12  10   0         82.37         88.75        12.14 o                         
  13  10   0         15.87          6.65        10.70 o                         
   1  11   0        545.87        587.65        11.80 o                         
   2  11   0       1390.85       1679.87        18.23 o                         
   3  11   0        202.95        206.32         9.00 o                         
   4  11   0         24.86         23.94         3.80 o                         
   5  11   0          0.02         -3.08         3.08 o                         
   6  11   0          5.42         -0.22         3.88 o                         
   7  11   0        108.16        114.82         8.48 o                         
   8  11   0          0.06         -5.15         6.42 o                         
   9  11   0        146.30        180.66        11.17 o                         
  10  11   0          8.47         -5.67         7.95 o                         
  11  11   0          0.29         -8.25         8.25 o                         
  12  11   0        189.12        282.42        21.85 o                         
   0  12   0         77.92         63.29         6.60 o                         
   1  12   0         60.99         51.86         4.45 o                         
   2  12   0         15.30          7.43         4.08 o                         
   3  12   0        269.65        319.32        12.09 o                         
   4  12   0         21.86         21.43         4.02 o                         
   5  12   0         28.16         28.46         5.84 o                         
   6  12   0          0.51          2.55         4.37 o                         
   7  12   0        123.01        108.47         9.12 o                         
   8  12   0         16.17          9.33         7.16 o                         
   9  12   0          0.01         -7.61         7.61 o                         
  10  12   0          1.37         -9.25        10.26 o                         
  11  12   0         18.70         14.33        12.61 o                         
   1  13   0        150.68        133.40         6.89 o                         
   2  13   0          3.24         -4.26         4.26 o                         
   3  13   0         11.92          8.15         4.47 o                         
   4  13   0         48.63         55.59         6.03 o                         
   5  13   0         56.54         55.11         5.82 o                         
   6  13   0          0.25         -3.43         5.17 o                         
   7  13   0          3.02          1.85         6.38 o                         
   8  13   0         26.26         13.68         8.10 o                         
   9  13   0          0.53         10.70        12.59 o                         
  10  13   0          0.08         -9.78         9.78 o                         
   0  14   0        120.40         91.42         9.74 o                         
   1  14   0         56.90         67.11         6.61 o                         
   2  14   0        159.60        145.64         7.76 o                         
   3  14   0        210.36        182.81         8.87 o                         
   4  14   0        113.06         99.59         7.20 o                         
   5  14   0         44.70         55.96         6.70 o                         
   6  14   0          7.69         -1.63         4.90 o                         
   7  14   0         55.23         71.64        11.94 o                         
   8  14   0          1.25          7.53        13.14 o                         
   9  14   0         25.51         -1.73        11.85 o                         
   1  15   0         10.68          3.52         5.81 o                         
   2  15   0         46.96         33.62         7.03 o                         
   3  15   0         16.99         12.50         6.09 o                         
   4  15   0        108.61        111.95         8.18 o                         
   5  15   0         40.47         37.40         8.27 o                         
   6  15   0          0.42         -5.74         9.35 o                         
   7  15   0          0.95         -7.79         7.79 o                         
   8  15   0          0.02         -0.22        11.25 o                         
   0  16   0          4.17         -7.88         7.88 o                         
   1  16   0         13.73         -7.10         7.10 o                         
   2  16   0          0.51         -7.01         7.01 o                         
   3  16   0         29.69         12.07         6.15 o                         
   4  16   0         38.66         34.70         8.73 o                         
   5  16   0         25.94          4.33         9.70 o                         
   6  16   0         12.02          6.12        44.79 o                         
   1  17   0          6.13         -6.25         6.39 o                         
   2  17   0          5.56         -7.44         7.44 o                         
 -15   0   1          0.40         -2.41        11.71 o                         
 -13   0   1         37.89         23.67         7.01 o                         
 -11   0   1         85.61         53.99         7.34 o                         
  -9   0   1        152.25        202.19        10.63 o                         
  -7   0   1       1682.39       1949.29        24.56 o                         
  -5   0   1        179.86        221.54         8.45 o                         
  -3   0   1       5205.90       5100.06        32.36 o                         
   3   0   1       7209.29       6222.24        38.26 o                         
   5   0   1      10242.66      10291.87        67.03 o                         
   7   0   1       1016.10       1169.16        18.84 o                         
   9   0   1         20.64         14.16         4.32 o                         
  11   0   1        533.14        505.83        14.96 o                         
  13   0   1          4.23          2.17         6.52 o                         
  15   0   1          3.59         -3.99        10.00 o                         
 -16   1   1         21.73         -1.14         8.83 o                         
 -15   1   1          0.09         -6.62         6.62 o                         
 -14   1   1         46.07         46.35         6.67 o                         
 -13   1   1         10.06          7.38         4.68 o                         
 -12   1   1         30.21         22.46         4.40 o                         
 -11   1   1        504.68        542.82        12.67 o                         
 -10   1   1        803.07        838.88        13.53 o                         
  -9   1   1        265.46        286.95         8.26 o                         
  -8   1   1       1411.06       1437.64        15.61 o                         
  -7   1   1       1140.17       1247.88        13.66 o                         
  -6   1   1       2087.47       2241.22        17.59 o                         
  -5   1   1         65.56         31.56         2.90 o                         
  -4   1   1        475.82        508.88         6.71 o                         
  -3   1   1      12432.36      11541.92        44.57 o                         
  -2   1   1        517.97        433.67         4.32 o                         
   2   1   1       1893.75       1743.42        10.25 o                         
   3   1   1       7487.11       7101.67        30.73 o                         
   4   1   1       1282.17       1226.92        10.21 o                         
   5   1   1        328.09        326.60         6.72 o                         
   6   1   1       1509.12       1540.85        14.33 o                         
   7   1   1        336.00        318.43         7.61 o                         
   8   1   1         31.15         21.83         2.80 o                         
   9   1   1          0.65          1.61         2.65 o                         
  10   1   1        495.58        494.59        10.81 o                         
  11   1   1         56.75         47.91         4.42 o                         
  12   1   1        108.88         97.40         5.46 o                         
  13   1   1        165.59        146.17         7.10 o                         
  14   1   1         34.19         41.72         6.90 o                         
  15   1   1         47.92         56.13         8.15 o                         
  16   1   1         32.53         35.59        10.25 o                         
 -16   2   1         10.80         -4.31         9.07 o                         
 -15   2   1        142.89        127.60         9.28 o                         
 -14   2   1         37.20         25.89         6.69 o                         
 -13   2   1         40.99         44.63         5.78 o                         
 -12   2   1         42.21         39.66         6.46 o                         
 -11   2   1         29.38         19.32         4.71 o                         
 -10   2   1          0.32          0.37         3.00 o                         
  -9   2   1        105.46         88.76         4.51 o                         
  -8   2   1        373.82        379.38         8.41 o                         
  -7   2   1        211.07        239.61         6.98 o                         
  -6   2   1        272.67        290.68         6.10 o                         
  -5   2   1       3460.97       3348.99        19.51 o                         
  -4   2   1        157.53        159.96         5.67 o                         
  -3   2   1      10559.85      10086.96        43.51 o                         
  -2   2   1       6474.57       6027.33        24.13 o                         
  -1   2   1       2933.34       2739.39        13.00 o                         
   0   2   1         38.10         27.30         1.23 o                         
   1   2   1       9156.09       8320.69        30.86 o                         
   2   2   1       6872.18       6154.37        29.08 o                         
   3   2   1       2777.21       2508.41        16.10 o                         
   4   2   1        274.25        286.93         5.03 o                         
   5   2   1        729.48        696.92         8.10 o                         
   6   2   1        364.07        398.73         7.61 o                         
   7   2   1        611.31        677.56         9.95 o                         
   8   2   1         62.53         55.76         3.52 o                         
   9   2   1         61.61         68.36         4.05 o                         
  10   2   1         10.53          5.35         2.82 o                         
  11   2   1        838.77        897.14        13.89 o                         
  12   2   1        165.54        132.96         8.22 o                         
  13   2   1         33.37         24.69         5.61 o                         
  14   2   1         77.95         54.00         6.50 o                         
  15   2   1          2.82         -1.03         7.68 o                         
  16   2   1        236.43        290.22        23.99 o                         
 -16   3   1         12.91          6.12        10.01 o                         
 -15   3   1          0.79         16.64         8.34 o                         
 -14   3   1          6.50         -6.56         6.56 o                         
 -13   3   1         53.82         58.07         7.42 o                         
 -12   3   1         17.75         11.37         4.87 o                         
 -11   3   1         19.96         12.38         4.45 o                         
 -10   3   1        137.64        119.87         7.35 o                         
  -9   3   1        279.93        296.86         9.03 o                         
  -8   3   1        125.54        107.62         7.49 o                         
  -7   3   1        923.25        972.97        12.94 o                         
  -6   3   1        902.53       1064.92        12.79 o                         
  -5   3   1         13.02         13.11         2.55 o                         
  -4   3   1         28.77         13.47         2.34 o                         
  -3   3   1      11946.95      10993.24        46.19 o                         
  -2   3   1       2760.11       2409.04        13.30 o                         
  -1   3   1       5045.86       4526.80        19.89 o                         
   0   3   1      46329.83      42178.83       168.43 o                         
   1   3   1      20475.15      18656.89        68.40 o                         
   2   3   1       1006.99        944.99         7.71 o                         
   3   3   1       1037.31        949.11         9.58 o                         
   4   3   1          0.13          2.16         2.04 o                         
   5   3   1         66.17         49.63         4.42 o                         
   6   3   1        660.92        714.68         8.24 o                         
   7   3   1        416.28        427.67         7.72 o                         
   8   3   1        189.67        212.54         6.65 o                         
   9   3   1        215.71        243.24         7.32 o                         
  10   3   1         40.64         33.47         3.33 o                         
  11   3   1        671.44        728.06        13.07 o                         
  12   3   1        155.31        155.89         8.57 o                         
  13   3   1        201.96        189.94        12.69 o                         
  14   3   1          0.05         -7.56         7.56 o                         
  15   3   1         72.80         49.31        10.06 o                         
  16   3   1          5.72         -9.94         9.94 o                         
 -16   4   1         65.25         81.70        12.55 o                         
 -15   4   1         30.65         17.91         8.21 o                         
 -14   4   1          0.59         -5.24         5.24 o                         
 -13   4   1         11.94          9.27         6.20 o                         
 -12   4   1        646.01        729.19        16.43 o                         
 -11   4   1        386.23        428.37        12.33 o                         
 -10   4   1         33.03         25.03         3.83 o                         
  -9   4   1          3.45          1.58         3.04 o                         
  -8   4   1        102.50         98.20         5.70 o                         
  -7   4   1          2.53          2.24         2.39 o                         
  -6   4   1          8.35          7.69         2.50 o                         
  -5   4   1       2374.78       2621.47        19.88 o                         
  -4   4   1         35.54         28.27         2.70 o                         
  -3   4   1        331.06        312.00         5.37 o                         
  -2   4   1       2454.89       2381.32        14.09 o                         
  -1   4   1       5643.77       5397.64        27.02 o                         
   0   4   1       3770.76       3785.88        22.77 o                         
   1   4   1      26332.89      24355.55        91.40 o                         
   2   4   1       1459.60       1374.60        12.36 o                         
   3   4   1        262.74        245.74         4.65 o                         
   4   4   1        129.42        101.09         3.91 o                         
   5   4   1        846.27        876.26        13.48 o                         
   6   4   1         56.54         56.48         4.27 o                         
   7   4   1          1.91          3.16         2.98 o                         
   8   4   1        159.08        131.58         5.99 o                         
   9   4   1        236.11        255.14         8.18 o                         
  10   4   1         38.38         27.72         3.94 o                         
  11   4   1        191.48        157.31         7.34 o                         
  12   4   1        168.69        145.71         7.56 o                         
  13   4   1          2.23         -1.56         6.15 o                         
  14   4   1          7.93         -6.25         6.25 o                         
  15   4   1        138.46        161.52        12.38 o                         
  16   4   1         40.93         63.92        16.37 o                         
 -16   5   1         83.19        110.38        18.24 o                         
 -15   5   1         15.49         27.18        10.19 o                         
 -14   5   1          2.57          9.00         9.11 o                         
 -13   5   1          9.53         -3.56         6.98 o                         
 -12   5   1         27.93         25.90         5.43 o                         
 -11   5   1        771.55        788.85        15.70 o                         
 -10   5   1         85.68         73.04         5.76 o                         
  -9   5   1        173.61        167.54         8.27 o                         
  -8   5   1        536.79        574.57        10.56 o                         
  -7   5   1          4.33         -1.42         2.38 o                         
  -6   5   1        313.86        347.88         7.84 o                         
  -5   5   1        103.42         59.27         3.77 o                         
  -4   5   1         17.57         22.07         2.16 o                         
  -3   5   1       1901.99       1932.60        15.50 o                         
  -2   5   1       4336.48       4197.10        23.47 o                         
  -1   5   1         49.50         40.73         2.57 o                         
   0   5   1        880.20        862.80         9.53 o                         
   1   5   1       3359.86       3411.79        18.91 o                         
   2   5   1       1707.86       1615.42        13.32 o                         
   3   5   1          6.17          7.54         1.95 o                         
   4   5   1         39.63         39.35         3.05 o                         
   5   5   1        413.15        428.54         7.17 o                         
   6   5   1         80.42         66.38         5.37 o                         
   7   5   1        100.96         92.60         5.51 o                         
   8   5   1         34.29         30.20         4.25 o                         
   9   5   1          4.77          5.31         3.80 o                         
  10   5   1          8.47          8.76         4.48 o                         
  11   5   1        129.62        122.80        10.53 o                         
  12   5   1          6.75          5.34         6.46 o                         
  13   5   1          0.15          1.94         7.05 o                         
  14   5   1         93.50         93.79        10.69 o                         
  15   5   1         38.53         24.64        11.01 o                         
 -15   6   1          0.01          9.05        11.74 o                         
 -14   6   1          2.92         -8.08         8.08 o                         
 -13   6   1         43.87         31.99        11.06 o                         
 -12   6   1        206.09        193.91        14.09 o                         
 -11   6   1        162.58        179.73        11.80 o                         
 -10   6   1         90.62         77.37         4.97 o                         
  -9   6   1        338.05        382.15        11.22 o                         
  -8   6   1         10.32          7.90         2.66 o                         
  -7   6   1         38.35         23.63         2.69 o                         
  -6   6   1          6.16          3.94         2.42 o                         
  -5   6   1       1960.87       2163.96        18.87 o                         
  -4   6   1         35.72         42.11         2.97 o                         
  -3   6   1       1201.40       1158.70        12.21 o                         
  -2   6   1        157.90        172.81         5.78 o                         
  -1   6   1       3344.42       3662.38        22.38 o                         
   0   6   1        774.56        767.46         9.42 o                         
   1   6   1        228.44        242.76         5.90 o                         
   2   6   1       1289.48       1332.17        12.95 o                         
   3   6   1       2236.58       2539.33        18.17 o                         
   4   6   1        442.75        491.17         7.55 o                         
   5   6   1          4.44          5.35         2.54 o                         
   6   6   1        134.07         92.47         6.54 o                         
   7   6   1         19.89          9.81         3.68 o                         
   8   6   1          0.46         -0.47         3.63 o                         
   9   6   1          2.32          7.90         4.02 o                         
  10   6   1        266.61        290.36        15.45 o                         
  11   6   1        102.46        140.04        16.40 o                         
  12   6   1         16.75          7.93         6.90 o                         
  13   6   1          6.59         -4.23         8.16 o                         
  14   6   1          0.10         -4.57         9.41 o                         
  15   6   1        106.63        170.29        20.58 o                         
 -15   7   1          0.24         12.29        16.62 o                         
 -14   7   1          8.42         13.84        10.63 o                         
 -13   7   1          3.82          8.90         7.68 o                         
 -12   7   1         19.04         24.80         8.79 o                         
 -11   7   1        185.21        179.22        12.43 o                         
 -10   7   1          1.02         -3.63         6.06 o                         
  -9   7   1        292.41        327.47        14.07 o                         
  -8   7   1        200.85        250.66        13.00 o                         
  -7   7   1         32.00         27.36         4.38 o                         
  -6   7   1         29.01         39.75         3.76 o                         
  -5   7   1          0.09         -0.33         1.99 o                         
  -4   7   1        476.87        472.37         7.98 o                         
  -3   7   1         56.88         61.46         4.39 o                         
  -2   7   1         86.24         70.71         3.66 o                         
  -1   7   1        928.90        885.39        10.56 o                         
   0   7   1       1115.32       1285.68        12.95 o                         
   1   7   1        898.56        913.58        11.44 o                         
   2   7   1       3712.74       4012.46        24.61 o                         
   3   7   1       2118.11       2201.63        18.18 o                         
   4   7   1          3.24          4.13         2.14 o                         
   5   7   1         79.66         70.33         3.83 o                         
   6   7   1        248.20        249.78         9.07 o                         
   7   7   1         12.91          8.90         3.41 o                         
   8   7   1         37.13         24.27         4.46 o                         
   9   7   1         82.26         65.21         6.68 o                         
  10   7   1        135.19        139.65        13.44 o                         
  11   7   1         27.18         26.48         7.44 o                         
  12   7   1          8.05          5.89         7.04 o                         
  13   7   1        171.15        200.30        14.30 o                         
  14   7   1         29.57         35.85        11.01 o                         
  15   7   1        111.21        141.66        16.87 o                         
 -14   8   1         35.78         51.07        12.85 o                         
 -13   8   1         24.96         19.77         9.47 o                         
 -12   8   1         29.93         24.95         7.62 o                         
 -11   8   1          3.24          0.15         6.67 o                         
 -10   8   1        117.93        120.79         9.54 o                         
  -9   8   1        935.72       1120.67        22.63 o                         
  -8   8   1        450.44        503.38        14.74 o                         
  -7   8   1        543.50        639.37        11.24 o                         
  -6   8   1          1.17          1.80         2.70 o                         
  -5   8   1        159.92        108.41         7.37 o                         
  -4   8   1          0.18         -0.66         2.34 o                         
  -3   8   1         76.10         63.23         3.70 o                         
  -2   8   1          0.01         -0.71         2.14 o                         
  -1   8   1        298.86        337.57         7.59 o                         
   0   8   1        168.57        195.75         6.84 o                         
   1   8   1        687.16        758.50        10.69 o                         
   2   8   1       3096.92       3486.78        22.84 o                         
   3   8   1         39.99         53.16         3.49 o                         
   4   8   1          1.75         -2.12         2.31 o                         
   5   8   1        513.99        601.02        10.50 o                         
   6   8   1          0.10          2.01         3.05 o                         
   7   8   1          5.04          0.24         3.61 o                         
   8   8   1        259.49        274.51        14.19 o                         
   9   8   1         10.37          8.52         5.19 o                         
  10   8   1        255.00        283.78        16.57 o                         
  11   8   1          6.76          1.93         7.25 o                         
  12   8   1          0.04         -5.39         6.86 o                         
  13   8   1          0.33         -7.16         8.53 o                         
  14   8   1         18.22         12.17        10.66 o                         
 -14   9   1        190.72        282.93        21.54 o                         
 -13   9   1         54.10         29.33        10.29 o                         
 -12   9   1         67.24         80.05        11.87 o                         
 -11   9   1        600.20        846.82        23.43 o                         
 -10   9   1         64.89         66.29         9.00 o                         
  -9   9   1        474.12        589.94        17.89 o                         
  -8   9   1         24.11         19.18         5.58 o                         
  -7   9   1         12.66          7.42         3.67 o                         
  -6   9   1        115.58        129.09         5.30 o                         
  -5   9   1         32.92         29.60         3.51 o                         
  -4   9   1         17.49         16.14         2.84 o                         
  -3   9   1        232.78        227.89         7.36 o                         
  -2   9   1        640.83        727.09        10.95 o                         
  -1   9   1          6.82          8.13         2.67 o                         
   0   9   1          9.23         11.34         2.62 o                         
   1   9   1          5.52          1.95         2.41 o                         
   2   9   1        849.16        956.73        13.17 o                         
   3   9   1        826.64        938.21        12.72 o                         
   4   9   1         59.91         47.21         3.50 o                         
   5   9   1        119.31        131.23         6.10 o                         
   6   9   1          3.17         -0.26         3.92 o                         
   7   9   1          0.38          1.45         4.41 o                         
   8   9   1         18.68         14.38         5.60 o                         
   9   9   1          0.00         -3.02         5.40 o                         
  10   9   1          9.97          3.20         6.32 o                         
  11   9   1          6.18          1.48         6.51 o                         
  12   9   1          0.14          0.26         8.42 o                         
  13   9   1        104.56        116.90        16.27 o                         
  14   9   1         32.21         20.50        11.76 o                         
 -13  10   1        172.27        270.50        20.52 o                         
 -12  10   1          8.91         -6.90         9.02 o                         
 -11  10   1         48.35         64.56         9.68 o                         
 -10  10   1          2.19          1.00         6.45 o                         
  -9  10   1        153.48        125.90         9.54 o                         
  -8  10   1        328.71        357.13        16.38 o                         
  -7  10   1         74.35         70.33         4.82 o                         
  -6  10   1         25.74         18.25         4.44 o                         
  -5  10   1         91.98         91.15         5.33 o                         
  -4  10   1         87.35         68.27         4.37 o                         
  -3  10   1        375.67        447.52         9.32 o                         
  -2  10   1        851.66        939.61        13.40 o                         
  -1  10   1         49.27         45.92         3.85 o                         
   0  10   1          2.40          1.36         2.82 o                         
   1  10   1         39.47         42.11         3.61 o                         
   2  10   1        203.56        184.45         7.41 o                         
   3  10   1        176.54        141.97         7.94 o                         
   4  10   1         15.27          7.41         2.98 o                         
   5  10   1        272.98        290.26         9.05 o                         
   6  10   1          7.38          4.85         4.21 o                         
   7  10   1        347.86        402.36        14.88 o                         
   8  10   1          9.01          2.91         5.79 o                         
   9  10   1        107.07        110.03        11.59 o                         
  10  10   1          8.34          3.77         6.76 o                         
  11  10   1          5.07         -0.14         7.84 o                         
  12  10   1        141.73        167.94        14.77 o                         
  13  10   1          0.17          9.63        12.71 o                         
 -12  11   1         41.74         42.43        11.06 o                         
 -11  11   1        118.28        135.09        13.38 o                         
 -10  11   1          1.16          1.78         8.73 o                         
  -9  11   1          5.84          1.12         6.75 o                         
  -8  11   1         21.33         28.23         6.69 o                         
  -7  11   1          0.49         -3.58         4.94 o                         
  -6  11   1        664.96        793.97        13.71 o                         
  -5  11   1        221.66        254.69        11.27 o                         
  -4  11   1        119.55         91.07         7.37 o                         
  -3  11   1        759.44        799.81        12.85 o                         
  -2  11   1        213.58        153.50         6.42 o                         
  -1  11   1          5.29          1.79         3.34 o                         
   0  11   1        239.52        219.68        10.19 o                         
   1  11   1        124.09        123.65         6.02 o                         
   2  11   1          1.62         -1.19         3.15 o                         
   3  11   1        450.45        457.57        10.81 o                         
   4  11   1         26.61         19.82         3.53 o                         
   5  11   1         79.05         69.30         5.05 o                         
   6  11   1          0.15          1.13         5.97 o                         
   7  11   1         94.66         83.64         9.70 o                         
   8  11   1         36.81         18.18         6.37 o                         
   9  11   1         30.95         34.84         7.74 o                         
  10  11   1        271.17        325.78        29.23 o                         
  11  11   1         30.23         18.00        10.35 o                         
  12  11   1        141.49        194.98        20.15 o                         
 -12  12   1         33.54         23.43        13.06 o                         
 -11  12   1          0.08         -0.14         9.43 o                         
 -10  12   1         40.66         37.02        10.42 o                         
  -9  12   1         24.04         22.53        10.51 o                         
  -8  12   1        203.88        209.08        11.83 o                         
  -7  12   1         46.60         48.24         5.44 o                         
  -6  12   1        102.45         93.65         7.58 o                         
  -5  12   1         17.92          6.83         3.86 o                         
  -4  12   1        188.62        173.73        10.15 o                         
  -3  12   1         34.91         32.92         5.06 o                         
  -2  12   1         22.27         18.39         3.83 o                         
  -1  12   1         43.15         32.66         4.74 o                         
   0  12   1         75.22         69.49         4.93 o                         
   1  12   1         26.09         13.77         3.97 o                         
   2  12   1        156.65        137.72         6.59 o                         
   3  12   1          4.49          3.44         4.24 o                         
   4  12   1        148.78        149.95         7.19 o                         
   5  12   1        369.29        432.36        12.24 o                         
   6  12   1          4.70         -4.57         4.57 o                         
   7  12   1        111.67        102.05         7.99 o                         
   8  12   1         12.17         18.08         9.39 o                         
   9  12   1          2.96         -7.61         7.61 o                         
  10  12   1          0.58          7.19        11.05 o                         
  11  12   1          0.86         -6.70        14.36 o                         
 -10  13   1         38.76         52.28        13.67 o                         
  -9  13   1          0.13         -3.28         8.36 o                         
  -8  13   1        257.25        299.80        17.92 o                         
  -7  13   1          9.74          1.98         4.94 o                         
  -6  13   1         22.23         15.19         5.27 o                         
  -5  13   1          6.73         -1.85         4.10 o                         
  -4  13   1         23.56         27.05         7.74 o                         
  -3  13   1          1.56         -0.14         3.89 o                         
  -2  13   1          8.56          0.57         3.92 o                         
  -1  13   1         84.50         81.63         6.23 o                         
   0  13   1         46.22         45.10         5.41 o                         
   1  13   1         33.22         35.99         6.23 o                         
   2  13   1          1.92         -3.93         3.93 o                         
   3  13   1          5.66         -3.90         3.90 o                         
   4  13   1         29.63         44.12         5.59 o                         
   5  13   1         52.23         50.12         5.45 o                         
   6  13   1        146.44        121.31        10.85 o                         
   7  13   1         24.33         18.45        11.05 o                         
   8  13   1         46.60         50.92         9.32 o                         
   9  13   1          5.66         12.89        11.02 o                         
  10  13   1          2.96         -9.71         9.71 o                         
  -9  14   1         11.46         24.30        11.72 o                         
  -8  14   1         85.83         74.76        12.24 o                         
  -7  14   1         14.64         -3.17         7.52 o                         
  -6  14   1         40.40         23.84         5.72 o                         
  -5  14   1         18.14         16.90         5.16 o                         
  -4  14   1          2.37         -4.51         4.51 o                         
  -3  14   1         28.65         28.40         5.84 o                         
  -2  14   1          5.45         -2.43         4.26 o                         
  -1  14   1         48.67         57.82         5.84 o                         
   0  14   1        103.82        101.19         6.96 o                         
   1  14   1         36.01         34.15         5.56 o                         
   2  14   1        195.73        212.47        11.50 o                         
   3  14   1          1.52         -1.56         4.96 o                         
   4  14   1          0.13          1.90         5.37 o                         
   5  14   1         70.47         54.21         6.09 o                         
   6  14   1         16.11          9.52         5.27 o                         
   7  14   1          1.21         -6.44         6.44 o                         
   8  14   1         24.11         14.90        11.86 o                         
   9  14   1         42.60         31.67        18.75 o                         
  -8  15   1         12.71          6.03        11.45 o                         
  -7  15   1          1.33         -7.01         9.99 o                         
  -6  15   1         53.07         53.34         9.29 o                         
  -5  15   1          4.64         -7.20         7.20 o                         
  -4  15   1         10.76         -5.27         5.27 o                         
  -3  15   1         48.51         35.04         6.38 o                         
  -2  15   1         30.80         18.37         6.24 o                         
  -1  15   1         45.28         30.87         5.81 o                         
   0  15   1         38.04         36.77         5.88 o                         
   1  15   1         72.16         45.88         6.17 o                         
   2  15   1         10.52         -5.00         5.00 o                         
   3  15   1         99.33         95.27         9.02 o                         
   4  15   1        205.93        198.82        14.10 o                         
   5  15   1          9.24          9.56         7.19 o                         
   6  15   1          2.72          0.24         7.81 o                         
   7  15   1          8.04         -8.26        11.47 o                         
   8  15   1         51.49         57.29        16.44 o                         
  -6  16   1         11.36         -8.43        10.90 o                         
  -5  16   1          2.46         -6.85         6.85 o                         
  -4  16   1         19.86         23.62         7.51 o                         
  -3  16   1          6.44         -5.99         5.99 o                         
  -2  16   1          6.07         -5.76         5.76 o                         
  -1  16   1         11.98         -6.66         6.66 o                         
   0  16   1         29.85         25.80         6.01 o                         
   1  16   1          0.53         -5.58         5.58 o                         
   2  16   1         18.33          5.94         6.61 o                         
   3  16   1         32.20         42.70         8.04 o                         
   4  16   1         13.12         -6.66         6.66 o                         
   5  16   1          0.41         -7.30         7.30 o                         
  -2  17   1          7.36         -6.64        13.39 o                         
  -1  17   1          3.34         -6.50         6.50 o                         
   0  17   1         10.42         -2.48         9.43 o                         
   1  17   1         34.49         19.06         8.63 o                         
 -16   0   2         15.06         10.79        16.75 o                         
 -14   0   2         27.38         25.34         7.74 o                         
 -12   0   2         44.24         43.25         7.08 o                         
 -10   0   2        743.14        750.70        18.35 o                         
  -8   0   2         39.43         45.84         5.50 o                         
  -6   0   2       1451.65       1530.51        20.53 o                         
  -4   0   2       1277.74       1283.77        16.07 o                         
  -2   0   2        929.93        898.31         9.09 o                         
   0   0   2          9.99          0.94         1.95 o                         
   2   0   2      10938.64       9975.63        54.85 o                         
   4   0   2      16014.95      15063.70        89.53 o                         
   6   0   2        133.98         93.84         5.79 o                         
   8   0   2         49.31         46.50         4.20 o                         
  10   0   2         60.51         49.77         6.20 o                         
  12   0   2       2154.75       2466.58        38.74 o                         
  14   0   2         51.49         44.74         9.89 o                         
  16   0   2         41.41         28.30        12.52 o                         
 -16   1   2          0.73          0.07         9.72 o                         
 -15   1   2          3.09         -7.00         7.00 o                         
 -14   1   2          1.30         -5.14         5.14 o                         
 -13   1   2         88.44         71.58         6.25 o                         
 -12   1   2        840.51        875.94        16.40 o                         
 -11   1   2       1307.57       1423.96        19.49 o                         
 -10   1   2         36.74         19.10         3.37 o                         
  -9   1   2          5.60          7.05         2.84 o                         
  -8   1   2        279.89        268.64         7.63 o                         
  -7   1   2          1.54          4.43         2.47 o                         
  -6   1   2          0.09          0.96         2.44 o                         
  -5   1   2       1925.55       1889.81        15.10 o                         
  -4   1   2       1316.63       1269.17        10.63 o                         
  -3   1   2       1486.54       1488.31        10.00 o                         
  -2   1   2        219.93        170.60         3.75 o                         
  -1   1   2        895.69        809.65         7.98 o                         
   0   1   2       3206.48       2575.81        36.41 o                         
   1   1   2        730.79        678.95         5.38 o                         
   2   1   2      11966.38      10711.97        41.17 o                         
   3   1   2       6211.05       5691.62        26.52 o                         
   4   1   2          6.65          2.34         2.02 o                         
   5   1   2         40.95         21.65         2.40 o                         
   6   1   2       2932.33       3200.22        21.31 o                         
   7   1   2        291.10        291.16         7.10 o                         
   8   1   2        106.52         92.65         4.21 o                         
   9   1   2          3.22         -2.52         2.52 o                         
  10   1   2          7.56          2.82         3.15 o                         
  11   1   2        165.97        168.85         9.27 o                         
  12   1   2          6.94          1.35         4.47 o                         
  13   1   2         18.01         19.88         5.52 o                         
  14   1   2         18.20          8.91         5.90 o                         
  15   1   2        101.45        103.46         9.71 o                         
  16   1   2         18.89         24.43         9.29 o                         
 -16   2   2         31.46         31.78        12.28 o                         
 -15   2   2         11.06         13.53        10.63 o                         
 -14   2   2         81.66         82.45         8.18 o                         
 -13   2   2         74.34         56.44         6.23 o                         
 -12   2   2        128.57        109.59         6.66 o                         
 -11   2   2       1094.72       1297.35        18.37 o                         
 -10   2   2        892.09        903.43        13.81 o                         
  -9   2   2         67.17         56.00         3.97 o                         
  -8   2   2         37.02         32.00         3.14 o                         
  -7   2   2         75.62         70.54         4.24 o                         
  -6   2   2          1.06          4.39         2.29 o                         
  -5   2   2        135.15        110.80         5.25 o                         
  -4   2   2       1495.69       1470.81        11.20 o                         
  -3   2   2       1377.57       1375.31         9.59 o                         
  -2   2   2       2977.10       2680.58        14.33 o                         
  -1   2   2       5587.12       5123.04        20.76 o                         
   0   2   2      27028.08      24253.42        85.20 o                         
   1   2   2       6222.45       5935.02        24.39 o                         
   2   2   2       2130.12       1974.51        12.17 o                         
   3   2   2        361.45        324.14         6.40 o                         
   4   2   2       1335.50       1322.71        10.54 o                         
   5   2   2        821.71        901.72         9.73 o                         
   6   2   2        436.36        377.42         7.35 o                         
   7   2   2        164.06        191.25         6.34 o                         
   8   2   2         64.74         50.02         3.54 o                         
   9   2   2         34.32         33.86         3.22 o                         
  10   2   2          0.26         -1.84         2.98 o                         
  11   2   2         51.38         27.13         4.10 o                         
  12   2   2        775.04        794.48        15.20 o                         
  13   2   2         13.68          7.21         6.88 o                         
  14   2   2         17.91          2.64         5.95 o                         
  15   2   2        122.01        120.61        10.02 o                         
  16   2   2          3.61          2.32        11.47 o                         
 -16   3   2          5.04         -9.40         9.40 o                         
 -15   3   2         62.99         83.44        10.02 o                         
 -14   3   2          4.34          8.92         6.09 o                         
 -13   3   2         20.48         13.05         5.84 o                         
 -12   3   2        172.10        139.55         9.12 o                         
 -11   3   2        297.25        305.40        11.90 o                         
 -10   3   2       1810.77       1852.12        21.39 o                         
  -9   3   2       2228.09       2423.16        23.42 o                         
  -8   3   2        247.38        192.54        10.45 o                         
  -7   3   2        396.04        436.69         9.42 o                         
  -6   3   2        310.52        346.04         8.23 o                         
  -5   3   2        257.60        245.65         6.97 o                         
  -4   3   2       3563.67       3428.83        20.28 o                         
  -3   3   2       3026.79       2684.93        14.87 o                         
  -2   3   2        401.06        378.36         5.09 o                         
  -1   3   2          3.97          1.97         1.57 o                         
   0   3   2       4107.07       3687.42        17.09 o                         
   1   3   2       5639.92       5545.13        28.55 o                         
   2   3   2       4961.13       4682.89        29.14 o                         
   3   3   2         43.14         38.39         2.82 o                         
   4   3   2       1493.24       1551.11        15.94 o                         
   5   3   2       2424.14       2429.18        18.22 o                         
   6   3   2          2.57          3.50         1.95 o                         
   7   3   2        166.26        145.55         6.12 o                         
   8   3   2         17.62         20.15         2.76 o                         
   9   3   2        194.72        150.50         8.85 o                         
  10   3   2         83.79         67.65         4.37 o                         
  11   3   2         16.16          2.97         4.26 o                         
  12   3   2          1.99         -4.02         4.02 o                         
  13   3   2          7.98          1.45         5.70 o                         
  14   3   2         44.60         28.86         7.03 o                         
  15   3   2         10.99          8.78         9.94 o                         
  16   3   2         46.36         55.14        12.80 o                         
 -16   4   2          1.37         -9.88         9.88 o                         
 -15   4   2          0.73         -6.92         7.66 o                         
 -14   4   2          2.74         -2.89         5.42 o                         
 -13   4   2        289.44        339.68        14.23 o                         
 -12   4   2        267.71        348.23        13.40 o                         
 -11   4   2        489.93        557.83        14.18 o                         
 -10   4   2       1912.01       2095.50        22.75 o                         
  -9   4   2        140.61        117.88         6.02 o                         
  -8   4   2        196.16        156.66         7.49 o                         
  -7   4   2         62.66         45.23         3.50 o                         
  -6   4   2       2664.90       2805.64        22.10 o                         
  -5   4   2          3.92          5.06         2.46 o                         
  -4   4   2        755.28        787.77         7.61 o                         
  -3   4   2       3521.22       3374.39        18.28 o                         
  -2   4   2        437.90        401.81         6.02 o                         
  -1   4   2         95.46         68.22         3.93 o                         
   0   4   2        155.28        106.97         5.90 o                         
   1   4   2       3190.72       3108.10        17.34 o                         
   2   4   2       1448.32       1531.53        11.89 o                         
   3   4   2         50.69         37.40         3.04 o                         
   4   4   2       2665.68       2810.41        20.46 o                         
   5   4   2         52.79         47.12         3.18 o                         
   6   4   2         72.06         53.50         3.60 o                         
   7   4   2          2.70         10.75         2.78 o                         
   8   4   2         46.40         41.39         3.33 o                         
   9   4   2          2.77         -2.79         2.79 o                         
  10   4   2         24.96         20.71         3.86 o                         
  11   4   2         57.23         44.36         4.40 o                         
  12   4   2         21.03         -2.11         5.90 o                         
  13   4   2          0.03         -8.28         8.28 o                         
  14   4   2         42.67         32.48         7.27 o                         
  15   4   2          0.22          1.08         9.29 o                         
  16   4   2         11.30          9.48        10.47 o                         
 -16   5   2          2.38          8.85        13.43 o                         
 -15   5   2          8.89         -0.27         8.64 o                         
 -14   5   2         70.16         57.86         7.51 o                         
 -13   5   2        184.07        169.29        12.25 o                         
 -12   5   2         63.24         61.84         5.70 o                         
 -11   5   2          0.00         -4.01         4.48 o                         
 -10   5   2        715.23        733.71        14.13 o                         
  -9   5   2        405.77        449.29        10.65 o                         
  -8   5   2        168.68        137.12         5.79 o                         
  -7   5   2        502.01        533.37        10.18 o                         
  -6   5   2        845.97        895.32        12.22 o                         
  -5   5   2        548.70        541.96         9.37 o                         
  -4   5   2          4.48          3.82         2.02 o                         
  -3   5   2         13.35          6.77         2.08 o                         
  -2   5   2       1039.22       1086.46        10.85 o                         
  -1   5   2        103.37         85.70         4.05 o                         
   0   5   2       2963.51       2901.87        17.49 o                         
   1   5   2        437.95        450.40         6.57 o                         
   2   5   2        396.24        482.47         7.02 o                         
   3   5   2          0.56          1.55         1.96 o                         
   4   5   2       1819.58       1955.05        18.20 o                         
   5   5   2        764.62        793.89        11.00 o                         
   6   5   2         17.58         12.32         2.50 o                         
   7   5   2         19.63          8.57         3.11 o                         
   8   5   2        498.91        515.11        12.55 o                         
   9   5   2       1149.30       1224.12        20.30 o                         
  10   5   2        418.14        503.46        15.59 o                         
  11   5   2         48.09         43.06         7.42 o                         
  12   5   2        103.38        100.38         9.53 o                         
  13   5   2         15.73         23.33         7.68 o                         
  14   5   2         19.79         15.49         8.56 o                         
  15   5   2          0.84         -6.82         9.09 o                         
 -15   6   2          1.91         -5.20        11.27 o                         
 -14   6   2        119.66         96.37        13.75 o                         
 -13   6   2        198.12        212.09        12.25 o                         
 -12   6   2         40.37         52.86         6.27 o                         
 -11   6   2          9.36          4.34         3.89 o                         
 -10   6   2        156.84        195.43         9.88 o                         
  -9   6   2         94.03         71.77         5.24 o                         
  -8   6   2        333.38        359.61         9.29 o                         
  -7   6   2         38.43         34.74         3.33 o                         
  -6   6   2        254.57        280.43         7.81 o                         
  -5   6   2         56.56         59.81         3.91 o                         
  -4   6   2         52.31         50.80         3.35 o                         
  -3   6   2        128.48        130.45         7.09 o                         
  -2   6   2        323.16        366.95         7.34 o                         
  -1   6   2       1483.32       1515.57        12.91 o                         
   0   6   2         39.35         31.45         2.58 o                         
   1   6   2       2203.08       2159.46        16.11 o                         
   2   6   2        148.00        129.59         5.24 o                         
   3   6   2        966.32       1069.27        11.47 o                         
   4   6   2        139.99         87.07         5.11 o                         
   5   6   2        354.15        443.56         9.62 o                         
   6   6   2         81.25         68.15         4.89 o                         
   7   6   2         36.86         23.38         4.01 o                         
   8   6   2        686.08        763.76        16.11 o                         
   9   6   2          2.93          2.73         5.92 o                         
  10   6   2         32.50         22.46         5.98 o                         
  11   6   2         11.74         13.61         6.40 o                         
  12   6   2         35.81         32.61         8.41 o                         
  13   6   2         40.31         34.54         8.24 o                         
  14   6   2         84.95         98.39        13.21 o                         
  15   6   2         47.72         39.84        14.12 o                         
 -15   7   2         18.83         35.54        12.86 o                         
 -14   7   2          0.03         -2.24        14.54 o                         
 -13   7   2         10.71         -6.34         7.37 o                         
 -12   7   2         29.08         39.16         8.84 o                         
 -11   7   2        139.93        143.52        11.27 o                         
 -10   7   2        192.08        187.47        11.80 o                         
  -9   7   2        507.04        543.51        12.12 o                         
  -8   7   2        681.58        788.35        12.94 o                         
  -7   7   2        187.78        170.22         7.76 o                         
  -6   7   2         38.06         38.79         3.40 o                         
  -5   7   2          4.32          2.64         2.28 o                         
  -4   7   2         20.35         15.80         2.40 o                         
  -3   7   2        643.85        685.29         9.71 o                         
  -2   7   2       2894.77       3000.15        20.98 o                         
  -1   7   2        137.71        150.24         5.93 o                         
   0   7   2         62.81         45.83         3.07 o                         
   1   7   2        460.63        518.76         8.13 o                         
   2   7   2       1902.80       2075.17        17.05 o                         
   3   7   2       3168.35       3582.54        24.33 o                         
   4   7   2       1901.90       2077.16        17.25 o                         
   5   7   2        137.39        112.85         6.55 o                         
   6   7   2         73.46         68.51         5.62 o                         
   7   7   2        329.67        357.33        11.92 o                         
   8   7   2        298.91        344.10        12.17 o                         
   9   7   2        507.21        591.63        16.98 o                         
  10   7   2         33.80         41.96         6.62 o                         
  11   7   2         41.08         39.81         8.55 o                         
  12   7   2          5.20          2.40         9.29 o                         
  13   7   2         13.90         25.80         8.84 o                         
  14   7   2          2.06         -9.79         9.79 o                         
  15   7   2         60.18         48.61        13.30 o                         
 -14   8   2         31.45         37.76        15.04 o                         
 -13   8   2        262.15        374.39        27.90 o                         
 -12   8   2         36.50         62.01         7.71 o                         
 -11   8   2        242.37        205.07        16.60 o                         
 -10   8   2         40.90         39.78         7.07 o                         
  -9   8   2         79.68         67.73         5.27 o                         
  -8   8   2       1017.30       1183.19        16.48 o                         
  -7   8   2          7.06          1.96         3.06 o                         
  -6   8   2       1387.15       1543.94        17.64 o                         
  -5   8   2         49.15         38.56         3.43 o                         
  -4   8   2        197.06        218.73         6.39 o                         
  -3   8   2        145.20        164.42         6.89 o                         
  -2   8   2        270.16        311.18         7.46 o                         
  -1   8   2        412.82        410.36         8.47 o                         
   0   8   2         75.18         52.92         3.15 o                         
   1   8   2        147.96        175.39         6.25 o                         
   2   8   2         13.49         13.78         2.97 o                         
   3   8   2         91.69         70.82         3.79 o                         
   4   8   2         17.27         13.30         2.57 o                         
   5   8   2          0.44         -0.06         3.04 o                         
   6   8   2         57.15         52.50         5.30 o                         
   7   8   2        918.01       1055.07        18.88 o                         
   8   8   2         32.40         30.69         5.53 o                         
   9   8   2         12.73         15.04         5.46 o                         
  10   8   2          0.10         -5.28         5.28 o                         
  11   8   2         38.48         39.97         8.48 o                         
  12   8   2         72.39         67.82         9.46 o                         
  13   8   2        183.20        220.53        18.78 o                         
  14   8   2          6.58         -9.49         9.49 o                         
 -14   9   2         13.16         24.47        12.65 o                         
 -13   9   2          0.34         -8.36         8.36 o                         
 -12   9   2          7.28         -8.57         9.57 o                         
 -11   9   2        186.57        204.54        16.25 o                         
 -10   9   2        304.63        409.84        17.14 o                         
  -9   9   2         54.24         64.81         7.55 o                         
  -8   9   2       1188.35       1395.07        19.01 o                         
  -7   9   2        443.89        491.07        11.50 o                         
  -6   9   2          1.08          0.22         2.80 o                         
  -5   9   2        125.77        118.57         5.20 o                         
  -4   9   2         20.90         19.45         3.17 o                         
  -3   9   2         43.86         34.22         3.38 o                         
  -2   9   2          2.08          3.12         2.37 o                         
  -1   9   2        102.50         97.37         4.54 o                         
   0   9   2         53.58         57.85         3.43 o                         
   1   9   2        489.09        539.32         9.72 o                         
   2   9   2        779.27        877.84        12.62 o                         
   3   9   2         87.97         69.39         3.92 o                         
   4   9   2        517.20        586.82        10.44 o                         
   5   9   2          1.25         -1.87         2.68 o                         
   6   9   2         31.46         16.76         4.56 o                         
   7   9   2        147.85        130.87         8.22 o                         
   8   9   2         28.77         27.95         5.63 o                         
   9   9   2         13.98         13.71         5.62 o                         
  10   9   2          8.93          5.41         5.78 o                         
  11   9   2         23.76         19.60         7.66 o                         
  12   9   2         12.74         30.82        12.03 o                         
  13   9   2          2.58         -9.22         9.28 o                         
  14   9   2         74.19        120.50        16.40 o                         
 -13  10   2         39.74         49.41        19.77 o                         
 -12  10   2         22.68         21.58        10.38 o                         
 -11  10   2         19.57         19.18         8.93 o                         
 -10  10   2          3.98         -3.75         6.09 o                         
  -9  10   2        512.67        623.68        22.51 o                         
  -8  10   2        214.82        306.47        10.58 o                         
  -7  10   2        420.78        422.54        11.70 o                         
  -6  10   2         20.37         11.97         3.52 o                         
  -5  10   2        217.08        226.21         8.61 o                         
  -4  10   2          0.22         -1.66         3.04 o                         
  -3  10   2         18.23          9.64         3.00 o                         
  -2  10   2         43.44         38.52         3.99 o                         
  -1  10   2        367.92        391.25         9.18 o                         
   0  10   2          4.43          6.45         3.05 o                         
   1  10   2         46.12         31.45         3.48 o                         
   2  10   2        200.57        192.60         7.97 o                         
   3  10   2        143.15        125.26         6.90 o                         
   4  10   2         52.79         39.94         3.59 o                         
   5  10   2         25.21         25.50         3.50 o                         
   6  10   2        379.50        420.84        12.97 o                         
   7  10   2         18.44         16.88         4.85 o                         
   8  10   2          8.70          3.51         5.73 o                         
   9  10   2         92.18         83.19         8.67 o                         
  10  10   2         16.76         11.87         7.24 o                         
  11  10   2         47.15         53.79        13.69 o                         
  12  10   2          0.31         -8.26        11.92 o                         
  13  10   2         33.22         16.53        12.01 o                         
 -12  11   2         44.20         35.03        14.86 o                         
 -11  11   2         50.85         42.37         9.15 o                         
 -10  11   2          0.24         -7.41         7.41 o                         
  -9  11   2        107.91        123.31         9.76 o                         
  -8  11   2          3.32          5.15         4.39 o                         
  -7  11   2          3.52         -3.33         5.47 o                         
  -6  11   2         19.63         18.03         4.73 o                         
  -5  11   2        549.38        647.86        12.32 o                         
  -4  11   2         68.22         51.50         4.34 o                         
  -3  11   2        194.91        165.29         6.56 o                         
  -2  11   2        410.36        462.78        11.03 o                         
  -1  11   2       1261.60       1464.29        17.24 o                         
   0  11   2        156.24        148.37         9.16 o                         
   1  11   2          8.87         21.75         3.43 o                         
   2  11   2          6.99          0.63         3.15 o                         
   3  11   2         37.98         41.03         4.22 o                         
   4  11   2          0.02         -3.18         3.18 o                         
   5  11   2          6.16          3.64         3.21 o                         
   6  11   2         41.49         43.50         5.94 o                         
   7  11   2          0.00         -5.25         5.25 o                         
   8  11   2          7.66          5.48         5.95 o                         
   9  11   2         48.56         54.29         8.36 o                         
  10  11   2         13.53         12.87         8.21 o                         
  11  11   2          0.25         -0.96        10.49 o                         
  12  11   2          5.35          8.64        12.25 o                         
 -12  12   2         24.87         34.66        16.52 o                         
 -11  12   2          4.10         -9.60        11.27 o                         
 -10  12   2          0.63         -4.13        10.49 o                         
  -9  12   2          6.32         -3.79         7.70 o                         
  -8  12   2          9.06         11.22         5.01 o                         
  -7  12   2        489.04        571.55        21.43 o                         
  -6  12   2         49.52         30.01         6.15 o                         
  -5  12   2         21.81         13.69         4.65 o                         
  -4  12   2        106.02        105.69         7.10 o                         
  -3  12   2         46.70         34.88         4.22 o                         
  -2  12   2          9.79          1.65         3.39 o                         
  -1  12   2         80.81         75.25         4.99 o                         
   0  12   2          5.71         10.49         3.96 o                         
   1  12   2        823.23       1031.11        16.03 o                         
   2  12   2         30.45         24.74         4.34 o                         
   3  12   2        416.82        490.31        12.41 o                         
   4  12   2        841.69        991.48        16.44 o                         
   5  12   2         41.41         51.73         4.65 o                         
   6  12   2         54.19         52.61         7.58 o                         
   7  12   2         74.29         75.64         9.54 o                         
   8  12   2         32.65         21.42         6.86 o                         
   9  12   2         10.90          0.20         9.09 o                         
  10  12   2          3.10         -4.12         9.67 o                         
  11  12   2          5.72         14.34        14.03 o                         
 -10  13   2          3.32          3.14        13.93 o                         
  -9  13   2          9.19         -0.66         8.99 o                         
  -8  13   2          7.39          9.07         5.52 o                         
  -7  13   2         23.52         10.16         7.14 o                         
  -6  13   2        128.30        130.81        11.34 o                         
  -5  13   2         13.77         10.12         4.77 o                         
  -4  13   2          8.63         -0.89         5.03 o                         
  -3  13   2        226.02        262.59        13.51 o                         
  -2  13   2        408.73        465.62        14.44 o                         
  -1  13   2        201.58        151.30         9.62 o                         
   0  13   2        118.51        122.46         7.16 o                         
   1  13   2          3.07         -1.37         4.81 o                         
   2  13   2         35.42         35.41         5.22 o                         
   3  13   2        105.55        108.62         7.13 o                         
   4  13   2         34.42         20.26         6.03 o                         
   5  13   2          0.49         -1.98         5.36 o                         
   6  13   2          5.14         -2.60         4.58 o                         
   7  13   2         40.64         28.60         8.36 o                         
   8  13   2          0.74         -7.59         7.59 o                         
   9  13   2        151.34        182.93        15.68 o                         
  10  13   2          0.24        -10.55        10.55 o                         
  -9  14   2         12.61          5.45        11.20 o                         
  -8  14   2        139.23        153.69        16.89 o                         
  -7  14   2          0.54         -7.46         7.46 o                         
  -6  14   2          0.02         -6.91         6.91 o                         
  -5  14   2         52.66         40.84         6.98 o                         
  -4  14   2          0.42         -2.10         4.88 o                         
  -3  14   2         56.56         44.64         8.04 o                         
  -2  14   2          0.83         -4.86         4.86 o                         
  -1  14   2         51.04         45.86         6.29 o                         
   0  14   2         36.94         31.95         5.69 o                         
   1  14   2        267.22        345.61        14.26 o                         
   2  14   2         80.99         88.98         7.53 o                         
   3  14   2        162.41        138.19         7.96 o                         
   4  14   2        152.54        196.54        10.46 o                         
   5  14   2         51.19         38.04         5.53 o                         
   6  14   2         19.11         14.39         5.40 o                         
   7  14   2          0.61         -5.96         8.38 o                         
   8  14   2         80.13         84.81        14.26 o                         
   9  14   2         18.65         23.99        18.72 o                         
  -8  15   2          0.50        -11.63        11.63 o                         
  -7  15   2          3.73         -8.30         8.30 o                         
  -6  15   2          0.78         -6.32         6.32 o                         
  -5  15   2         10.76         -6.45         7.14 o                         
  -4  15   2          4.80         -5.31         5.31 o                         
  -3  15   2          2.25          1.04         6.26 o                         
  -2  15   2          2.03          1.71         5.33 o                         
  -1  15   2          9.63         -4.57         5.00 o                         
   0  15   2         19.92         14.17         6.76 o                         
   1  15   2          1.25         -5.28         5.28 o                         
   2  15   2         42.02         30.52         6.07 o                         
   3  15   2          0.04         -4.15         5.95 o                         
   4  15   2         16.03          5.06         6.40 o                         
   5  15   2         42.43         34.12         6.12 o                         
   6  15   2          8.78          5.06         8.78 o                         
   7  15   2         56.06         81.44        15.14 o                         
  -5  16   2         67.42         63.01         9.28 o                         
  -4  16   2          2.20         -7.48         7.48 o                         
  -3  16   2         14.58         10.52        10.43 o                         
  -2  16   2          4.49         -6.48         6.48 o                         
  -1  16   2          1.84         -5.54         5.54 o                         
   0  16   2          1.12         -5.74         5.74 o                         
   1  16   2         40.16         28.26         6.85 o                         
   2  16   2          0.08         -5.91         5.91 o                         
   3  16   2          3.59         -2.05         6.91 o                         
   4  16   2          6.72         -7.38         7.38 o                         
   5  16   2         53.72         59.04        11.76 o                         
  -1  17   2          2.28         -8.99        10.38 o                         
   0  17   2         10.77         -7.21         7.21 o                         
   1  17   2          2.81         -8.07         8.07 o                         
 -15   0   3         34.64         29.34        15.21 o                         
 -13   0   3          6.66         -4.35         5.80 o                         
 -11   0   3       1547.22       1639.35        29.83 o                         
  -9   0   3        566.82        619.70        16.24 o                         
  -7   0   3       1933.01       2082.52        25.98 o                         
  -5   0   3         99.07         71.51         5.55 o                         
  -3   0   3       1093.35       1126.80        14.52 o                         
  -1   0   3       4386.74       3927.79        23.59 o                         
   1   0   3        197.22        190.64         5.70 o                         
   3   0   3       9255.31       8070.89        52.33 o                         
   5   0   3        498.27        481.86        11.34 o                         
   7   0   3        653.20        814.41        16.26 o                         
   9   0   3         67.73         36.25         5.10 o                         
  11   0   3        136.97        124.70         9.96 o                         
  13   0   3        962.16       1224.55        28.64 o                         
  15   0   3         21.49         17.10         9.66 o                         
 -16   1   3          0.48         -7.82         7.82 o                         
 -15   1   3         12.51         -1.09         7.69 o                         
 -14   1   3          3.98         -4.93         5.61 o                         
 -13   1   3         14.20          9.33         4.84 o                         
 -12   1   3        890.61        996.04        17.46 o                         
 -11   1   3        432.37        513.58        13.34 o                         
 -10   1   3        572.66        594.99        11.84 o                         
  -9   1   3        213.24        247.60         8.41 o                         
  -8   1   3          0.24          0.88         2.60 o                         
  -7   1   3         85.30         70.42         4.02 o                         
  -6   1   3         45.27         25.82         3.14 o                         
  -5   1   3       3085.38       3154.54        20.96 o                         
  -4   1   3       1245.01       1281.17        11.61 o                         
  -3   1   3        672.72        605.16         7.00 o                         
  -2   1   3       4235.31       3917.60        18.03 o                         
  -1   1   3        162.08        166.48         3.65 o                         
   0   1   3        237.24        220.69         3.69 o                         
   1   1   3        169.02        176.67         4.19 o                         
   2   1   3      29299.55      27120.47       117.01 o                         
   3   1   3        143.12        144.82         4.87 o                         
   4   1   3       4908.36       4695.35        25.88 o                         
   5   1   3          9.12          1.48         2.18 o                         
   6   1   3         76.73         62.18         3.61 o                         
   7   1   3        438.08        427.84         8.31 o                         
   8   1   3         43.17         37.74         3.31 o                         
   9   1   3         78.02         63.50         4.17 o                         
  10   1   3         19.22         16.54         3.47 o                         
  11   1   3        105.23         74.60         5.54 o                         
  12   1   3         91.28         60.92         7.30 o                         
  13   1   3          2.45         -4.49         4.49 o                         
  14   1   3          6.85         -5.34         5.34 o                         
  15   1   3         15.87         13.10         7.63 o                         
  16   1   3         80.52         36.92        11.04 o                         
 -16   2   3          8.75         -9.87         9.87 o                         
 -15   2   3          1.16         -6.59         6.59 o                         
 -14   2   3        245.08        246.97        14.49 o                         
 -13   2   3        399.33        450.34        12.40 o                         
 -12   2   3        778.74        866.38        16.06 o                         
 -11   2   3        983.67       1067.32        16.90 o                         
 -10   2   3         11.00          8.70         3.25 o                         
  -9   2   3        198.01        187.37         9.35 o                         
  -8   2   3       1164.66       1274.09        14.71 o                         
  -7   2   3        269.33        349.08         7.96 o                         
  -6   2   3        258.04        253.24         6.87 o                         
  -5   2   3        684.50        678.25         8.61 o                         
  -4   2   3       3652.29       3409.41        17.98 o                         
  -3   2   3       1608.54       1519.30        10.50 o                         
  -2   2   3          1.91          2.36         2.06 o                         
  -1   2   3       5199.98       4814.70        22.43 o                         
   0   2   3       3332.30       2935.62        18.63 o                         
   1   2   3       5242.79       5115.44        23.58 o                         
   2   2   3      21446.71      19617.40        80.13 o                         
   3   2   3         49.12         39.34         2.48 o                         
   4   2   3        350.44        391.35         6.62 o                         
   5   2   3       2027.45       1941.52        15.50 o                         
   6   2   3       3184.68       3426.21        23.16 o                         
   7   2   3         73.79         72.91         3.74 o                         
   8   2   3        621.16        593.82        10.03 o                         
   9   2   3          3.62          5.16         3.22 o                         
  10   2   3        287.59        235.00         8.93 o                         
  11   2   3          9.97          4.23         3.74 o                         
  12   2   3          4.00          7.25         4.82 o                         
  13   2   3        135.59        121.65         7.42 o                         
  14   2   3         49.58         17.39         6.52 o                         
  15   2   3         11.78         -6.58         8.52 o                         
  16   2   3         70.34         94.96        13.40 o                         
 -16   3   3         46.20         43.71        10.20 o                         
 -15   3   3         15.14         22.04         7.84 o                         
 -14   3   3         14.92          7.33         6.51 o                         
 -13   3   3         10.11          7.67         5.64 o                         
 -12   3   3         51.39         42.10         6.21 o                         
 -11   3   3         33.66         33.12         4.43 o                         
 -10   3   3       1824.02       1935.32        19.74 o                         
  -9   3   3        217.47        205.73         7.57 o                         
  -8   3   3       1219.77       1257.24        12.87 o                         
  -7   3   3          5.96          5.62         2.27 o                         
  -6   3   3         16.60         11.22         2.26 o                         
  -5   3   3       2300.35       2417.18        16.05 o                         
  -4   3   3       1371.35       1308.59        10.31 o                         
  -3   3   3        608.81        613.21         7.98 o                         
  -2   3   3         60.99         49.86         2.65 o                         
  -1   3   3         43.71         25.26         1.89 o                         
   0   3   3        147.94        169.31         3.59 o                         
   1   3   3       3395.76       3306.43        16.69 o                         
   2   3   3        102.58         85.23         3.58 o                         
   3   3   3        368.50        385.72         6.30 o                         
   4   3   3        228.26        234.38         7.07 o                         
   5   3   3          3.35          1.13         2.85 o                         
   6   3   3       1857.09       1926.77        17.15 o                         
   7   3   3        138.58        117.91         6.04 o                         
   8   3   3         92.12         82.13         4.17 o                         
   9   3   3        156.16        129.23         7.51 o                         
  10   3   3        146.65        132.81         6.58 o                         
  11   3   3          3.35          2.26         3.54 o                         
  12   3   3          3.90         -2.78         5.93 o                         
  13   3   3         14.69          4.63         5.17 o                         
  14   3   3         82.48         90.46        10.30 o                         
  15   3   3          0.49          0.29         9.58 o                         
  16   3   3          0.62         -0.51        11.58 o                         
 -16   4   3          0.01        -11.79        17.42 o                         
 -15   4   3          6.70          7.63        10.61 o                         
 -14   4   3         28.81         37.41         8.29 o                         
 -13   4   3          0.46          4.84         6.35 o                         
 -12   4   3         39.80         39.49         5.95 o                         
 -11   4   3        306.71        359.52        13.70 o                         
 -10   4   3         97.97         80.28         6.09 o                         
  -9   4   3        637.26        691.12        12.87 o                         
  -8   4   3          0.35          0.38         2.73 o                         
  -7   4   3         17.08         16.12         2.97 o                         
  -6   4   3        615.71        700.46        10.92 o                         
  -5   4   3       4103.78       4176.04        23.12 o                         
  -4   4   3         13.88         14.99         2.03 o                         
  -3   4   3        224.44        240.78         6.15 o                         
  -2   4   3         48.40         27.39         2.17 o                         
  -1   4   3         31.48         32.93         2.29 o                         
   0   4   3        321.92        300.71         5.04 o                         
   1   4   3        987.74       1028.87         8.82 o                         
   2   4   3        241.85        218.71         5.09 o                         
   3   4   3        494.05        605.17         8.24 o                         
   4   4   3         36.19         35.47         3.53 o                         
   5   4   3        477.34        545.11        10.20 o                         
   6   4   3       1322.34       1391.73        16.51 o                         
   7   4   3         86.79         80.29         4.88 o                         
   8   4   3        348.32        375.51        10.66 o                         
   9   4   3        194.40        177.12         7.63 o                         
  10   4   3         62.41         63.36         6.15 o                         
  11   4   3          2.45         -2.31         4.68 o                         
  12   4   3         32.11         31.67         6.25 o                         
  13   4   3         17.16         11.41         6.85 o                         
  14   4   3         11.76         -3.09         8.82 o                         
  15   4   3         10.78          0.07        11.69 o                         
 -16   5   3         34.21         44.29        13.26 o                         
 -15   5   3         80.32         54.59        12.36 o                         
 -14   5   3         35.80         36.81         7.51 o                         
 -13   5   3        122.92        115.21         9.40 o                         
 -12   5   3        116.34        128.85         9.07 o                         
 -11   5   3        113.15         96.67         6.67 o                         
 -10   5   3         29.16         17.34         4.14 o                         
  -9   5   3          3.47          1.70         3.26 o                         
  -8   5   3          3.00          2.05         2.84 o                         
  -7   5   3        283.03        290.03         8.36 o                         
  -6   5   3        780.43        715.94        11.19 o                         
  -5   5   3         17.90         17.93         2.26 o                         
  -4   5   3        135.83        135.64         6.03 o                         
  -3   5   3        175.11        193.17         4.88 o                         
  -2   5   3        153.14        144.73         4.12 o                         
  -1   5   3        282.49        276.61         5.77 o                         
   0   5   3        739.11        684.14         8.16 o                         
   1   5   3       1502.71       1502.63        12.67 o                         
   2   5   3        640.47        767.18         8.95 o                         
   3   5   3       4140.12       4346.50        25.09 o                         
   4   5   3       3343.71       3485.95        26.01 o                         
   5   5   3       1033.41       1125.49        14.54 o                         
   6   5   3         17.50         15.13         3.01 o                         
   7   5   3        342.61        372.86         9.67 o                         
   8   5   3        124.59        115.08         7.28 o                         
   9   5   3         17.18         16.66         4.38 o                         
  10   5   3          8.53          8.38         4.92 o                         
  11   5   3        105.55        117.69         8.65 o                         
  12   5   3          2.40          1.01         6.70 o                         
  13   5   3          0.63         -6.62         6.62 o                         
  14   5   3          0.31         -6.20         8.09 o                         
  15   5   3          2.81          6.25        10.58 o                         
 -15   6   3          6.06        -10.37        10.37 o                         
 -14   6   3          1.46         -4.26         7.22 o                         
 -13   6   3         30.25         21.52         6.44 o                         
 -12   6   3        267.46        265.90        16.12 o                         
 -11   6   3         38.77         29.08         4.89 o                         
 -10   6   3       1313.84       1557.15        21.83 o                         
  -9   6   3        942.03        988.44        15.28 o                         
  -8   6   3        654.45        651.03        12.15 o                         
  -7   6   3          0.94          2.09         2.81 o                         
  -6   6   3        417.29        446.90         9.26 o                         
  -5   6   3         49.20         47.71         2.77 o                         
  -4   6   3        232.37        294.48         6.13 o                         
  -3   6   3        625.89        689.78         8.61 o                         
  -2   6   3        216.69        213.89         6.11 o                         
  -1   6   3        148.05        153.86         5.87 o                         
   0   6   3       1780.47       1768.64        14.91 o                         
   1   6   3         37.85         27.04         2.50 o                         
   2   6   3        470.27        561.24         8.39 o                         
   3   6   3        282.13        243.04         6.25 o                         
   4   6   3        208.10        237.82         8.29 o                         
   5   6   3        260.37        263.23         8.01 o                         
   6   6   3          2.99         -2.68         2.68 o                         
   7   6   3        131.83        148.22         7.52 o                         
   8   6   3        869.67       1006.07        18.26 o                         
   9   6   3        452.19        500.06        15.31 o                         
  10   6   3          0.31         -1.25         4.99 o                         
  11   6   3          9.28          8.23         6.12 o                         
  12   6   3         44.62         44.37         7.94 o                         
  13   6   3          9.70         -2.42         7.53 o                         
  14   6   3         59.40         54.26        12.26 o                         
  15   6   3        132.44        213.99        17.95 o                         
 -15   7   3         12.24         20.08        11.56 o                         
 -14   7   3         22.24         28.01        11.89 o                         
 -13   7   3         35.77         36.40         7.64 o                         
 -12   7   3        280.99        342.15        17.62 o                         
 -11   7   3         95.90         71.30         6.94 o                         
 -10   7   3        196.56        188.50         8.68 o                         
  -9   7   3        986.15       1134.96        16.99 o                         
  -8   7   3        115.19         95.69         6.00 o                         
  -7   7   3        362.32        398.95         9.60 o                         
  -6   7   3        205.80        228.45         8.29 o                         
  -5   7   3        286.62        289.05         7.04 o                         
  -4   7   3         83.89        123.99         5.62 o                         
  -3   7   3        797.02        815.39        10.15 o                         
  -2   7   3        228.92        260.23         6.76 o                         
  -1   7   3        261.72        312.15         7.06 o                         
   0   7   3          0.23          1.97         2.11 o                         
   1   7   3         32.98         40.52         3.02 o                         
   2   7   3        665.05        786.21         9.43 o                         
   3   7   3       1057.44       1233.42        13.15 o                         
   4   7   3        246.83        224.03         6.36 o                         
   5   7   3          0.00          1.00         2.91 o                         
   6   7   3          6.26         11.20         3.24 o                         
   7   7   3         19.56         18.99         3.50 o                         
   8   7   3        198.62        205.49        13.08 o                         
   9   7   3        186.58        171.87         9.75 o                         
  10   7   3         27.01         45.83         7.70 o                         
  11   7   3         78.50         73.21         8.35 o                         
  12   7   3         18.49         10.34         7.13 o                         
  13   7   3         14.29          9.72         9.50 o                         
  14   7   3         79.41        133.48        17.06 o                         
 -14   8   3        108.92        166.45        16.71 o                         
 -13   8   3          5.42          2.61        11.14 o                         
 -12   8   3        275.44        313.93        26.04 o                         
 -11   8   3         70.15         85.73         7.24 o                         
 -10   8   3          5.50         -2.18         3.99 o                         
  -9   8   3        501.21        573.38        13.28 o                         
  -8   8   3       2161.79       2531.62        27.12 o                         
  -7   8   3          9.90         14.35         3.51 o                         
  -6   8   3        169.24        116.13         5.17 o                         
  -5   8   3        111.90        108.05         4.81 o                         
  -4   8   3         12.32         11.29         2.65 o                         
  -3   8   3       1098.78       1171.54        12.90 o                         
  -2   8   3         92.93         81.91         3.77 o                         
  -1   8   3         55.39         34.39         2.83 o                         
   0   8   3         11.23         10.82         2.48 o                         
   1   8   3        122.56        121.18         6.72 o                         
   2   8   3        156.47        183.27         7.64 o                         
   3   8   3         58.33         58.76         3.58 o                         
   4   8   3          7.89          3.28         2.34 o                         
   5   8   3        944.67       1023.75        15.36 o                         
   6   8   3          7.24          0.21         3.25 o                         
   7   8   3         21.15         15.53         4.29 o                         
   8   8   3         10.84         13.41         5.02 o                         
   9   8   3         41.67         29.33         6.06 o                         
  10   8   3          3.69          0.77         5.29 o                         
  11   8   3         34.95         35.76         7.79 o                         
  12   8   3          0.05         -5.22         7.15 o                         
  13   8   3         17.88          1.29        12.36 o                         
  14   8   3         46.71         36.36        10.77 o                         
 -14   9   3         26.49         12.50        18.19 o                         
 -13   9   3         55.56         58.33        12.78 o                         
 -12   9   3         44.16         47.61        10.54 o                         
 -11   9   3         41.68         41.73         8.62 o                         
 -10   9   3         37.77         22.76         5.15 o                         
  -9   9   3          9.07         11.40         5.37 o                         
  -8   9   3        113.85        100.55         5.73 o                         
  -7   9   3          8.92          8.49         4.34 o                         
  -6   9   3        963.41        982.61        13.62 o                         
  -5   9   3         13.04          6.45         2.83 o                         
  -4   9   3          1.86         -2.50         2.50 o                         
  -3   9   3         54.67         52.63         3.58 o                         
  -2   9   3         52.16         53.34         3.30 o                         
  -1   9   3          4.96          1.98         2.36 o                         
   0   9   3        106.24        100.71         5.11 o                         
   1   9   3       1525.59       1711.33        16.78 o                         
   2   9   3         55.26         47.04         3.59 o                         
   3   9   3         76.86         73.33         4.07 o                         
   4   9   3       1062.89       1204.65        14.48 o                         
   5   9   3        168.81        128.44         9.56 o                         
   6   9   3         26.88         24.16         4.76 o                         
   7   9   3        203.03        235.92        11.28 o                         
   8   9   3          0.10         -1.01         5.66 o                         
   9   9   3        134.30        115.68        10.02 o                         
  10   9   3         45.45         43.19         7.53 o                         
  11   9   3          5.19         -5.73         7.04 o                         
  12   9   3          2.49          1.60        10.29 o                         
  13   9   3          6.06         -4.68         9.81 o                         
 -13  10   3         76.25        113.68        20.26 o                         
 -12  10   3         11.61         17.91        10.07 o                         
 -11  10   3         21.68         23.25         8.22 o                         
 -10  10   3        252.81        238.63        14.82 o                         
  -9  10   3          2.62          9.71         4.20 o                         
  -8  10   3         38.95         28.97         4.79 o                         
  -7  10   3          0.46         -3.76         3.76 o                         
  -6  10   3          0.00         -2.19         3.40 o                         
  -5  10   3        281.47        353.40         9.59 o                         
  -4  10   3        149.26        137.90         9.15 o                         
  -3  10   3          9.38          4.52         3.04 o                         
  -2  10   3         80.80         79.43         4.60 o                         
  -1  10   3         38.03         27.02         3.33 o                         
   0  10   3        244.38        282.13         8.44 o                         
   1  10   3         18.25         13.77         3.12 o                         
   2  10   3         35.73         34.89         3.75 o                         
   3  10   3        190.26        182.33         7.17 o                         
   4  10   3        228.49        255.46         8.48 o                         
   5  10   3        977.14       1066.35        14.21 o                         
   6  10   3          2.92          1.07         4.74 o                         
   7  10   3         87.44         89.87         8.60 o                         
   8  10   3         73.37         78.89         9.62 o                         
   9  10   3         51.29         48.48         7.04 o                         
  10  10   3         19.93          8.00         6.61 o                         
  11  10   3          9.29          9.77        12.36 o                         
  12  10   3         15.96         16.73        10.51 o                         
  13  10   3          8.76          4.70        13.32 o                         
 -12  11   3         16.94         -3.20        12.45 o                         
 -11  11   3          4.07         -9.39         9.39 o                         
 -10  11   3         26.69         23.06         8.44 o                         
  -9  11   3         92.26         90.92         8.12 o                         
  -8  11   3        530.58        613.89        24.34 o                         
  -7  11   3        480.19        590.11        14.33 o                         
  -6  11   3         38.19         25.15         4.93 o                         
  -5  11   3         76.32         82.78         5.21 o                         
  -4  11   3         24.20         18.33         3.80 o                         
  -3  11   3         56.58         48.32         3.87 o                         
  -2  11   3        119.54        102.11         5.14 o                         
  -1  11   3          1.80          4.65         3.42 o                         
   0  11   3        282.45        339.70         9.67 o                         
   1  11   3        138.01        111.11         6.72 o                         
   2  11   3          9.04          2.30         3.56 o                         
   3  11   3        223.59        239.55         9.45 o                         
   4  11   3         71.26         45.89         5.80 o                         
   5  11   3        197.63        253.32         9.77 o                         
   6  11   3          0.56          6.74         5.20 o                         
   7  11   3         26.64         21.42         5.51 o                         
   8  11   3         15.23          5.85         6.19 o                         
   9  11   3        134.45        133.71         9.41 o                         
  10  11   3          0.90         -8.39         8.39 o                         
  11  11   3         10.27          5.72        11.64 o                         
  12  11   3          4.06          9.88        10.40 o                         
 -12  12   3          3.00         22.72        30.00 o                         
 -11  12   3         31.49         19.31        16.76 o                         
 -10  12   3          2.78         -9.35         9.35 o                         
  -9  12   3         90.81         72.94         7.19 o                         
  -8  12   3        248.74        257.45        11.76 o                         
  -7  12   3        259.67        244.13        25.40 o                         
  -6  12   3         37.36         33.47         4.70 o                         
  -5  12   3         31.38         21.79         4.94 o                         
  -4  12   3        111.48         97.75         4.98 o                         
  -3  12   3         54.94         43.19         4.55 o                         
  -2  12   3         12.64          5.06         4.01 o                         
  -1  12   3         83.58         92.07         5.75 o                         
   0  12   3         69.57         65.49         5.47 o                         
   1  12   3         31.75         24.18         4.59 o                         
   2  12   3          6.51          6.00         4.31 o                         
   3  12   3         61.40         73.01         5.08 o                         
   4  12   3         54.38         56.62         4.83 o                         
   5  12   3         26.71         22.70         3.86 o                         
   6  12   3          2.19          7.65         5.78 o                         
   7  12   3         14.25         -3.08         5.28 o                         
   8  12   3          4.39          5.87         6.25 o                         
   9  12   3         31.58         12.05         7.53 o                         
  10  12   3         53.97         56.19        12.94 o                         
  11  12   3         87.89        117.76        14.01 o                         
 -10  13   3          7.66         -8.70         9.80 o                         
  -9  13   3         12.15          3.35        11.53 o                         
  -8  13   3         66.12         65.80         8.34 o                         
  -7  13   3          0.84         -5.25         5.25 o                         
  -6  13   3         38.24         26.86         5.67 o                         
  -5  13   3          0.00          0.70         4.34 o                         
  -4  13   3          2.25         -4.14         4.68 o                         
  -3  13   3          0.68         -1.46         4.48 o                         
  -2  13   3          0.61         -3.79         3.79 o                         
  -1  13   3         20.34         10.90         4.49 o                         
   0  13   3         31.51         25.20         5.49 o                         
   1  13   3         15.32          5.38         4.05 o                         
   2  13   3        690.89        838.54        16.21 o                         
   3  13   3          1.01          2.34         4.23 o                         
   4  13   3         12.15          0.99         4.16 o                         
   5  13   3         50.22         45.65         6.57 o                         
   6  13   3         74.53         77.87         7.05 o                         
   7  13   3         17.10          6.31         8.22 o                         
   8  13   3          0.11         -8.23         8.23 o                         
   9  13   3          1.21         15.99        11.42 o                         
  10  13   3         12.23         -5.39        10.31 o                         
  -9  14   3          6.35          5.34        12.68 o                         
  -8  14   3         42.36         71.12        11.82 o                         
  -7  14   3          0.00         -6.67         6.67 o                         
  -6  14   3          5.61          4.20         6.25 o                         
  -5  14   3         88.05         93.78         7.33 o                         
  -4  14   3         45.96         48.05         5.98 o                         
  -3  14   3          4.50         -2.78         4.47 o                         
  -2  14   3         40.63         41.77         5.94 o                         
  -1  14   3          2.31         -5.31         5.31 o                         
   0  14   3        109.61        106.39         7.16 o                         
   1  14   3         35.76         27.55         5.11 o                         
   2  14   3         21.41         12.59         5.07 o                         
   3  14   3         55.10         61.42         6.23 o                         
   4  14   3          9.77         -5.31         5.31 o                         
   5  14   3         25.60         16.63         5.52 o                         
   6  14   3         20.33          6.77         7.89 o                         
   7  14   3          4.09         -8.16         8.45 o                         
   8  14   3         24.11         -4.18        11.04 o                         
   9  14   3         22.51         23.29        13.87 o                         
  -8  15   3         25.09          7.49        10.89 o                         
  -7  15   3         91.84         72.73        19.08 o                         
  -6  15   3        124.35        134.29        11.92 o                         
  -5  15   3         41.62         43.63         9.37 o                         
  -4  15   3         67.01         67.80         8.39 o                         
  -3  15   3          8.43          2.10         7.12 o                         
  -2  15   3         40.48         59.50         6.97 o                         
  -1  15   3          0.05         -1.51         5.08 o                         
   0  15   3         18.13         14.97         5.89 o                         
   1  15   3         18.48         27.17         7.00 o                         
   2  15   3         38.97         27.43         5.44 o                         
   3  15   3         51.89         45.33         6.25 o                         
   4  15   3         91.88         88.67         8.74 o                         
   5  15   3          5.06          2.13         7.79 o                         
   6  15   3         92.43        108.85        10.96 o                         
   7  15   3          0.49        -10.48        10.48 o                         
  -5  16   3         21.41         -3.34         7.58 o                         
  -4  16   3          0.01        -10.37        10.37 o                         
  -3  16   3          0.13         -5.65         5.65 o                         
  -2  16   3         14.11         21.66         6.84 o                         
  -1  16   3          9.45          0.99         5.69 o                         
   0  16   3          1.03         -7.21         7.21 o                         
   1  16   3         26.29         15.00         8.12 o                         
   2  16   3          4.34         -6.64         6.64 o                         
   3  16   3        135.19        138.48        10.85 o                         
   4  16   3         61.49         60.55        14.60 o                         
   5  16   3          0.07        -11.11        11.11 o                         
 -16   0   4          5.81          2.30        14.68 o                         
 -14   0   4         11.66          7.57         8.52 o                         
 -12   0   4         79.35         85.16         8.84 o                         
 -10   0   4       1969.03       2070.47        30.46 o                         
  -8   0   4          6.75         14.55         4.04 o                         
  -6   0   4      12640.54      12722.53        83.96 o                         
  -4   0   4         52.31         50.20         5.10 o                         
  -2   0   4        127.76        119.19         7.38 o                         
   0   0   4       2370.60       2214.84        19.47 o                         
   2   0   4       6825.04       6043.36        41.38 o                         
   4   0   4       6390.66       5883.24        44.22 o                         
   6   0   4       3080.41       3257.72        32.90 o                         
   8   0   4        722.24        737.94        16.69 o                         
  10   0   4        133.54        137.84         8.89 o                         
  12   0   4       1398.22       1489.70        30.88 o                         
  14   0   4        101.09        103.37        14.62 o                         
  16   0   4          0.18        -14.00        14.00 o                         
 -16   1   4          1.90         -8.67         9.28 o                         
 -15   1   4        190.78        219.60        12.70 o                         
 -14   1   4        150.36        127.07         9.04 o                         
 -13   1   4        101.32         95.43         8.08 o                         
 -12   1   4          0.08         -4.03         4.03 o                         
 -11   1   4        228.88        315.03        11.29 o                         
 -10   1   4       2143.71       2238.97        22.39 o                         
  -9   1   4         78.76         74.74         4.83 o                         
  -8   1   4         41.61         35.31         3.41 o                         
  -7   1   4        247.13        244.68         7.37 o                         
  -6   1   4          2.77          5.91         2.77 o                         
  -5   1   4       6573.95       6760.24        34.37 o                         
  -4   1   4         94.79         61.28         3.29 o                         
  -3   1   4        148.16        152.31         5.00 o                         
  -2   1   4        154.04        140.48         5.43 o                         
  -1   1   4      32621.80      29913.02       118.69 o                         
   0   1   4      15004.32      13338.08        68.13 o                         
   1   1   4      17150.11      15585.14        72.84 o                         
   2   1   4        192.84        177.12         5.21 o                         
   3   1   4        140.01        226.02         5.75 o                         
   4   1   4        499.64        472.99         7.78 o                         
   5   1   4       6356.13       6266.31        34.04 o                         
   6   1   4       3336.84       3418.23        23.85 o                         
   7   1   4          1.45          0.46         2.38 o                         
   8   1   4        170.09        171.88         8.85 o                         
   9   1   4        107.90        102.02         5.96 o                         
  10   1   4         65.43         43.54         5.13 o                         
  11   1   4        194.59        164.13        13.99 o                         
  12   1   4         11.58          5.74         4.46 o                         
  13   1   4         57.54         29.34         5.77 o                         
  14   1   4        147.44        143.31        12.33 o                         
  15   1   4         39.99         33.46         9.80 o                         
  16   1   4         23.40         21.71        10.58 o                         
 -16   2   4         79.00         59.04        11.81 o                         
 -15   2   4         80.73         74.25         8.74 o                         
 -14   2   4         82.68         87.18         6.60 o                         
 -13   2   4         10.73         -0.91         5.14 o                         
 -12   2   4         31.06         29.90         4.85 o                         
 -11   2   4         14.83         17.65         4.22 o                         
 -10   2   4        150.09        120.81         7.59 o                         
  -9   2   4         41.98         42.92         3.78 o                         
  -8   2   4         39.91         30.07         3.43 o                         
  -7   2   4          2.01          2.25         2.57 o                         
  -6   2   4       1887.50       1999.01        17.31 o                         
  -5   2   4         70.36         58.30         3.40 o                         
  -4   2   4         18.21         20.44         2.55 o                         
  -3   2   4         40.25         43.48         2.83 o                         
  -2   2   4         78.11         63.12         3.31 o                         
  -1   2   4       1088.07        906.36         7.76 o                         
   0   2   4       1279.18       1225.18         9.30 o                         
   1   2   4         15.07         11.33         1.67 o                         
   2   2   4        668.97        765.53         8.33 o                         
   3   2   4       1323.93       1255.56        11.25 o                         
   4   2   4         83.99         57.33         3.35 o                         
   5   2   4        124.50        171.85         6.09 o                         
   6   2   4        188.71        105.21         5.91 o                         
   7   2   4        256.07        261.51         7.03 o                         
   8   2   4         51.11         44.79         3.49 o                         
   9   2   4        185.06        181.22         9.77 o                         
  10   2   4         28.80         13.53         3.49 o                         
  11   2   4        427.95        434.28        11.81 o                         
  12   2   4         10.24          5.45         4.51 o                         
  13   2   4          3.41          0.26         5.23 o                         
  14   2   4         73.01         42.90         8.23 o                         
  15   2   4         44.65         31.29         8.61 o                         
  16   2   4         68.06         52.14        12.56 o                         
 -16   3   4         25.82         42.19        11.73 o                         
 -15   3   4         24.58          0.88         8.45 o                         
 -14   3   4         70.56         61.01         7.84 o                         
 -13   3   4         66.56         68.14         7.86 o                         
 -12   3   4        388.57        411.05        11.88 o                         
 -11   3   4       1932.44       2102.38        23.16 o                         
 -10   3   4        348.16        380.43         9.66 o                         
  -9   3   4         72.55         61.37         4.12 o                         
  -8   3   4        436.96        458.81         9.29 o                         
  -7   3   4        963.20       1046.64        12.74 o                         
  -6   3   4        459.16        494.88         8.74 o                         
  -5   3   4       1650.91       1754.37        14.13 o                         
  -4   3   4        848.22        896.12         8.98 o                         
  -3   3   4       3129.82       3068.69        19.97 o                         
  -2   3   4       1339.99       1234.94        10.62 o                         
  -1   3   4          2.17          2.95         1.91 o                         
   0   3   4        689.15        672.16         9.39 o                         
   1   3   4       5968.78       5623.64        28.36 o                         
   2   3   4       2832.54       2688.93        16.30 o                         
   3   3   4       3478.19       3314.73        19.58 o                         
   4   3   4        290.63        284.62         5.88 o                         
   5   3   4        341.06        368.26         6.87 o                         
   6   3   4         64.94         39.35         2.70 o                         
   7   3   4        200.66        206.17         6.75 o                         
   8   3   4        410.06        448.33         8.69 o                         
   9   3   4        284.78        266.56         7.92 o                         
  10   3   4         66.78         76.26         4.73 o                         
  11   3   4         72.12         62.53         5.28 o                         
  12   3   4         11.61          8.96         4.72 o                         
  13   3   4         77.05         53.48         6.44 o                         
  14   3   4         98.74         92.94        14.20 o                         
  15   3   4          3.97         -6.29         9.93 o                         
 -16   4   4          1.67        -10.32        11.31 o                         
 -15   4   4          6.88          7.40         8.11 o                         
 -14   4   4         57.05         52.99         8.04 o                         
 -13   4   4          2.69         -2.15         6.68 o                         
 -12   4   4        553.05        592.40        17.61 o                         
 -11   4   4          0.52          5.81         4.52 o                         
 -10   4   4         13.94         11.42         3.59 o                         
  -9   4   4        910.49        918.64        14.80 o                         
  -8   4   4         88.50         78.97         4.66 o                         
  -7   4   4       1531.43       1675.63        17.77 o                         
  -6   4   4        389.79        455.61         7.22 o                         
  -5   4   4         76.03         69.04         3.29 o                         
  -4   4   4       2362.52       2473.06        19.47 o                         
  -3   4   4        133.90        108.37         5.18 o                         
  -2   4   4        408.76        417.93         6.69 o                         
  -1   4   4       1407.11       1364.86        11.33 o                         
   0   4   4       1965.98       1928.73        11.93 o                         
   1   4   4       2435.56       2140.81        14.55 o                         
   2   4   4       3524.72       3582.70        20.38 o                         
   3   4   4        589.96        531.83         7.40 o                         
   4   4   4       3875.57       3907.47        27.55 o                         
   5   4   4        266.14        303.93         8.42 o                         
   6   4   4        116.10        106.82         5.76 o                         
   7   4   4        103.56         76.69         4.88 o                         
   8   4   4         91.63         79.93         5.16 o                         
   9   4   4          1.73          3.20         3.70 o                         
  10   4   4         31.04         20.50         4.77 o                         
  11   4   4         90.14         70.53         7.00 o                         
  12   4   4         46.47         26.31         6.97 o                         
  13   4   4         75.83         67.11         8.12 o                         
  14   4   4          6.11          8.22         9.52 o                         
  15   4   4         18.79         33.10        11.38 o                         
 -16   5   4        105.79        159.91        18.43 o                         
 -15   5   4          2.60          0.90         9.76 o                         
 -14   5   4         12.42         26.92        10.62 o                         
 -13   5   4         97.69         92.08         7.61 o                         
 -12   5   4          0.05         -4.67         4.67 o                         
 -11   5   4         79.97         68.45         5.96 o                         
 -10   5   4         20.24         19.73         4.60 o                         
  -9   5   4       1731.83       1830.00        20.93 o                         
  -8   5   4         65.06         59.83         4.47 o                         
  -7   5   4       1471.89       1585.49        17.42 o                         
  -6   5   4        466.18        403.77         6.22 o                         
  -5   5   4        205.10        236.43         7.19 o                         
  -4   5   4         67.53         74.32         4.32 o                         
  -3   5   4        245.02        239.62         6.82 o                         
  -2   5   4        612.36        588.50         6.95 o                         
  -1   5   4        506.51        531.57         6.91 o                         
   0   5   4        221.15        230.53         4.85 o                         
   1   5   4        315.83        319.99         6.06 o                         
   2   5   4        603.06        693.37         8.47 o                         
   3   5   4         16.94         22.77         2.36 o                         
   4   5   4        523.78        570.94        10.29 o                         
   5   5   4       1606.74       1713.03        18.33 o                         
   6   5   4         39.88         35.53         3.67 o                         
   7   5   4         48.91         61.40         4.72 o                         
   8   5   4          9.21         10.55         3.65 o                         
   9   5   4        363.56        454.41        12.55 o                         
  10   5   4        181.00        168.64        12.50 o                         
  11   5   4        778.83        932.16        18.75 o                         
  12   5   4         76.93         77.21         8.59 o                         
  13   5   4          6.43         -6.80         6.80 o                         
  14   5   4         21.07          1.08        11.69 o                         
  15   5   4         23.50         19.84        11.39 o                         
 -15   6   4          4.47         -0.61        10.91 o                         
 -14   6   4          7.04          8.15         7.58 o                         
 -13   6   4         27.63          6.78         6.25 o                         
 -12   6   4         48.51         45.87         5.56 o                         
 -11   6   4        143.27        142.13        10.34 o                         
 -10   6   4        838.33        952.68        17.46 o                         
  -9   6   4        449.89        481.79        12.05 o                         
  -8   6   4        401.58        415.09        10.25 o                         
  -7   6   4        297.44        282.02         8.42 o                         
  -6   6   4         71.10         63.09         3.59 o                         
  -5   6   4         21.88         29.23         3.18 o                         
  -4   6   4         51.00         41.57         3.28 o                         
  -3   6   4        200.01        227.58         5.34 o                         
  -2   6   4         46.42         52.02         2.96 o                         
  -1   6   4        150.52        158.06         6.27 o                         
   0   6   4         84.33         62.90         3.52 o                         
   1   6   4        414.69        447.87         7.55 o                         
   2   6   4        761.50        812.74         9.57 o                         
   3   6   4        311.83        265.91         6.46 o                         
   4   6   4       1750.34       1911.01        19.06 o                         
   5   6   4        502.83        551.76        10.98 o                         
   6   6   4        210.58        243.72         8.57 o                         
   7   6   4       1046.60       1174.08        16.79 o                         
   8   6   4        166.16        125.14         9.43 o                         
   9   6   4        267.45        256.65        10.25 o                         
  10   6   4         46.74         37.12         6.40 o                         
  11   6   4          0.71         -4.41         5.27 o                         
  12   6   4         71.87         73.80         8.66 o                         
  13   6   4         11.86          5.76         7.73 o                         
  14   6   4          1.71          3.51         9.64 o                         
  15   6   4         18.55          8.80        17.55 o                         
 -15   7   4          0.28         32.46        13.04 o                         
 -14   7   4         35.33         54.52        10.10 o                         
 -13   7   4        155.23        153.76        10.62 o                         
 -12   7   4         67.45         74.40         7.45 o                         
 -11   7   4         36.07         27.77         4.81 o                         
 -10   7   4        118.32        101.21         8.61 o                         
  -9   7   4        374.77        487.78        12.42 o                         
  -8   7   4         32.68         33.80         4.23 o                         
  -7   7   4        623.23        684.29        11.88 o                         
  -6   7   4         43.69         37.13         4.00 o                         
  -5   7   4        107.30         90.14         4.93 o                         
  -4   7   4        543.56        626.61        10.89 o                         
  -3   7   4        107.09         88.76         4.46 o                         
  -2   7   4         46.51         35.79         2.94 o                         
  -1   7   4         59.45         53.72         3.31 o                         
   0   7   4         68.66         43.14         3.00 o                         
   1   7   4         81.36         70.07         5.58 o                         
   2   7   4       1576.96       1663.08        15.34 o                         
   3   7   4        254.02        253.87         6.50 o                         
   4   7   4        320.58        325.12         7.00 o                         
   5   7   4          1.01          4.34         2.90 o                         
   6   7   4          9.55          6.98         3.16 o                         
   7   7   4        295.79        333.74        10.12 o                         
   8   7   4        219.78        207.39        10.00 o                         
   9   7   4        348.52        420.21        15.26 o                         
  10   7   4          3.32          8.07         5.70 o                         
  11   7   4        192.21        158.48        17.15 o                         
  12   7   4         83.44         89.49         9.70 o                         
  13   7   4          0.91         -7.30         7.30 o                         
  14   7   4          0.16         -9.88         9.88 o                         
 -14   8   4          7.95         21.49        11.75 o                         
 -13   8   4         17.83          5.52         9.25 o                         
 -12   8   4          9.69         18.96         7.34 o                         
 -11   8   4        133.75        129.25         7.28 o                         
 -10   8   4         13.73         13.60         5.04 o                         
  -9   8   4       1916.04       2248.88        26.02 o                         
  -8   8   4        391.61        444.27        11.15 o                         
  -7   8   4         10.65          7.13         3.70 o                         
  -6   8   4        431.37        400.61         9.71 o                         
  -5   8   4        297.58        288.25         6.63 o                         
  -4   8   4         81.46         65.51         3.78 o                         
  -3   8   4        423.33        475.53         9.15 o                         
  -2   8   4         80.82         66.26         4.05 o                         
  -1   8   4        737.70        769.55        10.79 o                         
   0   8   4         13.07          3.53         2.16 o                         
   1   8   4        950.31       1048.69        12.72 o                         
   2   8   4       1135.54       1299.49        14.29 o                         
   3   8   4         75.89         46.28         3.86 o                         
   4   8   4        939.13       1009.64        12.41 o                         
   5   8   4        297.33        327.72         9.74 o                         
   6   8   4          0.42         -2.01         3.22 o                         
   7   8   4         79.52         74.38         5.99 o                         
   8   8   4        533.77        559.52        13.68 o                         
   9   8   4         24.02         32.69         6.64 o                         
  10   8   4          0.09         -4.76         5.40 o                         
  11   8   4         45.08         39.29         7.66 o                         
  12   8   4         18.30          5.11        13.40 o                         
  13   8   4         10.86         -4.95        10.70 o                         
  14   8   4        107.98        138.60        16.03 o                         
 -14   9   4        133.53        178.06        22.76 o                         
 -13   9   4         32.30         39.07        14.77 o                         
 -12   9   4        362.51        468.65        18.68 o                         
 -11   9   4         36.88         35.05         5.93 o                         
 -10   9   4         19.93         14.34         6.70 o                         
  -9   9   4        478.06        575.73        17.75 o                         
  -8   9   4         14.09          8.70         4.07 o                         
  -7   9   4        224.55        201.74         8.83 o                         
  -6   9   4          3.83          6.58         3.11 o                         
  -5   9   4        353.45        384.71         8.99 o                         
  -4   9   4        995.87       1026.30        13.38 o                         
  -3   9   4          2.28          1.20         2.66 o                         
  -2   9   4          0.30          0.05         2.13 o                         
  -1   9   4        321.18        322.46         7.97 o                         
   0   9   4        102.23         72.55         4.01 o                         
   1   9   4         38.97         34.39         4.13 o                         
   2   9   4        845.01        919.71        12.19 o                         
   3   9   4        928.37       1038.08        13.55 o                         
   4   9   4         40.44         37.02         3.33 o                         
   5   9   4          5.83          0.44         3.30 o                         
   6   9   4         11.83          8.09         4.22 o                         
   7   9   4         13.35          3.95         4.25 o                         
   8   9   4         37.42         43.74         8.84 o                         
   9   9   4        102.07         92.76         7.75 o                         
  10   9   4          5.44          5.77         5.94 o                         
  11   9   4          0.02         -6.95         6.95 o                         
  12   9   4         37.83         35.27        12.61 o                         
  13   9   4         36.43         31.97        10.70 o                         
 -13  10   4        216.45        403.12        30.34 o                         
 -12  10   4         23.80         25.75        16.63 o                         
 -11  10   4         41.14         31.18        12.87 o                         
 -10  10   4          8.78         13.10         6.14 o                         
  -9  10   4        170.50        146.38        12.53 o                         
  -8  10   4         37.53         20.28         5.79 o                         
  -7  10   4        169.21        179.94         9.35 o                         
  -6  10   4        163.81        150.87         7.50 o                         
  -5  10   4        443.36        480.54        10.83 o                         
  -4  10   4         61.97         54.29         4.00 o                         
  -3  10   4        195.23        215.79         9.30 o                         
  -2  10   4        166.15        126.97         7.19 o                         
  -1  10   4          4.96          2.15         2.83 o                         
   0  10   4          7.35          6.33         2.79 o                         
   1  10   4          0.00         -1.32         2.57 o                         
   2  10   4        335.41        339.60         9.28 o                         
   3  10   4         10.54         10.41         3.19 o                         
   4  10   4         51.10         48.98         4.69 o                         
   5  10   4         66.76         57.68         6.52 o                         
   6  10   4          0.04         -2.50         4.51 o                         
   7  10   4        107.16         93.80         6.57 o                         
   8  10   4        148.93        133.88         7.93 o                         
   9  10   4         46.26         39.07         7.76 o                         
  10  10   4         36.42          9.86         6.41 o                         
  11  10   4          6.27         14.84        10.92 o                         
  12  10   4         38.14         42.15        13.62 o                         
  13  10   4          1.42        -10.03        10.03 o                         
 -12  11   4        110.41        171.97        19.58 o                         
 -11  11   4         15.39          8.32        10.54 o                         
 -10  11   4         22.70         36.59         9.67 o                         
  -9  11   4         11.08         17.53         6.07 o                         
  -8  11   4        570.94        703.61        18.39 o                         
  -7  11   4          2.25          1.65         5.27 o                         
  -6  11   4          0.39         -1.69         3.65 o                         
  -5  11   4         70.40         58.48         4.81 o                         
  -4  11   4        157.34        155.67         7.56 o                         
  -3  11   4        572.83        663.81        11.52 o                         
  -2  11   4         44.96         59.79         4.92 o                         
  -1  11   4        309.09        372.97         9.73 o                         
   0  11   4        152.91        137.83         8.83 o                         
   1  11   4         15.91         20.00         3.84 o                         
   2  11   4          4.97          1.15         4.16 o                         
   3  11   4         74.84         59.24         4.64 o                         
   4  11   4        137.55        120.39         8.87 o                         
   5  11   4          0.49         -3.07         3.07 o                         
   6  11   4        168.82        138.81         8.35 o                         
   7  11   4         84.00         81.55         8.66 o                         
   8  11   4         61.97         54.73         7.55 o                         
   9  11   4         36.86         50.44         7.29 o                         
  10  11   4        114.04        122.72        13.00 o                         
  11  11   4         20.63         14.33         9.86 o                         
  12  11   4         15.37          5.46        11.08 o                         
 -11  12   4         13.65         -1.85        12.24 o                         
 -10  12   4         19.82          3.44        10.11 o                         
  -9  12   4         25.23         39.75         7.01 o                         
  -8  12   4        120.42         93.58         9.55 o                         
  -7  12   4         60.79         61.98         8.75 o                         
  -6  12   4        112.08         87.42         6.61 o                         
  -5  12   4        174.90        141.58         7.73 o                         
  -4  12   4          0.13         -3.85         3.85 o                         
  -3  12   4          0.05         -0.28         3.68 o                         
  -2  12   4          6.60          7.51         3.97 o                         
  -1  12   4          8.36          1.93         3.56 o                         
   0  12   4        119.60        104.78         8.03 o                         
   1  12   4          3.06          2.96         3.95 o                         
   2  12   4        227.54        195.23        15.24 o                         
   3  12   4        221.79        299.00        13.36 o                         
   4  12   4         84.66         62.44         5.32 o                         
   5  12   4         25.99         30.95         5.83 o                         
   6  12   4         37.93         20.53         6.17 o                         
   7  12   4         16.07          5.51         6.25 o                         
   8  12   4          2.98          0.16         7.45 o                         
   9  12   4         41.89         33.84        16.64 o                         
  10  12   4          3.64         -8.00         9.16 o                         
  11  12   4         50.14         74.66        13.14 o                         
 -10  13   4          8.25        -10.34        10.34 o                         
  -9  13   4          1.77        -10.46        10.81 o                         
  -8  13   4         14.18         21.14         8.70 o                         
  -7  13   4         19.78         21.89         6.96 o                         
  -6  13   4         14.79          7.50         5.39 o                         
  -5  13   4         33.64         24.28         4.97 o                         
  -4  13   4          0.46         -4.05         4.05 o                         
  -3  13   4          1.66         -3.10         4.36 o                         
  -2  13   4         37.36         34.44         4.60 o                         
  -1  13   4         69.05         82.94         5.77 o                         
   0  13   4         21.96         22.69         4.33 o                         
   1  13   4        142.62        140.29         7.50 o                         
   2  13   4        165.06        134.79        10.02 o                         
   3  13   4          5.23         -2.49         4.84 o                         
   4  13   4          4.25         -4.36         4.36 o                         
   5  13   4         70.78         41.90         6.55 o                         
   6  13   4        128.29        138.45        11.41 o                         
   7  13   4         15.47         -7.41         7.41 o                         
   8  13   4         31.42         24.87         9.62 o                         
   9  13   4          1.65         -9.47         9.47 o                         
  10  13   4         59.16         69.43        20.64 o                         
  -9  14   4         12.92          5.17        12.78 o                         
  -8  14   4         11.29         -5.09         9.64 o                         
  -7  14   4         23.71          2.83         7.18 o                         
  -6  14   4         50.07         36.90         7.54 o                         
  -5  14   4          6.21         -4.99         4.99 o                         
  -4  14   4         71.91         59.77         6.97 o                         
  -3  14   4          0.20         -6.50         6.50 o                         
  -2  14   4         13.42          4.15         4.63 o                         
  -1  14   4          4.15         -5.31         5.31 o                         
   0  14   4         72.04         64.89         5.91 o                         
   1  14   4        125.84        111.04        12.38 o                         
   2  14   4          0.04         -4.85         4.85 o                         
   3  14   4          9.59         12.54         5.75 o                         
   4  14   4         11.17         12.56         6.76 o                         
   5  14   4          2.32         -5.77         5.77 o                         
   6  14   4         11.24          4.13         7.37 o                         
   7  14   4          1.17         -8.41         8.41 o                         
   8  14   4         17.82         21.51         9.27 o                         
  -7  15   4         87.25         60.88        15.07 o                         
  -6  15   4        113.22        117.08        10.31 o                         
  -5  15   4         58.54         66.03         8.18 o                         
  -4  15   4          0.23         -5.51         5.51 o                         
  -3  15   4          6.64         -5.64         5.64 o                         
  -2  15   4          5.90         -5.08         5.08 o                         
  -1  15   4         55.97         41.66         6.47 o                         
   0  15   4          6.16          3.73         5.24 o                         
   1  15   4         71.02         72.55         6.65 o                         
   2  15   4         90.38         95.59         8.06 o                         
   3  15   4         20.98          9.72         6.69 o                         
   4  15   4          6.47          2.02         6.34 o                         
   5  15   4         99.56         72.84         9.59 o                         
   6  15   4         11.38          8.48        10.27 o                         
   7  15   4         29.77         45.44        15.69 o                         
  -5  16   4          0.08         -7.44        10.62 o                         
  -4  16   4        109.03        136.03        11.97 o                         
  -3  16   4          5.31         -7.06         7.06 o                         
  -2  16   4          2.08         -5.91         5.91 o                         
  -1  16   4          0.54         -6.60         6.60 o                         
   0  16   4          0.11         -7.87         7.87 o                         
   1  16   4         20.53          7.70         6.60 o                         
   2  16   4         61.49         43.01         8.56 o                         
   3  16   4          1.97         -1.24         9.31 o                         
   4  16   4         37.74         42.53        11.64 o                         
 -15   0   5          2.88          6.78        17.32 o                         
 -13   0   5          3.53         -3.79         6.44 o                         
 -11   0   5        861.28        904.10        22.80 o                         
  -9   0   5         41.55         49.04         6.25 o                         
  -7   0   5        535.61        592.36        14.64 o                         
  -5   0   5       1394.92       1334.99        17.80 o                         
  -3   0   5        196.99        241.21         9.02 o                         
  -1   0   5       3180.26       2952.46        26.99 o                         
   1   0   5        549.38        596.80        11.14 o                         
   3   0   5       1044.38        902.79        14.41 o                         
   5   0   5       1326.94       1194.36        17.05 o                         
   7   0   5       1782.95       1810.18        25.19 o                         
   9   0   5          3.24         -4.04         4.04 o                         
  11   0   5        174.71        137.58        14.96 o                         
  13   0   5         30.11         12.45         8.32 o                         
  15   0   5         49.02         42.42        13.12 o                         
 -16   1   5         23.25         26.35        12.75 o                         
 -15   1   5          1.93         -0.29         7.16 o                         
 -14   1   5          2.19         -5.78         5.78 o                         
 -13   1   5          0.76         -5.81         5.81 o                         
 -12   1   5         19.36          9.79         4.39 o                         
 -11   1   5         11.39          5.18         4.24 o                         
 -10   1   5         43.94         30.97         3.97 o                         
  -9   1   5         28.16         19.23         3.33 o                         
  -8   1   5          8.70          9.18         2.94 o                         
  -7   1   5       1186.04       1290.74        14.84 o                         
  -6   1   5         44.14         57.01         4.00 o                         
  -5   1   5       1632.06       1752.81        15.79 o                         
  -4   1   5       1939.77       1919.38        15.66 o                         
  -3   1   5         20.19         23.43         2.72 o                         
  -2   1   5        415.55        404.57         6.94 o                         
  -1   1   5        971.91        864.70         9.27 o                         
   0   1   5       2376.76       2089.57        13.52 o                         
   1   1   5        781.37        790.82         8.73 o                         
   2   1   5        966.32        829.28         9.28 o                         
   3   1   5       3109.91       3053.23        19.85 o                         
   4   1   5        638.03        730.83         9.81 o                         
   5   1   5        280.41        252.54         6.76 o                         
   6   1   5       1440.25       1557.24        15.63 o                         
   7   1   5         26.68         21.01         2.91 o                         
   8   1   5        431.61        436.21         9.70 o                         
   9   1   5         35.82         28.35         3.57 o                         
  10   1   5         51.94         57.60         4.78 o                         
  11   1   5          8.74         -2.48         4.08 o                         
  12   1   5         15.59         19.48         4.95 o                         
  13   1   5         22.91         14.35         5.45 o                         
  14   1   5        164.31        169.68         9.69 o                         
  15   1   5         32.77         14.79         9.15 o                         
  16   1   5         80.81         77.49        18.11 o                         
 -16   2   5          5.75        -10.30        10.30 o                         
 -15   2   5         26.07         41.85         9.25 o                         
 -14   2   5        135.25        116.36         7.87 o                         
 -13   2   5        137.51        140.04         9.13 o                         
 -12   2   5         49.88         51.17         5.71 o                         
 -11   2   5        150.87        150.14         7.14 o                         
 -10   2   5        187.69        143.06         8.71 o                         
  -9   2   5        147.86        126.90         8.33 o                         
  -8   2   5         29.02         29.92         3.47 o                         
  -7   2   5        360.98        420.81         9.02 o                         
  -6   2   5         84.02         76.50         4.04 o                         
  -5   2   5        827.77        865.21        11.10 o                         
  -4   2   5       1529.77       1495.19        12.66 o                         
  -3   2   5          4.76          5.08         2.08 o                         
  -2   2   5         64.40         58.61         2.74 o                         
  -1   2   5         60.00         47.01         2.36 o                         
   0   2   5         11.98          8.35         1.81 o                         
   1   2   5       1057.49       1003.79         8.91 o                         
   2   2   5       3618.37       3411.00        20.34 o                         
   3   2   5          7.18          9.07         2.24 o                         
   4   2   5        209.58        218.20         6.46 o                         
   5   2   5         42.88         46.79         3.13 o                         
   6   2   5       3003.26       3035.08        22.52 o                         
   7   2   5         27.52         29.26         3.06 o                         
   8   2   5        191.21        231.19         7.55 o                         
   9   2   5          2.11         -2.52         3.14 o                         
  10   2   5          9.08         -3.27         3.34 o                         
  11   2   5        270.26        254.02        11.25 o                         
  12   2   5        428.33        501.79        13.61 o                         
  13   2   5        114.22        112.08         7.32 o                         
  14   2   5          3.67         -5.55         5.55 o                         
  15   2   5         99.51        102.39        10.52 o                         
 -16   3   5          9.40         -3.94         9.52 o                         
 -15   3   5          0.00         -7.65         7.65 o                         
 -14   3   5         75.64         70.10         8.51 o                         
 -13   3   5         79.30         80.90         6.45 o                         
 -12   3   5         28.00         15.37         4.66 o                         
 -11   3   5         33.61         40.63         5.13 o                         
 -10   3   5         22.86         23.05         3.86 o                         
  -9   3   5        341.28        371.22         9.23 o                         
  -8   3   5        201.27        203.75         9.17 o                         
  -7   3   5         98.80         68.38         4.25 o                         
  -6   3   5       1024.64       1129.34        12.59 o                         
  -5   3   5        433.21        416.81         7.25 o                         
  -4   3   5          0.61          0.81         2.57 o                         
  -3   3   5       1441.02       1427.73        13.33 o                         
  -2   3   5          1.04          2.04         1.70 o                         
  -1   3   5        732.20        616.22         7.64 o                         
   0   3   5       1041.49        949.77        12.04 o                         
   1   3   5       4455.35       4510.83        25.79 o                         
   2   3   5        617.84        598.58         7.72 o                         
   3   3   5        209.40        201.18         5.76 o                         
   4   3   5        990.21       1019.20        11.48 o                         
   5   3   5        623.75        688.97         9.62 o                         
   6   3   5          6.19          0.98         2.17 o                         
   7   3   5         25.25         10.33         2.45 o                         
   8   3   5        314.87        311.88         8.14 o                         
   9   3   5        139.74        144.07         6.71 o                         
  10   3   5         19.31         16.27         3.73 o                         
  11   3   5         44.99         21.30         4.11 o                         
  12   3   5        504.26        525.34        13.70 o                         
  13   3   5         40.25         27.13         7.52 o                         
  14   3   5          3.21         -6.92         6.92 o                         
  15   3   5         25.91         24.36        11.46 o                         
 -16   4   5          4.56         -9.90         9.90 o                         
 -15   4   5         34.24         37.35        11.05 o                         
 -14   4   5         18.44         13.46         6.34 o                         
 -13   4   5         30.20         29.86         6.04 o                         
 -12   4   5         37.07         30.33         5.82 o                         
 -11   4   5          0.32          3.66         4.63 o                         
 -10   4   5        229.52        227.18        11.97 o                         
  -9   4   5        719.46        758.66        13.83 o                         
  -8   4   5        857.16        878.86        12.32 o                         
  -7   4   5          0.03          8.42         2.74 o                         
  -6   4   5        120.07         89.37         4.53 o                         
  -5   4   5       1254.03       1348.80        15.07 o                         
  -4   4   5       3355.62       3593.43        25.14 o                         
  -3   4   5       1343.20       1470.15        14.32 o                         
  -2   4   5         73.81         54.14         3.42 o                         
  -1   4   5        972.80        969.44         9.98 o                         
   0   4   5         82.76         76.17         4.42 o                         
   1   4   5        133.68        140.99         5.96 o                         
   2   4   5       1025.94       1014.68        10.50 o                         
   3   4   5         79.63         68.10         3.72 o                         
   4   4   5        929.56        964.57        10.17 o                         
   5   4   5         28.33         16.17         2.96 o                         
   6   4   5        568.48        602.55        11.33 o                         
   7   4   5         15.05         16.43         3.36 o                         
   8   4   5       1021.03       1149.76        16.86 o                         
   9   4   5         89.62         82.91         5.71 o                         
  10   4   5        109.28         88.53         6.67 o                         
  11   4   5        747.07        776.82        18.54 o                         
  12   4   5          0.46         -5.86         5.86 o                         
  13   4   5          6.43          5.33         7.85 o                         
  14   4   5          1.34         -8.52         8.52 o                         
  15   4   5         13.34         -0.02        10.69 o                         
 -16   5   5         36.79         37.79        16.24 o                         
 -15   5   5         22.79          8.22        11.14 o                         
 -14   5   5          0.72         -3.07         7.30 o                         
 -13   5   5          0.22         -1.76         6.01 o                         
 -12   5   5        108.49         96.25         7.32 o                         
 -11   5   5        604.95        680.44        16.44 o                         
 -10   5   5         51.55         52.09         5.52 o                         
  -9   5   5       1082.84       1124.78        16.63 o                         
  -8   5   5         93.42         76.45         5.42 o                         
  -7   5   5         11.63         14.33         2.42 o                         
  -6   5   5        255.39        263.06         7.87 o                         
  -5   5   5         19.10         24.99         3.16 o                         
  -4   5   5       1066.30       1148.40        13.62 o                         
  -3   5   5       1862.98       1954.55        17.25 o                         
  -2   5   5        570.77        603.33         6.79 o                         
  -1   5   5        222.21        217.19         6.15 o                         
   0   5   5          3.55          0.98         2.54 o                         
   1   5   5        596.02        570.32         8.71 o                         
   2   5   5       1997.74       2165.15        14.95 o                         
   3   5   5         49.09         44.86         2.77 o                         
   4   5   5          0.03          3.82         1.78 o                         
   5   5   5        132.73        109.33         8.48 o                         
   6   5   5         36.71         47.07         4.14 o                         
   7   5   5         13.06         13.67         3.36 o                         
   8   5   5        452.89        512.07        11.86 o                         
   9   5   5         97.86         90.14         6.09 o                         
  10   5   5          8.01         -1.16         4.64 o                         
  11   5   5          3.59         -4.31         4.88 o                         
  12   5   5         22.73         11.90         7.75 o                         
  13   5   5          1.16         -7.04         7.04 o                         
  14   5   5        127.37        148.21        16.63 o                         
  15   5   5          0.01         24.19        12.52 o                         
 -15   6   5          8.75        -10.86        10.86 o                         
 -14   6   5         10.47         -3.92        10.25 o                         
 -13   6   5         28.83         35.78         6.86 o                         
 -12   6   5        128.28        104.38        15.06 o                         
 -11   6   5        131.50        106.02         7.18 o                         
 -10   6   5         73.87         48.07         5.49 o                         
  -9   6   5         56.45         57.06         5.46 o                         
  -8   6   5       1777.79       1946.18        20.60 o                         
  -7   6   5          5.06          2.01         3.14 o                         
  -6   6   5         26.07         33.65         3.46 o                         
  -5   6   5        803.99        918.50        13.07 o                         
  -4   6   5        227.39        232.74         7.18 o                         
  -3   6   5        326.20        339.80         7.93 o                         
  -2   6   5        587.66        594.69         7.39 o                         
  -1   6   5        641.28        689.35         8.13 o                         
   0   6   5        891.33       1018.02         9.58 o                         
   1   6   5          3.77         -0.84         2.02 o                         
   2   6   5        249.81        279.03         6.04 o                         
   3   6   5        381.00        430.81         7.52 o                         
   4   6   5       1149.50       1258.97        12.65 o                         
   5   6   5         63.10         54.34         4.37 o                         
   6   6   5        615.08        680.51        12.75 o                         
   7   6   5        199.18        211.71         9.58 o                         
   8   6   5          2.83         -0.29         4.24 o                         
   9   6   5        280.53        334.80        11.64 o                         
  10   6   5          1.00         -0.82         4.98 o                         
  11   6   5         11.15         12.38         5.95 o                         
  12   6   5          0.34         -3.02         7.26 o                         
  13   6   5         61.45         66.04        10.82 o                         
  14   6   5         59.81         83.49        12.80 o                         
 -15   7   5          7.84        -12.20        13.07 o                         
 -14   7   5         41.05         52.66        10.14 o                         
 -13   7   5          9.15         -6.32         6.32 o                         
 -12   7   5         99.51         83.39         7.17 o                         
 -11   7   5         57.03         24.15         7.23 o                         
 -10   7   5          9.19          9.05         4.53 o                         
  -9   7   5        334.85        361.12        11.72 o                         
  -8   7   5         11.84          9.50         4.14 o                         
  -7   7   5        119.81        115.47         6.61 o                         
  -6   7   5         10.09          6.04         3.07 o                         
  -5   7   5        140.38        108.46         5.82 o                         
  -4   7   5         65.20         53.82         3.74 o                         
  -3   7   5        140.05        176.64         6.26 o                         
  -2   7   5        135.51        112.79         6.56 o                         
  -1   7   5       1565.06       1602.46        13.95 o                         
   0   7   5         44.04         37.19         2.83 o                         
   1   7   5        483.05        549.10         8.36 o                         
   2   7   5        234.44        285.10         6.75 o                         
   3   7   5         23.32         16.94         2.35 o                         
   4   7   5        300.28        362.54         7.43 o                         
   5   7   5        162.14        127.48         6.74 o                         
   6   7   5         12.88          7.88         3.42 o                         
   7   7   5        459.23        495.77        12.29 o                         
   8   7   5        415.64        458.06        13.33 o                         
   9   7   5        364.94        421.49        12.98 o                         
  10   7   5        157.62        110.28         8.28 o                         
  11   7   5        302.65        393.25        18.07 o                         
  12   7   5         74.32         73.79         9.16 o                         
  13   7   5        111.31        173.39        16.56 o                         
  14   7   5          7.11         -4.86        11.02 o                         
 -14   8   5          3.20        -12.61        12.61 o                         
 -13   8   5          7.71         27.62         7.98 o                         
 -12   8   5         83.62         84.74         8.81 o                         
 -11   8   5        105.44         97.67         9.97 o                         
 -10   8   5         92.57         67.31         7.61 o                         
  -9   8   5        131.90        111.15         8.54 o                         
  -8   8   5         10.67          1.15         4.44 o                         
  -7   8   5          0.00         -2.25         3.27 o                         
  -6   8   5        172.80        129.92         7.88 o                         
  -5   8   5        273.88        301.71         9.11 o                         
  -4   8   5        756.09        794.70        12.46 o                         
  -3   8   5       1432.66       1550.82        15.73 o                         
  -2   8   5          7.67          4.22         2.54 o                         
  -1   8   5          0.19         -1.53         2.18 o                         
   0   8   5        241.52        265.43         7.95 o                         
   1   8   5        131.52         97.69         4.73 o                         
   2   8   5         25.29         17.15         2.53 o                         
   3   8   5         25.72         18.49         2.46 o                         
   4   8   5          1.59         -0.10         2.24 o                         
   5   8   5        101.93         87.30         4.86 o                         
   6   8   5          0.59          1.22         3.36 o                         
   7   8   5          0.98          2.67         4.13 o                         
   8   8   5          6.34         -4.18         4.18 o                         
   9   8   5        442.31        529.59        14.28 o                         
  10   8   5          3.90          0.83         5.98 o                         
  11   8   5          1.39          0.09         7.76 o                         
  12   8   5          0.79         -7.84         7.84 o                         
  13   8   5         55.47         72.09        12.90 o                         
  14   8   5          0.09        -10.39        10.39 o                         
 -14   9   5          3.66         11.25        14.41 o                         
 -13   9   5        221.33        280.78        25.36 o                         
 -12   9   5         30.15         17.28         7.65 o                         
 -11   9   5          2.67          0.71         5.22 o                         
 -10   9   5         13.89         16.75         6.74 o                         
  -9   9   5         21.19         13.32         5.54 o                         
  -8   9   5        556.95        628.06        17.58 o                         
  -7   9   5        100.33         89.90         6.87 o                         
  -6   9   5         55.69         46.25         4.81 o                         
  -5   9   5        121.10        104.40         5.64 o                         
  -4   9   5         39.08         39.77         3.50 o                         
  -3   9   5        457.16        476.60         9.61 o                         
  -2   9   5          0.30         -2.07         2.28 o                         
  -1   9   5        195.10        212.74         8.78 o                         
   0   9   5         27.32         27.92         3.25 o                         
   1   9   5          2.52          0.26         2.43 o                         
   2   9   5         13.76          9.06         2.72 o                         
   3   9   5         26.03         29.79         3.58 o                         
   4   9   5         51.71         43.85         3.45 o                         
   5   9   5         85.33         63.16         5.32 o                         
   6   9   5         49.72         44.44         5.98 o                         
   7   9   5        158.59        136.62         7.79 o                         
   8   9   5          0.01         -0.50         4.53 o                         
   9   9   5         60.39         51.38         6.81 o                         
  10   9   5         16.00          0.05         6.48 o                         
  11   9   5         13.27         -4.25         6.54 o                         
  12   9   5          9.78         10.92         9.74 o                         
  13   9   5          0.76         -9.07         9.07 o                         
 -13  10   5          4.07          7.80        13.60 o                         
 -12  10   5         61.02         95.09        14.80 o                         
 -11  10   5         13.59          8.79         6.37 o                         
 -10  10   5          0.21         -1.92         5.23 o                         
  -9  10   5          1.64         -6.69         6.69 o                         
  -8  10   5         38.91         42.68         6.68 o                         
  -7  10   5        123.58        125.78         6.54 o                         
  -6  10   5        663.05        755.95        17.91 o                         
  -5  10   5          2.58         -3.09         3.56 o                         
  -4  10   5        606.98        701.34        11.76 o                         
  -3  10   5         13.01         17.56         3.24 o                         
  -2  10   5        567.51        643.89        10.98 o                         
  -1  10   5        172.16        157.96         5.93 o                         
   0  10   5          0.01         -2.37         2.74 o                         
   1  10   5         98.47         86.30         5.48 o                         
   2  10   5         32.33         33.36         3.42 o                         
   3  10   5         35.23         28.47         4.76 o                         
   4  10   5         33.94         24.63         3.54 o                         
   5  10   5          0.03          9.41         4.61 o                         
   6  10   5         10.97         11.91         5.04 o                         
   7  10   5        257.93        260.79        11.66 o                         
   8  10   5          2.07          1.96         4.78 o                         
   9  10   5         98.81        104.05         8.76 o                         
  10  10   5         20.30         12.44         7.25 o                         
  11  10   5         10.88         -3.29         9.01 o                         
  12  10   5         24.55         17.32        10.28 o                         
 -12  11   5          1.99          5.95        14.04 o                         
 -11  11   5         13.07         -6.34         9.20 o                         
 -10  11   5         18.34         15.72         6.26 o                         
  -9  11   5        100.05         70.99         9.51 o                         
  -8  11   5         13.38         14.74         7.53 o                         
  -7  11   5         18.09          5.52         5.01 o                         
  -6  11   5         74.60         32.83         5.00 o                         
  -5  11   5         15.81          6.88         3.95 o                         
  -4  11   5         81.34         74.95         4.86 o                         
  -3  11   5        305.24        343.20         9.47 o                         
  -2  11   5        177.19        143.40         6.60 o                         
  -1  11   5         32.39         40.42         4.75 o                         
   0  11   5          9.05          6.75         3.14 o                         
   1  11   5         79.38         69.18         4.45 o                         
   2  11   5        258.41        273.60        10.75 o                         
   3  11   5         12.82          9.24         3.85 o                         
   4  11   5         11.22         12.14         4.67 o                         
   5  11   5        217.30        186.88        10.18 o                         
   6  11   5          2.81         -4.86         4.86 o                         
   7  11   5          0.02         -5.04         5.04 o                         
   8  11   5          2.69         -5.02         5.02 o                         
   9  11   5        132.93        135.63        12.56 o                         
  10  11   5         79.30         85.96        14.19 o                         
  11  11   5         24.29         27.40        10.09 o                         
 -11  12   5          7.97          6.19        14.05 o                         
 -10  12   5         28.21         17.66        10.22 o                         
  -9  12   5         50.66         44.33         9.33 o                         
  -8  12   5         87.95         83.91        11.26 o                         
  -7  12   5         89.77         94.14         8.12 o                         
  -6  12   5          0.19         -4.92         4.92 o                         
  -5  12   5        132.14        121.74         6.69 o                         
  -4  12   5         24.10         18.19         4.13 o                         
  -3  12   5        197.96        171.15         7.86 o                         
  -2  12   5          1.81         -3.14         3.28 o                         
  -1  12   5          5.73         -2.98         3.31 o                         
   0  12   5          1.74         -3.44         3.44 o                         
   1  12   5        349.99        388.15        11.07 o                         
   2  12   5          7.81         -3.52         3.52 o                         
   3  12   5         91.44         73.61         6.34 o                         
   4  12   5         27.52         17.56         4.39 o                         
   5  12   5         90.21         81.44         5.64 o                         
   6  12   5          3.25          9.05         4.40 o                         
   7  12   5        155.58        139.25         9.74 o                         
   8  12   5         31.53         18.38         7.57 o                         
   9  12   5         32.45         20.41        12.15 o                         
  10  12   5         26.64         12.92        10.66 o                         
  11  12   5          1.81         -9.10         9.10 o                         
 -10  13   5         19.97         77.47        17.53 o                         
  -9  13   5         52.27         35.55        12.86 o                         
  -8  13   5          0.21         -9.79         9.79 o                         
  -7  13   5         10.89          4.20         7.13 o                         
  -6  13   5         23.93         19.67         6.47 o                         
  -5  13   5         43.62         33.49         5.43 o                         
  -4  13   5         41.96         27.23         5.04 o                         
  -3  13   5          1.97         -4.86         4.86 o                         
  -2  13   5          3.76         -3.99         3.99 o                         
  -1  13   5        182.85        170.93         8.77 o                         
   0  13   5          5.94         11.43         4.68 o                         
   1  13   5        156.57        164.08        10.05 o                         
   2  13   5         69.05         59.95         5.18 o                         
   3  13   5         49.37         27.65         5.02 o                         
   4  13   5          0.94         -3.34         4.29 o                         
   5  13   5         33.34         36.39         6.34 o                         
   6  13   5         57.84         47.16         6.43 o                         
   7  13   5         67.54         62.71         7.11 o                         
   8  13   5          0.64         -7.66         9.20 o                         
   9  13   5          8.42         26.85        12.09 o                         
  -9  14   5          0.65         -1.79        14.91 o                         
  -8  14   5          1.07        -10.05        10.05 o                         
  -7  14   5          0.30         -7.45         7.45 o                         
  -6  14   5          8.31         -4.38         6.77 o                         
  -5  14   5        136.99        140.97         9.99 o                         
  -4  14   5          5.51         -5.51         5.51 o                         
  -3  14   5          0.36         -4.88         4.88 o                         
  -2  14   5          0.16         -4.58         4.58 o                         
  -1  14   5         35.46         17.10         5.06 o                         
   0  14   5        128.48        146.43         8.22 o                         
   1  14   5          2.29         -3.84         5.93 o                         
   2  14   5          2.53         -3.67         5.40 o                         
   3  14   5        272.77        271.44        16.62 o                         
   4  14   5          0.72         -2.95         6.92 o                         
   5  14   5         55.95         49.68        14.26 o                         
   6  14   5         11.03         -0.49         9.54 o                         
   7  14   5         24.82         22.84        10.70 o                         
   8  14   5          6.48         -7.50        11.50 o                         
  -7  15   5          8.49          1.94        11.08 o                         
  -6  15   5         27.29         18.31         9.32 o                         
  -5  15   5         14.20         18.85         7.26 o                         
  -4  15   5         10.61         -4.08         6.60 o                         
  -3  15   5          4.95         -4.93         5.70 o                         
  -2  15   5        179.54        228.46        11.64 o                         
  -1  15   5         17.41          7.82         5.85 o                         
   0  15   5        108.77         95.79         9.29 o                         
   1  15   5         11.90          4.07         8.19 o                         
   2  15   5          2.57         -5.35         5.35 o                         
   3  15   5         28.07          7.05         7.20 o                         
   4  15   5         82.96        115.70        14.15 o                         
   5  15   5          2.92         -8.37         9.20 o                         
   6  15   5          0.16         -9.82         9.82 o                         
  -5  16   5        164.12        169.18        13.98 o                         
  -4  16   5          2.04         -7.66         7.66 o                         
  -3  16   5         49.57         30.75         7.41 o                         
  -2  16   5          0.66         -6.23         6.23 o                         
  -1  16   5          5.64         -6.83         6.83 o                         
   0  16   5         44.01         43.87        10.16 o                         
   1  16   5          3.28         -8.79         8.79 o                         
   2  16   5        127.84        118.97        12.36 o                         
   3  16   5        181.23        235.60        17.31 o                         
   4  16   5          5.60        -11.64        11.64 o                         
 -16   0   6         10.78          4.50        13.05 o                         
 -14   0   6         51.12         52.31        10.57 o                         
 -12   0   6        258.04        207.68        13.22 o                         
 -10   0   6        392.17        406.18        15.03 o                         
  -8   0   6         64.36         57.78         5.69 o                         
  -6   0   6         25.17         19.35         4.44 o                         
  -4   0   6       3370.59       3247.65        31.20 o                         
  -2   0   6        749.76        910.01        15.45 o                         
   0   0   6        387.46        288.76         9.05 o                         
   2   0   6       2216.06       2123.13        26.64 o                         
   4   0   6        342.28        310.12        10.46 o                         
   6   0   6       4700.20       4833.84        40.81 o                         
   8   0   6       1160.23       1183.22        21.97 o                         
  10   0   6         69.25         62.06         6.92 o                         
  12   0   6       1757.16       2082.20        37.04 o                         
  14   0   6          6.82         -2.88         8.43 o                         
 -16   1   6         52.23         49.78        12.77 o                         
 -15   1   6          6.02         -7.43         7.43 o                         
 -14   1   6          0.37         -5.77         5.77 o                         
 -13   1   6         23.24         10.51         5.78 o                         
 -12   1   6          9.44         11.38         4.92 o                         
 -11   1   6         25.78         21.14         4.53 o                         
 -10   1   6        161.00        131.06         6.50 o                         
  -9   1   6        173.12        138.84         5.87 o                         
  -8   1   6        123.67        110.74         5.79 o                         
  -7   1   6         31.85         31.32         3.67 o                         
  -6   1   6        614.62        691.21        10.52 o                         
  -5   1   6        938.20       1051.22        11.97 o                         
  -4   1   6        504.62        469.66         8.66 o                         
  -3   1   6         48.05         33.56         2.89 o                         
  -2   1   6        526.61        472.45         7.75 o                         
  -1   1   6       1475.38       1479.12        12.56 o                         
   0   1   6       7766.38       7300.25        35.25 o                         
   1   1   6       2171.99       2135.91        16.01 o                         
   2   1   6        437.15        379.27         7.17 o                         
   3   1   6         16.81         17.80         2.66 o                         
   4   1   6        750.45        746.32        10.33 o                         
   5   1   6       1342.36       1271.44        13.91 o                         
   6   1   6        153.95        150.08         7.30 o                         
   7   1   6        940.86       1061.26        13.88 o                         
   8   1   6        663.89        715.64        12.26 o                         
   9   1   6         52.25         34.29         4.06 o                         
  10   1   6         12.05         11.82         3.61 o                         
  11   1   6       1068.06       1160.75        18.98 o                         
  12   1   6         20.01          5.07         5.16 o                         
  13   1   6        223.75        184.85        11.85 o                         
  14   1   6         23.43         19.61         7.06 o                         
  15   1   6        331.21        419.38        19.47 o                         
 -16   2   6          8.76         -7.84         8.62 o                         
 -15   2   6          1.79          2.34        11.29 o                         
 -14   2   6         35.31         37.89         6.91 o                         
 -13   2   6        255.28        239.65        12.19 o                         
 -12   2   6          6.67          3.49         4.74 o                         
 -11   2   6        177.01        161.03         9.87 o                         
 -10   2   6         50.52         36.29         4.42 o                         
  -9   2   6        422.76        394.68         9.91 o                         
  -8   2   6        189.02        139.40         8.05 o                         
  -7   2   6        852.07        901.42        12.60 o                         
  -6   2   6       1885.14       2016.03        18.20 o                         
  -5   2   6       1057.27       1203.26        13.41 o                         
  -4   2   6        813.13        963.26        11.42 o                         
  -3   2   6       7534.31       7431.39        34.68 o                         
  -2   2   6       3461.96       3525.77        21.01 o                         
  -1   2   6        258.46        236.62         5.31 o                         
   0   2   6       1113.03       1115.01         9.82 o                         
   1   2   6         92.58        140.07         6.36 o                         
   2   2   6        388.13        451.24         7.51 o                         
   3   2   6        206.09        215.05         6.28 o                         
   4   2   6         40.93         32.37         2.93 o                         
   5   2   6       1363.98       1325.81        14.10 o                         
   6   2   6       1015.07       1059.87        12.45 o                         
   7   2   6         81.33         60.62         4.01 o                         
   8   2   6         74.37         64.74         4.39 o                         
   9   2   6        159.53        127.66         5.78 o                         
  10   2   6         91.75         93.02         5.55 o                         
  11   2   6         96.10         71.49         5.99 o                         
  12   2   6         86.42         84.49         7.15 o                         
  13   2   6         35.99         20.60         9.44 o                         
  14   2   6          1.14         -5.64         6.79 o                         
  15   2   6         16.03         33.66        11.27 o                         
 -16   3   6        114.11        148.48        16.51 o                         
 -15   3   6         43.77         73.37        12.31 o                         
 -14   3   6          0.17         -6.58         6.58 o                         
 -13   3   6        110.15        116.80         8.57 o                         
 -12   3   6         12.38         -1.72         4.62 o                         
 -11   3   6        147.43        144.81        10.97 o                         
 -10   3   6        685.85        768.68        13.93 o                         
  -9   3   6        247.68        219.05        12.91 o                         
  -8   3   6        197.46        219.70         8.00 o                         
  -7   3   6        276.16        316.45         8.01 o                         
  -6   3   6        924.18       1007.21        12.56 o                         
  -5   3   6        356.56        466.17         7.66 o                         
  -4   3   6        134.11        109.80         4.39 o                         
  -3   3   6       1493.45       1556.89        12.32 o                         
  -2   3   6       2375.22       2329.97        14.54 o                         
  -1   3   6        151.59        123.68         6.57 o                         
   0   3   6      10789.58      10453.87        45.48 o                         
   1   3   6         55.94         58.53         3.54 o                         
   2   3   6        359.06        336.72         6.37 o                         
   3   3   6       1635.05       1618.84        14.26 o                         
   4   3   6         40.89         34.30         2.88 o                         
   5   3   6          4.32          3.36         2.24 o                         
   6   3   6          6.67          4.38         2.26 o                         
   7   3   6        124.60        123.18         6.59 o                         
   8   3   6        302.10        297.76         8.49 o                         
   9   3   6         32.15         29.27         3.75 o                         
  10   3   6        168.22        152.33        10.22 o                         
  11   3   6        200.26        147.61         9.03 o                         
  12   3   6          5.58         -3.01         4.17 o                         
  13   3   6          3.02         10.94         5.66 o                         
  14   3   6          7.62          7.29         7.58 o                         
  15   3   6         15.52          4.22        12.88 o                         
 -16   4   6         51.49         59.83        16.07 o                         
 -15   4   6         57.91         53.68        12.04 o                         
 -14   4   6          2.72         -6.21         6.21 o                         
 -13   4   6        124.28        131.20        11.57 o                         
 -12   4   6         63.11         54.41         6.72 o                         
 -11   4   6        786.38        878.64        18.62 o                         
 -10   4   6        149.32        147.56         7.59 o                         
  -9   4   6        686.77        710.65        12.21 o                         
  -8   4   6         72.15         62.07         4.08 o                         
  -7   4   6         13.87         19.02         3.16 o                         
  -6   4   6         28.52         21.95         2.73 o                         
  -5   4   6       1961.27       2093.52        19.55 o                         
  -4   4   6        442.90        537.20         9.49 o                         
  -3   4   6       1553.56       1693.01        14.70 o                         
  -2   4   6       1064.56       1206.92        11.33 o                         
  -1   4   6        884.50        867.81        10.73 o                         
   0   4   6       1997.31       1970.28        18.39 o                         
   1   4   6       2317.36       2269.21        17.42 o                         
   2   4   6          5.14          6.28         2.58 o                         
   3   4   6         19.48         14.98         2.28 o                         
   4   4   6        228.47        196.71         6.07 o                         
   5   4   6        511.98        535.56         8.50 o                         
   6   4   6         42.68         39.61         3.48 o                         
   7   4   6          6.02          2.18         3.20 o                         
   8   4   6        569.16        570.45        13.26 o                         
   9   4   6         56.04         47.07         5.74 o                         
  10   4   6       1101.84       1153.41        20.60 o                         
  11   4   6         39.64         17.04         5.60 o                         
  12   4   6          0.52         -6.24         6.24 o                         
  13   4   6         39.00          8.96         7.32 o                         
  14   4   6         23.73         32.02        10.31 o                         
  15   4   6         31.03         62.60        12.78 o                         
 -15   5   6          0.23         -1.10        10.38 o                         
 -14   5   6          5.71          3.37         7.90 o                         
 -13   5   6         38.45         38.62         7.51 o                         
 -12   5   6         52.25         28.22         6.16 o                         
 -11   5   6        136.82        114.38         8.71 o                         
 -10   5   6         35.56         28.43         5.50 o                         
  -9   5   6         19.91         13.00         3.87 o                         
  -8   5   6        420.97        482.63         9.67 o                         
  -7   5   6        271.49        304.34         8.64 o                         
  -6   5   6        801.48        894.80        13.44 o                         
  -5   5   6         28.71         19.42         3.04 o                         
  -4   5   6         82.06         70.82         3.88 o                         
  -3   5   6         19.13         18.42         2.51 o                         
  -2   5   6        143.08        106.85         5.83 o                         
  -1   5   6        132.14        161.20         6.08 o                         
   0   5   6        213.99        262.91         8.07 o                         
   1   5   6        749.54        726.95         9.68 o                         
   2   5   6         89.13         66.47         4.86 o                         
   3   5   6        525.54        572.37         8.32 o                         
   4   5   6         26.35         22.42         2.26 o                         
   5   5   6         22.61         13.47         2.90 o                         
   6   5   6        422.31        439.87        10.20 o                         
   7   5   6       1260.52       1385.12        18.15 o                         
   8   5   6          2.06         -0.05         3.61 o                         
   9   5   6         11.33          2.29         4.21 o                         
  10   5   6        154.39        134.56         8.31 o                         
  11   5   6         57.67         53.10         6.67 o                         
  12   5   6         40.16         23.94         6.80 o                         
  13   5   6         56.67         43.08         9.76 o                         
  14   5   6          7.60         -8.26         8.91 o                         
  15   5   6         17.47         35.72        13.95 o                         
 -15   6   6          1.32         -2.36        10.38 o                         
 -14   6   6         16.36          8.48         8.66 o                         
 -13   6   6         38.72         32.61         7.03 o                         
 -12   6   6         69.39         62.05         6.74 o                         
 -11   6   6        477.07        558.74        15.56 o                         
 -10   6   6        130.37        124.56         9.56 o                         
  -9   6   6          1.01         -0.44         3.67 o                         
  -8   6   6         70.09         58.36         5.05 o                         
  -7   6   6        251.47        269.00         9.55 o                         
  -6   6   6        313.42        335.19         9.14 o                         
  -5   6   6         80.86         51.89         4.16 o                         
  -4   6   6         11.00          4.54         2.50 o                         
  -3   6   6        634.51        704.88         9.79 o                         
  -2   6   6         31.73         41.50         2.77 o                         
  -1   6   6        127.54        101.34         5.22 o                         
   0   6   6         30.87         21.35         3.30 o                         
   1   6   6        586.95        616.44         9.32 o                         
   2   6   6        244.79        250.52         7.62 o                         
   3   6   6         77.05         73.95         3.77 o                         
   4   6   6          7.79          8.68         2.02 o                         
   5   6   6          7.06          8.38         2.81 o                         
   6   6   6         10.55         14.13         3.57 o                         
   7   6   6          1.50          0.41         3.42 o                         
   8   6   6        879.13        967.46        17.29 o                         
   9   6   6        154.13        159.18         8.36 o                         
  10   6   6         21.76         14.19         5.34 o                         
  11   6   6          1.00         -5.19         5.19 o                         
  12   6   6         36.19         16.85         6.60 o                         
  13   6   6          0.01         -7.89         7.89 o                         
  14   6   6         27.65         48.49        11.94 o                         
 -15   7   6         26.78          5.22        15.16 o                         
 -14   7   6        228.81        275.19        23.18 o                         
 -13   7   6          4.78         -5.42         5.71 o                         
 -12   7   6         12.76          0.24         5.77 o                         
 -11   7   6        164.92        178.81        12.75 o                         
 -10   7   6         10.48         25.20         6.82 o                         
  -9   7   6          9.17         -0.65         4.61 o                         
  -8   7   6       1597.92       1798.04        24.18 o                         
  -7   7   6         28.73         18.06         3.65 o                         
  -6   7   6          0.11         -3.00         3.00 o                         
  -5   7   6        407.59        405.02         9.82 o                         
  -4   7   6        103.48         85.80         4.49 o                         
  -3   7   6        142.17         95.86         5.69 o                         
  -2   7   6       1575.77       1549.52        16.39 o                         
  -1   7   6         78.06         63.39         3.43 o                         
   0   7   6        130.25        124.74         6.01 o                         
   1   7   6        192.12        203.91         7.41 o                         
   2   7   6         85.76         70.40         4.60 o                         
   3   7   6        436.54        508.06         7.81 o                         
   4   7   6          6.46          5.45         2.17 o                         
   5   7   6         43.35         43.55         3.89 o                         
   6   7   6         66.81         56.95         4.85 o                         
   7   7   6        102.41         99.62         8.26 o                         
   8   7   6         57.32         55.59         5.57 o                         
   9   7   6         72.42         46.67         6.17 o                         
  10   7   6         65.23         46.19         5.80 o                         
  11   7   6          3.16          6.40         6.37 o                         
  12   7   6         39.76         12.05         8.87 o                         
  13   7   6         66.10        103.52        15.29 o                         
  14   7   6         15.15          5.13        10.92 o                         
 -14   8   6         14.80         28.78        18.00 o                         
 -13   8   6         63.41         63.96        14.31 o                         
 -12   8   6         10.88         -4.32         8.99 o                         
 -11   8   6        100.90         75.89        10.98 o                         
 -10   8   6          5.74         -0.61         5.92 o                         
  -9   8   6        166.86        127.97        10.08 o                         
  -8   8   6         95.50         77.21         8.17 o                         
  -7   8   6         34.37         29.77         4.21 o                         
  -6   8   6         94.25         80.05         5.05 o                         
  -5   8   6         11.25          3.63         3.13 o                         
  -4   8   6        948.34       1052.46        14.43 o                         
  -3   8   6         43.62         37.85         3.21 o                         
  -2   8   6        923.97        885.47        11.05 o                         
  -1   8   6        419.38        424.31         7.21 o                         
   0   8   6         77.52         79.45         5.69 o                         
   1   8   6        225.46        245.12         8.59 o                         
   2   8   6         94.55         83.25         5.76 o                         
   3   8   6        442.68        508.80         8.54 o                         
   4   8   6          4.68          1.86         2.54 o                         
   5   8   6         26.41         26.36         3.75 o                         
   6   8   6         68.63         62.96         6.20 o                         
   7   8   6         93.37         98.80         7.69 o                         
   8   8   6        374.84        368.57        12.29 o                         
   9   8   6         39.93         22.13         5.88 o                         
  10   8   6        264.28        275.54        11.70 o                         
  11   8   6         82.06         75.62         9.33 o                         
  12   8   6        133.39        166.93        17.11 o                         
  13   8   6         35.59         45.19        11.69 o                         
 -14   9   6         63.11         72.22        17.88 o                         
 -13   9   6         34.86         57.45        15.99 o                         
 -12   9   6         12.23          9.75         8.97 o                         
 -11   9   6         20.73         29.01         7.95 o                         
 -10   9   6         30.59         27.78         7.69 o                         
  -9   9   6         50.33         41.47         6.58 o                         
  -8   9   6        441.13        458.47        14.12 o                         
  -7   9   6         87.04        116.52         6.47 o                         
  -6   9   6         45.58         29.36         5.86 o                         
  -5   9   6        724.37        798.60        14.04 o                         
  -4   9   6        560.37        602.88        12.38 o                         
  -3   9   6        975.04       1078.50        13.66 o                         
  -2   9   6          4.01         -2.55         2.55 o                         
  -1   9   6         61.96         55.41         3.66 o                         
   0   9   6          6.08         -1.81         2.61 o                         
   1   9   6          8.84          8.53         2.32 o                         
   2   9   6        131.45        111.41         6.16 o                         
   3   9   6          1.72          1.73         2.52 o                         
   4   9   6         17.32         20.65         3.57 o                         
   5   9   6        110.23        131.59         7.52 o                         
   6   9   6        677.61        780.53        15.35 o                         
   7   9   6         87.94         85.23         6.70 o                         
   8   9   6         52.43         47.05         5.89 o                         
   9   9   6         74.12         63.71         6.23 o                         
  10   9   6          9.95         -7.18         7.18 o                         
  11   9   6          0.62         -0.07         7.29 o                         
  12   9   6         22.41          9.80        10.02 o                         
  13   9   6          0.00        -12.26        13.27 o                         
 -13  10   6         15.04         12.95        17.51 o                         
 -12  10   6          4.49         -0.03        11.96 o                         
 -11  10   6          7.84         11.93         6.32 o                         
 -10  10   6          2.52         -4.91         7.11 o                         
  -9  10   6         13.15         12.01         6.49 o                         
  -8  10   6         25.24         20.73         5.92 o                         
  -7  10   6        138.20        124.98         7.50 o                         
  -6  10   6          4.35         -1.63         4.24 o                         
  -5  10   6          0.07         -4.05         4.12 o                         
  -4  10   6        113.26        113.59         6.23 o                         
  -3  10   6          3.52          1.95         3.01 o                         
  -2  10   6        128.45        102.17         5.12 o                         
  -1  10   6       2246.25       2525.51        21.64 o                         
   0  10   6          0.14          3.65         2.78 o                         
   1  10   6         41.21         39.66         3.46 o                         
   2  10   6         57.69         48.31         3.57 o                         
   3  10   6        286.71        313.11         8.50 o                         
   4  10   6        160.31        144.75         7.01 o                         
   5  10   6         63.42         58.23         5.89 o                         
   6  10   6         76.54         77.15         6.52 o                         
   7  10   6         53.58         50.26         5.44 o                         
   8  10   6        106.90         83.46         7.49 o                         
   9  10   6         69.50         89.05         9.25 o                         
  10  10   6         14.57          8.92         6.92 o                         
  11  10   6         11.90         12.46         8.08 o                         
  12  10   6          0.38        -10.01        10.01 o                         
 -12  11   6         12.55         -3.30        14.52 o                         
 -11  11   6          2.08         -1.50        12.75 o                         
 -10  11   6          7.85         -4.82         7.22 o                         
  -9  11   6        204.52        183.16        15.70 o                         
  -8  11   6        236.72        234.69        13.15 o                         
  -7  11   6          1.20         -5.08         5.08 o                         
  -6  11   6          3.77         -4.66         4.66 o                         
  -5  11   6        121.51         99.16         7.48 o                         
  -4  11   6         17.07          7.15         5.18 o                         
  -3  11   6         39.46         26.61         3.90 o                         
  -2  11   6        241.58        211.91         9.69 o                         
  -1  11   6         10.67          5.03         3.82 o                         
   0  11   6        278.48        331.92         9.83 o                         
   1  11   6         14.58         11.51         4.34 o                         
   2  11   6         32.58         27.87         3.85 o                         
   3  11   6         35.26         24.91         3.50 o                         
   4  11   6         14.07          9.25         3.94 o                         
   5  11   6         34.34         26.02         5.42 o                         
   6  11   6          0.54         -0.37         5.00 o                         
   7  11   6          1.70          1.57         5.02 o                         
   8  11   6          0.74         -4.53         4.53 o                         
   9  11   6         37.66         24.71         7.05 o                         
  10  11   6         30.79         38.93        11.83 o                         
  11  11   6         25.32         16.93        11.66 o                         
 -11  12   6         59.82         83.86        18.48 o                         
 -10  12   6         10.54          0.10         7.09 o                         
  -9  12   6         27.34         11.76         7.88 o                         
  -8  12   6         62.31         38.89         6.89 o                         
  -7  12   6          5.66         -6.17         6.17 o                         
  -6  12   6         52.87         45.81         6.38 o                         
  -5  12   6         13.17          6.21         4.66 o                         
  -4  12   6         67.55         61.08         4.95 o                         
  -3  12   6         39.22         24.59         5.02 o                         
  -2  12   6         72.21         60.31         5.92 o                         
  -1  12   6         13.35          9.70         3.90 o                         
   0  12   6          3.64         11.28         4.13 o                         
   1  12   6          0.96          2.80         3.90 o                         
   2  12   6        260.99        317.77        10.56 o                         
   3  12   6         13.31         15.12         4.69 o                         
   4  12   6         36.15         31.02         6.02 o                         
   5  12   6         12.45         -4.09         4.09 o                         
   6  12   6          0.40          1.07         5.12 o                         
   7  12   6         26.24         34.14         7.13 o                         
   8  12   6         28.78         30.65         7.66 o                         
   9  12   6          1.33         20.51        11.63 o                         
  10  12   6         58.67         98.75        14.92 o                         
 -10  13   6         39.23         97.40        21.09 o                         
  -9  13   6          3.63         -8.66         8.66 o                         
  -8  13   6        147.58        154.42        17.17 o                         
  -7  13   6        143.36        138.58        11.50 o                         
  -6  13   6         10.78         -4.72         5.08 o                         
  -5  13   6         23.76         26.00         6.31 o                         
  -4  13   6         12.60          0.09         3.89 o                         
  -3  13   6         45.45         28.08         5.41 o                         
  -2  13   6        364.32        415.76        12.81 o                         
  -1  13   6         13.54          0.34         6.92 o                         
   0  13   6        104.49        105.07         7.62 o                         
   1  13   6          6.82         -0.67         4.56 o                         
   2  13   6         95.48        108.21         6.83 o                         
   3  13   6          0.56         -3.11         4.35 o                         
   4  13   6          3.83          8.31         4.70 o                         
   5  13   6         32.17         23.98         5.24 o                         
   6  13   6          1.04          2.86         6.10 o                         
   7  13   6         30.53         40.47         9.66 o                         
   8  13   6          6.45         -9.09         9.09 o                         
   9  13   6          6.76          1.78        11.40 o                         
  -9  14   6         20.25         39.53        15.52 o                         
  -8  14   6         43.76         25.56         9.90 o                         
  -7  14   6         32.73         20.27         8.23 o                         
  -6  14   6         22.12         -8.06         8.06 o                         
  -5  14   6         20.30          6.56         5.62 o                         
  -4  14   6         12.52         13.73         5.81 o                         
  -3  14   6         45.73         33.71         5.68 o                         
  -2  14   6         28.80         19.11         6.50 o                         
  -1  14   6         53.99         36.09         6.36 o                         
   0  14   6          2.58         -5.61         5.61 o                         
   1  14   6          3.74         12.45         5.78 o                         
   2  14   6        168.16        173.90         9.18 o                         
   3  14   6          5.13         -5.34         5.34 o                         
   4  14   6          2.48         -7.51         7.51 o                         
   5  14   6          8.22         23.68        11.97 o                         
   6  14   6         25.89         48.90        10.59 o                         
   7  14   6         36.61         44.58        10.65 o                         
   8  14   6          5.14        -11.05        11.05 o                         
  -7  15   6          1.10        -10.93        10.93 o                         
  -6  15   6          1.46         20.87        10.90 o                         
  -5  15   6         14.60         -1.42         7.48 o                         
  -4  15   6          7.27         -6.03         6.38 o                         
  -3  15   6          2.42         -8.21        10.73 o                         
  -2  15   6         16.57         10.33         6.58 o                         
  -1  15   6         46.36         79.69        10.61 o                         
   0  15   6         15.81         13.58         7.12 o                         
   1  15   6         24.61          6.06         7.48 o                         
   2  15   6         18.28          8.89         7.51 o                         
   3  15   6          0.24         -8.25         8.25 o                         
   4  15   6         32.73         38.10        10.34 o                         
   5  15   6          0.58        -10.46        10.46 o                         
   6  15   6          6.42         -9.09         9.64 o                         
  -4  16   6        155.57        201.12        18.28 o                         
  -3  16   6          1.81         -8.77         8.77 o                         
  -2  16   6         72.35         55.22        13.27 o                         
  -1  16   6         16.97        -10.32        10.32 o                         
   0  16   6          5.03        -10.04        10.04 o                         
   1  16   6         76.89        111.59        12.84 o                         
   2  16   6         44.41         28.44         9.59 o                         
   3  16   6         26.30         31.82        11.12 o                         
 -15   0   7        104.61        132.78        17.24 o                         
 -13   0   7         28.54         21.66         8.95 o                         
 -11   0   7          1.15          6.03         6.32 o                         
  -9   0   7         33.76         34.72         6.21 o                         
  -7   0   7        135.14        100.77         6.98 o                         
  -5   0   7        147.01        135.48        11.36 o                         
  -3   0   7       1467.91       1558.42        20.71 o                         
  -1   0   7       4968.04       4983.99        42.31 o                         
   1   0   7        934.55        959.69        16.50 o                         
   3   0   7         27.69         13.01         3.67 o                         
   5   0   7         76.70         30.94         4.67 o                         
   7   0   7       1242.93       1477.01        23.89 o                         
   9   0   7        243.18        167.21        17.66 o                         
  11   0   7       1676.51       1856.10        34.30 o                         
  13   0   7        269.24        275.52        18.30 o                         
  15   0   7         87.29         62.59        16.27 o                         
 -16   1   7        104.03        193.94        17.02 o                         
 -15   1   7          8.35          0.15        11.67 o                         
 -14   1   7         57.02         47.62         7.29 o                         
 -13   1   7          7.72          3.39         6.02 o                         
 -12   1   7       1035.97       1151.84        20.41 o                         
 -11   1   7          9.84         13.96         4.55 o                         
 -10   1   7         40.14         37.56         4.39 o                         
  -9   1   7         68.50         60.64         4.59 o                         
  -8   1   7         71.92         75.87         4.57 o                         
  -7   1   7          2.87          5.25         2.90 o                         
  -6   1   7        711.70        719.02        11.46 o                         
  -5   1   7       1906.46       2018.36        18.06 o                         
  -4   1   7       1610.97       1760.02        16.17 o                         
  -3   1   7        187.72        163.91         6.67 o                         
  -2   1   7        877.23        872.52        10.01 o                         
  -1   1   7          3.53          3.08         2.31 o                         
   0   1   7        143.36        110.88         4.92 o                         
   1   1   7        413.39        429.59         7.71 o                         
   2   1   7       2587.25       2714.04        18.08 o                         
   3   1   7       1250.60       1148.98        12.62 o                         
   4   1   7       1037.74       1125.58        12.96 o                         
   5   1   7        133.42        116.64         6.29 o                         
   6   1   7       1282.76       1347.94        14.94 o                         
   7   1   7        278.50        300.18         8.66 o                         
   8   1   7        271.71        303.49         9.08 o                         
   9   1   7         86.39         86.32         5.02 o                         
  10   1   7        145.31        121.49         6.30 o                         
  11   1   7         11.18         10.40         4.89 o                         
  12   1   7        151.92        147.07         9.25 o                         
  13   1   7         51.03         60.65         7.29 o                         
  14   1   7         73.26         86.90         8.60 o                         
  15   1   7         13.99         -8.78        14.41 o                         
 -16   2   7          9.66         -9.42         9.42 o                         
 -15   2   7        123.68        167.26        13.23 o                         
 -14   2   7         18.16          8.22         6.68 o                         
 -13   2   7         53.62         50.85         7.27 o                         
 -12   2   7          4.32         -4.08         4.59 o                         
 -11   2   7         74.03         54.18         6.18 o                         
 -10   2   7         50.86         41.30         4.87 o                         
  -9   2   7          5.33          3.15         3.30 o                         
  -8   2   7        227.34        285.25         9.20 o                         
  -7   2   7         31.40         26.66         3.32 o                         
  -6   2   7        568.09        650.81        10.78 o                         
  -5   2   7         57.60         64.92         3.66 o                         
  -4   2   7       4240.52       4336.37        27.38 o                         
  -3   2   7        343.95        428.95         8.20 o                         
  -2   2   7        122.40         81.75         4.04 o                         
  -1   2   7        872.06        878.98         9.48 o                         
   0   2   7       3852.10       3702.09        21.94 o                         
   1   2   7       1646.00       1764.89        14.58 o                         
   2   2   7       1389.75       1413.69        12.35 o                         
   3   2   7       1338.22       1386.11        13.80 o                         
   4   2   7        233.15        222.78         7.07 o                         
   5   2   7         15.92         17.80         2.77 o                         
   6   2   7         86.55         71.98         3.92 o                         
   7   2   7       2534.76       2673.97        23.09 o                         
   8   2   7         67.66         58.77         4.22 o                         
   9   2   7        931.53       1000.11        15.26 o                         
  10   2   7        104.54         86.53         5.53 o                         
  11   2   7        201.50        169.61         9.36 o                         
  12   2   7          8.15         -4.65         4.65 o                         
  13   2   7         19.15          4.70         9.55 o                         
  14   2   7          8.09         -5.84         7.07 o                         
  15   2   7         89.51        117.19        12.86 o                         
 -16   3   7         13.15          4.55        13.03 o                         
 -15   3   7         14.24         25.67         9.49 o                         
 -14   3   7         22.43          0.77         6.61 o                         
 -13   3   7          9.34         -4.98         4.98 o                         
 -12   3   7          1.60         -4.61         4.61 o                         
 -11   3   7        191.60        160.80         8.92 o                         
 -10   3   7        333.24        401.01        11.16 o                         
  -9   3   7        219.11        189.01         8.40 o                         
  -8   3   7        285.90        329.38         9.12 o                         
  -7   3   7        382.88        382.55         8.99 o                         
  -6   3   7         61.00         56.97         3.87 o                         
  -5   3   7         17.60         29.06         2.83 o                         
  -4   3   7       9095.60       9857.45        45.02 o                         
  -3   3   7       1162.25       1144.82        11.18 o                         
  -2   3   7        702.70        770.62         8.82 o                         
  -1   3   7          8.24          0.61         1.85 o                         
   0   3   7        582.58        560.86         6.90 o                         
   1   3   7       2374.04       2415.03        16.89 o                         
   2   3   7        558.33        590.43         8.40 o                         
   3   3   7        334.06        348.47         7.50 o                         
   4   3   7         66.62         45.04         3.32 o                         
   5   3   7        742.84        770.12        11.13 o                         
   6   3   7        277.70        310.60         7.86 o                         
   7   3   7        147.11        141.93         6.13 o                         
   8   3   7         80.24         77.95         4.73 o                         
   9   3   7         89.01         73.34         5.12 o                         
  10   3   7        133.62        129.87         9.30 o                         
  11   3   7         23.05         20.33         4.72 o                         
  12   3   7        174.88        146.42        12.08 o                         
  13   3   7        309.72        373.34        13.43 o                         
  14   3   7          0.77         -9.19         9.19 o                         
  15   3   7          9.99         14.93        11.19 o                         
 -16   4   7         10.79         -1.12        11.95 o                         
 -15   4   7         51.12         51.05        10.71 o                         
 -14   4   7          0.03         -6.61         6.61 o                         
 -13   4   7          5.80         -5.74         5.74 o                         
 -12   4   7          0.42         -4.69         4.69 o                         
 -11   4   7         37.51         32.50         5.00 o                         
 -10   4   7          2.33         -1.36         3.90 o                         
  -9   4   7         16.26         13.63         3.50 o                         
  -8   4   7         21.01         11.79         3.20 o                         
  -7   4   7          7.21          3.18         2.85 o                         
  -6   4   7        118.28         95.42         5.28 o                         
  -5   4   7         98.22         95.76         4.86 o                         
  -4   4   7        959.51       1086.63        13.32 o                         
  -3   4   7        108.35        125.62         5.09 o                         
  -2   4   7        225.41        209.93         5.80 o                         
  -1   4   7       1129.93       1276.47        12.90 o                         
   0   4   7       1741.39       1877.25        18.63 o                         
   1   4   7         46.07         32.76         3.03 o                         
   2   4   7         33.80         30.06         3.41 o                         
   3   4   7        130.04        134.06         5.71 o                         
   4   4   7        388.03        438.45         8.31 o                         
   5   4   7         18.45         17.43         2.43 o                         
   6   4   7        405.30        466.99         9.09 o                         
   7   4   7         21.94         13.65         3.03 o                         
   8   4   7         14.29          5.67         2.88 o                         
   9   4   7       1231.37       1305.46        21.25 o                         
  10   4   7         47.12         28.49         5.61 o                         
  11   4   7          0.30         -4.69         5.37 o                         
  12   4   7         43.12         53.20        12.60 o                         
  13   4   7         44.23         40.64        10.78 o                         
  14   4   7          0.58          5.98        10.45 o                         
  15   4   7          0.53         -4.34        13.68 o                         
 -15   5   7          0.83        -10.99        10.99 o                         
 -14   5   7          3.96         -7.03         7.03 o                         
 -13   5   7          4.70         -6.07         6.07 o                         
 -12   5   7         79.86         89.50         8.99 o                         
 -11   5   7          5.99         -5.57         5.57 o                         
 -10   5   7          1.71          3.75         4.73 o                         
  -9   5   7        122.91        132.16         6.44 o                         
  -8   5   7         43.16         34.92         4.56 o                         
  -7   5   7          4.81          6.10         3.20 o                         
  -6   5   7        926.10        989.40        14.52 o                         
  -5   5   7         87.51         84.11         4.62 o                         
  -4   5   7        106.78         95.30         6.09 o                         
  -3   5   7        827.16        927.29        10.49 o                         
  -2   5   7        359.87        421.97         7.48 o                         
  -1   5   7         21.31         23.80         2.40 o                         
   0   5   7         90.25         77.14         4.61 o                         
   1   5   7        977.03       1039.90        11.65 o                         
   2   5   7        370.96        376.44         8.86 o                         
   3   5   7         10.65          8.44         2.68 o                         
   4   5   7          7.56          4.37         2.14 o                         
   5   5   7        748.40        764.57        10.34 o                         
   6   5   7        877.35        931.40        15.14 o                         
   7   5   7         97.04         71.64         5.84 o                         
   8   5   7        522.76        581.73        14.39 o                         
   9   5   7        132.24        116.18         7.62 o                         
  10   5   7          1.25         -4.80         4.80 o                         
  11   5   7          4.79         13.87         6.66 o                         
  12   5   7         12.80         11.84         6.73 o                         
  13   5   7         31.25         27.48         9.46 o                         
  14   5   7          0.23        -10.77        10.77 o                         
 -15   6   7         25.44         35.43        13.07 o                         
 -14   6   7         32.37         49.16        10.55 o                         
 -13   6   7          5.41         -6.84         6.84 o                         
 -12   6   7         83.37         83.59         7.54 o                         
 -11   6   7        243.71        271.76        13.45 o                         
 -10   6   7        208.72        186.62        12.92 o                         
  -9   6   7         60.33         55.43         6.18 o                         
  -8   6   7        305.21        336.71        10.76 o                         
  -7   6   7        236.46        281.03        10.39 o                         
  -6   6   7         59.12         54.37         4.30 o                         
  -5   6   7         10.05          2.83         2.96 o                         
  -4   6   7         81.27         58.12         4.28 o                         
  -3   6   7        553.50        626.84        11.82 o                         
  -2   6   7        635.27        592.57         8.91 o                         
  -1   6   7          0.95          5.91         2.03 o                         
   0   6   7         69.60         58.56         4.64 o                         
   1   6   7          0.02         -2.23         2.23 o                         
   2   6   7         56.45         44.49         4.55 o                         
   3   6   7         19.90         13.03         2.91 o                         
   4   6   7          1.60          3.24         2.53 o                         
   5   6   7          8.02          2.95         2.03 o                         
   6   6   7         14.73         14.70         3.46 o                         
   7   6   7         14.73         14.03         3.95 o                         
   8   6   7         10.23          4.12         4.47 o                         
   9   6   7        727.53        825.91        18.40 o                         
  10   6   7          1.79         -4.53         4.53 o                         
  11   6   7          4.95         -5.56         5.56 o                         
  12   6   7          8.29         -2.45         7.22 o                         
  13   6   7          9.89          9.26        10.44 o                         
  14   6   7          2.77          1.76        11.83 o                         
 -14   7   7         80.69        112.65        16.61 o                         
 -13   7   7         32.88         35.98         7.83 o                         
 -12   7   7          8.28         -6.13         6.26 o                         
 -11   7   7          9.70          7.40         7.26 o                         
 -10   7   7         78.39         57.10         7.00 o                         
  -9   7   7         75.27         84.35         6.92 o                         
  -8   7   7        859.01        921.60        15.72 o                         
  -7   7   7         16.52         30.50         4.66 o                         
  -6   7   7         19.22         20.56         3.73 o                         
  -5   7   7        100.48         86.14         5.38 o                         
  -4   7   7         36.06         35.98         3.30 o                         
  -3   7   7        559.39        640.69        12.15 o                         
  -2   7   7       1093.39       1145.22        13.75 o                         
  -1   7   7        258.91        277.33         7.03 o                         
   0   7   7          0.94          1.23         3.04 o                         
   1   7   7         66.56         55.00         3.37 o                         
   2   7   7         66.87         45.78         4.07 o                         
   3   7   7         22.27         14.86         3.38 o                         
   4   7   7        233.29        233.36         8.45 o                         
   5   7   7        155.16        142.30         7.40 o                         
   6   7   7         81.43         73.20         5.36 o                         
   7   7   7        580.61        640.52        14.98 o                         
   8   7   7          6.52          1.88         4.31 o                         
   9   7   7         12.76         13.98         5.91 o                         
  10   7   7         47.28         31.75         6.09 o                         
  11   7   7        108.59         93.00         8.67 o                         
  12   7   7         20.53         22.13        10.12 o                         
  13   7   7          1.42         -0.97         9.89 o                         
 -14   8   7         31.32         38.04        15.50 o                         
 -13   8   7         13.22         -8.33        14.63 o                         
 -12   8   7          0.06         -6.02         6.02 o                         
 -11   8   7        107.03        108.78         9.26 o                         
 -10   8   7        100.70        102.50         8.16 o                         
  -9   8   7         14.74         -5.07         5.07 o                         
  -8   8   7         46.55         47.98         4.94 o                         
  -7   8   7         28.59         22.82         4.60 o                         
  -6   8   7         12.62         10.02         3.52 o                         
  -5   8   7          1.63          0.77         3.15 o                         
  -4   8   7         23.24         30.36         3.49 o                         
  -3   8   7         94.54         89.22         5.07 o                         
  -2   8   7          5.58          1.85         3.07 o                         
  -1   8   7         13.74          2.61         2.41 o                         
   0   8   7        115.64         93.72         6.01 o                         
   1   8   7         18.75         21.23         3.62 o                         
   2   8   7         26.84         30.81         4.07 o                         
   3   8   7         15.29         16.25         3.61 o                         
   4   8   7        792.30        835.65        11.63 o                         
   5   8   7          8.70         11.46         5.17 o                         
   6   8   7        180.79        200.08         8.95 o                         
   7   8   7        182.94        196.38        10.48 o                         
   8   8   7         30.00         34.04         5.18 o                         
   9   8   7          1.60          5.60         5.39 o                         
  10   8   7          1.58         -5.05         5.05 o                         
  11   8   7         29.34         33.44        10.99 o                         
  12   8   7         18.06         -0.06         9.54 o                         
  13   8   7          4.21          1.12        12.44 o                         
 -13   9   7          9.07         -8.53        11.52 o                         
 -12   9   7          0.22        -10.63        10.63 o                         
 -11   9   7          3.52          1.50         6.42 o                         
 -10   9   7         56.47         41.65         8.09 o                         
  -9   9   7         12.09         10.09         6.33 o                         
  -8   9   7        249.29        183.14        11.04 o                         
  -7   9   7        415.13        512.22        13.60 o                         
  -6   9   7        233.81        225.91        16.08 o                         
  -5   9   7        415.05        461.16        11.60 o                         
  -4   9   7        298.89        341.91         9.66 o                         
  -3   9   7        265.99        260.68        11.47 o                         
  -2   9   7        520.68        530.12        10.59 o                         
  -1   9   7        879.63        935.97        13.43 o                         
   0   9   7         92.46         84.69         5.66 o                         
   1   9   7        135.62        123.21         6.72 o                         
   2   9   7        214.38        202.21         7.67 o                         
   3   9   7          5.97          7.05         3.59 o                         
   4   9   7         13.40         16.68         3.55 o                         
   5   9   7         11.56         18.90         3.97 o                         
   6   9   7         55.59         70.06         7.67 o                         
   7   9   7         93.19         76.69         6.04 o                         
   8   9   7         14.73          4.18         4.81 o                         
   9   9   7         75.46         89.05         7.02 o                         
  10   9   7          0.11         -6.55         6.55 o                         
  11   9   7          6.71         -6.90        10.09 o                         
  12   9   7         11.76          4.80        10.20 o                         
 -13  10   7          2.92         -7.42        14.22 o                         
 -12  10   7          7.04         -0.94         9.61 o                         
 -11  10   7          4.54         -6.91         6.91 o                         
 -10  10   7        189.42        177.53        13.02 o                         
  -9  10   7         84.24         73.30         8.25 o                         
  -8  10   7         24.13         21.86         6.16 o                         
  -7  10   7         35.18         32.91         5.94 o                         
  -6  10   7        206.86        185.28        10.05 o                         
  -5  10   7         98.12         91.65         7.18 o                         
  -4  10   7        154.33        134.18         6.88 o                         
  -3  10   7         55.85         53.38         3.71 o                         
  -2  10   7        208.77        186.50         9.09 o                         
  -1  10   7          2.50          9.74         3.36 o                         
   0  10   7       1075.06       1271.92        14.27 o                         
   1  10   7          0.35         -3.53         3.53 o                         
   2  10   7         30.41         27.88         4.84 o                         
   3  10   7        567.01        640.77        14.08 o                         
   4  10   7        479.86        491.46        12.45 o                         
   5  10   7         38.03         43.92         5.37 o                         
   6  10   7         13.91         19.45         4.97 o                         
   7  10   7        145.13        113.90        10.90 o                         
   8  10   7         38.05         26.37         5.27 o                         
   9  10   7        134.68        122.32         8.43 o                         
  10  10   7          0.96         -1.71         7.18 o                         
  11  10   7          3.33        -11.00        11.00 o                         
  12  10   7          7.55         13.60        12.30 o                         
 -12  11   7          7.69         23.96        15.08 o                         
 -11  11   7         36.47         53.50        20.37 o                         
 -10  11   7         11.90         -4.62         8.10 o                         
  -9  11   7         37.31         28.71         8.65 o                         
  -8  11   7         27.57         18.62         5.81 o                         
  -7  11   7          9.87         10.59         5.72 o                         
  -6  11   7         40.57         27.00         6.21 o                         
  -5  11   7         75.32         49.01         5.68 o                         
  -4  11   7         38.02         35.69         5.01 o                         
  -3  11   7         42.05         32.15         4.32 o                         
  -2  11   7        184.28        174.27         7.00 o                         
  -1  11   7        461.44        530.49        13.48 o                         
   0  11   7         26.91         20.04         4.14 o                         
   1  11   7        271.70        288.64        14.08 o                         
   2  11   7        256.08        291.58        11.38 o                         
   3  11   7        113.74        117.38         6.79 o                         
   4  11   7         11.94         19.05         5.35 o                         
   5  11   7         52.26         54.21         6.06 o                         
   6  11   7        293.65        374.05        12.10 o                         
   7  11   7         16.18         20.58         5.58 o                         
   8  11   7          3.65         -5.11         5.11 o                         
   9  11   7         12.81         12.56         7.64 o                         
  10  11   7          1.71         12.60        13.39 o                         
  11  11   7          0.01        -11.14        11.14 o                         
 -11  12   7         11.62         11.07        14.45 o                         
 -10  12   7          2.69          3.25        11.79 o                         
  -9  12   7         20.41         -5.41         8.50 o                         
  -8  12   7         33.93         35.44         8.72 o                         
  -7  12   7          5.84          2.36         6.11 o                         
  -6  12   7          9.09          2.82         5.62 o                         
  -5  12   7          7.23         -4.13         5.11 o                         
  -4  12   7          0.62          0.43         4.47 o                         
  -3  12   7          5.59         -4.35         4.35 o                         
  -2  12   7        234.53        237.56        13.02 o                         
  -1  12   7          0.47          0.21         4.06 o                         
   0  12   7          7.40         -3.17         3.17 o                         
   1  12   7         13.97          9.02         5.05 o                         
   2  12   7         23.50         14.39         5.36 o                         
   3  12   7         39.36         35.35         6.92 o                         
   4  12   7          0.29         -4.42         4.42 o                         
   5  12   7          2.10          4.08         4.66 o                         
   6  12   7          3.67         14.72         7.18 o                         
   7  12   7         71.98         59.50         8.42 o                         
   8  12   7          1.34          1.47         7.09 o                         
   9  12   7         30.99         22.89        10.94 o                         
  10  12   7         27.31          1.13        10.68 o                         
 -10  13   7         47.40         49.38        14.03 o                         
  -9  13   7         55.92         61.95        15.44 o                         
  -8  13   7         87.38         92.13         9.90 o                         
  -7  13   7         27.95         19.75         7.08 o                         
  -6  13   7          0.34         -5.23         5.23 o                         
  -5  13   7          5.69         -4.32         4.32 o                         
  -4  13   7         20.99         28.82         6.26 o                         
  -3  13   7         84.32         61.70         6.54 o                         
  -2  13   7         17.69         15.19         6.76 o                         
  -1  13   7         33.36         26.50         5.73 o                         
   0  13   7         13.79         11.74         5.24 o                         
   1  13   7          0.07         -5.32         5.32 o                         
   2  13   7         20.35          9.90         5.27 o                         
   3  13   7         39.58         42.14         7.82 o                         
   4  13   7         63.68         50.56         6.91 o                         
   5  13   7         36.58         53.84         8.54 o                         
   6  13   7         48.92         51.02        10.99 o                         
   7  13   7          6.83         19.12        10.21 o                         
   8  13   7         31.46         30.38        11.79 o                         
   9  13   7         84.53         94.08        14.65 o                         
  -8  14   7         42.85         43.21        12.57 o                         
  -7  14   7          0.41          2.56         7.91 o                         
  -6  14   7          0.01          1.35         5.91 o                         
  -5  14   7          9.64         -3.86         5.59 o                         
  -4  14   7          0.09         -4.94         6.73 o                         
  -3  14   7          4.35         -5.68         5.68 o                         
  -2  14   7         11.39          0.31         7.30 o                         
  -1  14   7         24.61         12.59         6.59 o                         
   0  14   7          6.19         -4.89         5.36 o                         
   1  14   7          2.42         -7.37         7.37 o                         
   2  14   7         30.08         25.73         6.42 o                         
   3  14   7         30.62         13.17         6.05 o                         
   4  14   7          0.49          3.80         9.36 o                         
   5  14   7          0.38         -8.75         8.75 o                         
   6  14   7         20.43         26.91        10.91 o                         
   7  14   7          2.27        -10.37        10.37 o                         
  -6  15   7         18.56          1.08        12.88 o                         
  -5  15   7          0.08         -8.52         8.52 o                         
  -4  15   7          0.53         -4.75         9.94 o                         
  -3  15   7         11.75         -6.28         6.28 o                         
  -2  15   7          1.20         -6.31         6.31 o                         
  -1  15   7         22.42          0.01         6.88 o                         
   0  15   7         12.36         -7.28         7.28 o                         
   1  15   7         10.18         -1.89        10.77 o                         
   2  15   7         12.42         -7.44        14.07 o                         
   3  15   7          5.84          7.13        10.91 o                         
   4  15   7         55.95         60.00        10.89 o                         
   5  15   7         51.92         38.55        10.44 o                         
  -3  16   7          4.57        -11.31        11.31 o                         
  -2  16   7          2.55         -8.62         9.58 o                         
  -1  16   7          0.62         -1.78        10.96 o                         
   0  16   7          0.47         13.52        10.69 o                         
   1  16   7          9.96         -4.84        10.45 o                         
   2  16   7          5.40         -8.89        13.21 o                         
 -16   0   8          5.70         -4.58        15.73 o                         
 -14   0   8        439.45        555.82        25.29 o                         
 -12   0   8         15.47         20.06         8.61 o                         
 -10   0   8       1092.24       1093.53        25.54 o                         
  -8   0   8       1412.85       1441.66        24.97 o                         
  -6   0   8          1.48          5.43         3.97 o                         
  -4   0   8       1538.22       1861.45        24.50 o                         
  -2   0   8        682.10        719.30        14.54 o                         
   0   0   8         29.81         19.56         3.85 o                         
   2   0   8        989.95       1089.12        17.81 o                         
   4   0   8       2313.13       2561.08        29.57 o                         
   6   0   8        400.32        479.22        14.36 o                         
   8   0   8         65.92         53.18         6.10 o                         
  10   0   8        693.63        734.29        20.71 o                         
  12   0   8        157.01        170.35        16.15 o                         
  14   0   8         34.58         16.90        10.51 o                         
 -16   1   8          8.85          1.82        11.65 o                         
 -15   1   8         10.12          1.27         8.40 o                         
 -14   1   8          6.45         -2.13         8.38 o                         
 -13   1   8         24.75         22.31         6.63 o                         
 -12   1   8        146.21        145.04         9.71 o                         
 -11   1   8        458.78        440.42        13.45 o                         
 -10   1   8          6.04          1.61         4.11 o                         
  -9   1   8        834.50        943.86        15.08 o                         
  -8   1   8          0.25          2.59         3.18 o                         
  -7   1   8       2171.04       2507.84        21.70 o                         
  -6   1   8        123.43         95.23         5.13 o                         
  -5   1   8         47.98         51.59         3.95 o                         
  -4   1   8         67.29         68.52         3.94 o                         
  -3   1   8          0.52          2.37         2.54 o                         
  -2   1   8        831.15        826.71        10.91 o                         
  -1   1   8        195.20        230.20         6.74 o                         
   0   1   8        649.35        741.87         9.88 o                         
   1   1   8       7167.41       7502.16        39.01 o                         
   2   1   8       2056.75       2085.20        17.52 o                         
   3   1   8       1666.50       1801.08        16.60 o                         
   4   1   8        442.43        503.08         9.35 o                         
   5   1   8         77.21         41.43         3.40 o                         
   6   1   8        212.22        196.95         7.51 o                         
   7   1   8        191.48        163.09        10.86 o                         
   8   1   8         37.60         30.36         4.10 o                         
   9   1   8          3.84         11.42         3.43 o                         
  10   1   8          0.54         -3.55         4.10 o                         
  11   1   8        182.69        168.94         8.67 o                         
  12   1   8         48.95         34.79         6.02 o                         
  13   1   8         52.86         42.22         7.68 o                         
  14   1   8         70.42         55.25         9.56 o                         
  15   1   8         10.31        -10.05        10.05 o                         
 -16   2   8          8.92         -2.60        11.11 o                         
 -15   2   8          6.08         -6.21         8.34 o                         
 -14   2   8        177.97        201.75        17.66 o                         
 -13   2   8         53.07         32.03         6.78 o                         
 -12   2   8        135.54        146.71         8.28 o                         
 -11   2   8          5.20          4.87         4.80 o                         
 -10   2   8       1000.29       1109.01        17.79 o                         
  -9   2   8        211.11        161.11         9.56 o                         
  -8   2   8         36.40         33.96         3.87 o                         
  -7   2   8          2.47         -2.69         2.69 o                         
  -6   2   8        123.33        116.52         5.58 o                         
  -5   2   8        212.14        209.57         7.97 o                         
  -4   2   8        896.24        973.44        12.35 o                         
  -3   2   8        161.09        178.23         7.69 o                         
  -2   2   8        123.37        139.47         5.58 o                         
  -1   2   8          6.11          5.74         2.41 o                         
   0   2   8        804.83        847.44         9.71 o                         
   1   2   8       1210.25       1213.72        12.60 o                         
   2   2   8        531.02        480.00         8.67 o                         
   3   2   8       1005.04       1086.07        12.66 o                         
   4   2   8         19.36         14.82         2.68 o                         
   5   2   8        367.29        407.37         8.95 o                         
   6   2   8         48.55         33.62         3.35 o                         
   7   2   8         21.81         13.20         3.06 o                         
   8   2   8        470.26        462.11        10.87 o                         
   9   2   8        236.04        282.15         9.81 o                         
  10   2   8        484.56        516.24        13.11 o                         
  11   2   8         77.32         83.28         6.36 o                         
  12   2   8          9.11          1.62         5.35 o                         
  13   2   8        119.82         98.54         8.47 o                         
  14   2   8          0.41          2.57         8.67 o                         
  15   2   8          2.91         12.91        14.31 o                         
 -16   3   8          0.05         -2.61        12.66 o                         
 -15   3   8         56.61         74.31        11.34 o                         
 -14   3   8        125.95        121.21        11.23 o                         
 -13   3   8         23.40         13.63         6.37 o                         
 -12   3   8         65.24         51.19         6.15 o                         
 -11   3   8         24.09         21.64         4.94 o                         
 -10   3   8         29.76         28.10         5.27 o                         
  -9   3   8       1231.33       1445.36        18.27 o                         
  -8   3   8        113.52        118.68         7.95 o                         
  -7   3   8        356.11        424.50         9.61 o                         
  -6   3   8         18.85         13.68         3.10 o                         
  -5   3   8         33.61         24.91         2.71 o                         
  -4   3   8         32.83         39.12         3.18 o                         
  -3   3   8         58.34         52.54         3.42 o                         
  -2   3   8        344.33        322.33         6.54 o                         
  -1   3   8        539.58        589.72         7.93 o                         
   0   3   8       1855.95       1834.00        13.78 o                         
   1   3   8        564.13        650.19         9.00 o                         
   2   3   8          0.09          3.10         2.10 o                         
   3   3   8        968.19       1074.13        12.14 o                         
   4   3   8        167.84        156.88         5.93 o                         
   5   3   8          3.60          5.86         2.64 o                         
   6   3   8        104.08         84.76         4.24 o                         
   7   3   8        105.49         89.32         6.81 o                         
   8   3   8        109.98        108.56         5.93 o                         
   9   3   8        235.38        266.73        10.13 o                         
  10   3   8        126.42        111.51         7.17 o                         
  11   3   8         82.45         73.44         8.83 o                         
  12   3   8         57.87         40.86         6.96 o                         
  13   3   8          7.88         -5.71         5.71 o                         
  14   3   8         99.10         79.40        13.62 o                         
 -15   4   8         68.52        104.94        17.66 o                         
 -14   4   8         26.07         46.21         9.61 o                         
 -13   4   8          3.13         -5.78         5.78 o                         
 -12   4   8        120.24         88.97         8.94 o                         
 -11   4   8         25.08         16.71         4.69 o                         
 -10   4   8         57.60         65.05         5.53 o                         
  -9   4   8        139.95        106.78         7.14 o                         
  -8   4   8          2.01          0.27         3.07 o                         
  -7   4   8        373.24        363.05         7.60 o                         
  -6   4   8        712.44        819.39        13.43 o                         
  -5   4   8        629.32        632.35        11.52 o                         
  -4   4   8          9.73         15.26         2.76 o                         
  -3   4   8        130.11        127.60         5.45 o                         
  -2   4   8        574.87        556.17         9.58 o                         
  -1   4   8       1626.66       1862.47        16.55 o                         
   0   4   8       2507.62       2555.59        23.03 o                         
   1   4   8       1712.79       1833.32        17.09 o                         
   2   4   8       3193.19       3197.31        25.64 o                         
   3   4   8       2860.64       2997.19        21.06 o                         
   4   4   8         88.39         76.27         5.09 o                         
   5   4   8        129.62        101.78         4.71 o                         
   6   4   8        149.00         96.98         6.54 o                         
   7   4   8         55.53         32.20         3.47 o                         
   8   4   8       1243.01       1397.34        17.07 o                         
   9   4   8         10.33          6.08         3.36 o                         
  10   4   8         53.89         43.96         5.22 o                         
  11   4   8         63.11         59.20         7.63 o                         
  12   4   8         76.09         64.40         8.84 o                         
  13   4   8         12.98          3.44         8.15 o                         
  14   4   8         63.53         55.58        11.21 o                         
 -15   5   8          6.34         24.72        11.74 o                         
 -14   5   8          9.26         -6.15         8.96 o                         
 -13   5   8          0.02         -6.33         6.33 o                         
 -12   5   8         17.19          8.44         5.97 o                         
 -11   5   8         66.46         62.63         5.53 o                         
 -10   5   8         22.50         12.36         4.45 o                         
  -9   5   8        106.41        109.24         6.83 o                         
  -8   5   8        166.46        145.06         8.13 o                         
  -7   5   8          0.02         -3.05         3.05 o                         
  -6   5   8         32.48         33.36         3.82 o                         
  -5   5   8        220.72        208.40        10.24 o                         
  -4   5   8        102.95         74.49         4.07 o                         
  -3   5   8        339.19        344.68         9.06 o                         
  -2   5   8         39.87         29.54         2.88 o                         
  -1   5   8        811.30        943.07        12.45 o                         
   0   5   8       1724.94       1905.16        20.92 o                         
   1   5   8          0.43         -0.16         2.56 o                         
   2   5   8        281.49        259.22         8.06 o                         
   3   5   8       2613.80       2884.56        24.21 o                         
   4   5   8        765.03        821.32        11.04 o                         
   5   5   8        129.84         92.95         4.66 o                         
   6   5   8          0.07         -0.27         2.40 o                         
   7   5   8          2.25          5.06         3.87 o                         
   8   5   8         27.72         25.03         4.65 o                         
   9   5   8         88.53        102.09         8.94 o                         
  10   5   8          6.69          9.02         6.87 o                         
  11   5   8        128.49         94.42         9.77 o                         
  12   5   8        140.12        117.22         9.80 o                         
  13   5   8          8.22         -7.09         7.74 o                         
  14   5   8          2.67          3.83        10.85 o                         
 -15   6   8         29.43         33.21        13.13 o                         
 -14   6   8          3.07         -6.48        10.49 o                         
 -13   6   8          4.82         -3.28         6.37 o                         
 -12   6   8         10.63          7.46         5.60 o                         
 -11   6   8         15.04         17.48         6.24 o                         
 -10   6   8        219.41        214.65        13.98 o                         
  -9   6   8        473.46        578.62        13.58 o                         
  -8   6   8         19.61         22.74         4.70 o                         
  -7   6   8         40.28         25.32         4.14 o                         
  -6   6   8        208.93        231.00        12.37 o                         
  -5   6   8         46.27         46.04         3.77 o                         
  -4   6   8         49.65         45.71         3.79 o                         
  -3   6   8        141.71        130.80         7.64 o                         
  -2   6   8         50.06         46.42         3.44 o                         
  -1   6   8        903.46        980.70        14.66 o                         
   0   6   8          2.61          6.56         3.33 o                         
   1   6   8        653.07        825.76        14.41 o                         
   2   6   8        688.79        806.87        12.82 o                         
   3   6   8         64.16         58.02         4.25 o                         
   4   6   8        160.36        178.43         5.76 o                         
   5   6   8        204.62        217.61         8.71 o                         
   6   6   8        107.58         77.41         7.13 o                         
   7   6   8        549.94        613.49        14.95 o                         
   8   6   8        460.54        517.44        14.91 o                         
   9   6   8         77.81         81.95         6.76 o                         
  10   6   8        124.59        113.95         9.86 o                         
  11   6   8        163.68        146.65         9.93 o                         
  12   6   8          0.55         -6.32         8.37 o                         
  13   6   8         21.99         16.78         9.47 o                         
  14   6   8          0.03         -6.88        15.60 o                         
 -14   7   8          1.66        -10.69        10.69 o                         
 -13   7   8          3.75         -9.15         9.15 o                         
 -12   7   8          6.65         -1.99         7.82 o                         
 -11   7   8         21.74         23.75         8.04 o                         
 -10   7   8        472.16        574.87        18.08 o                         
  -9   7   8          1.67          1.22         4.34 o                         
  -8   7   8         47.04         29.78         5.23 o                         
  -7   7   8        192.51        138.46         7.69 o                         
  -6   7   8        116.25         98.62         6.07 o                         
  -5   7   8        200.36        239.21         9.52 o                         
  -4   7   8        778.95        824.52        11.12 o                         
  -3   7   8        333.77        343.97         9.70 o                         
  -2   7   8        159.50        134.48         6.19 o                         
  -1   7   8        100.35         84.47         5.61 o                         
   0   7   8         79.46         51.83         4.51 o                         
   1   7   8         49.49         39.32         4.16 o                         
   2   7   8          1.70          0.56         3.08 o                         
   3   7   8         22.24         19.92         3.42 o                         
   4   7   8        447.72        504.35        10.44 o                         
   5   7   8          2.62          1.59         3.03 o                         
   6   7   8        568.05        599.58        18.18 o                         
   7   7   8         30.74         30.20         4.71 o                         
   8   7   8         33.25         31.76         5.36 o                         
   9   7   8          9.73         13.81         7.11 o                         
  10   7   8          2.01         -1.22         5.12 o                         
  11   7   8          2.19         -5.85         5.85 o                         
  12   7   8          3.59         -8.44         8.44 o                         
  13   7   8          0.42         14.12        12.12 o                         
 -14   8   8          2.23         -4.82        14.60 o                         
 -13   8   8          3.87        -12.24        12.24 o                         
 -12   8   8         23.42         25.13         8.49 o                         
 -11   8   8          0.06         -4.35         6.63 o                         
 -10   8   8        266.35        328.82        15.67 o                         
  -9   8   8         19.58         24.77         5.67 o                         
  -8   8   8         94.37         92.35         7.02 o                         
  -7   8   8         91.39         83.90         6.75 o                         
  -6   8   8          8.97          8.63         4.37 o                         
  -5   8   8        185.81        175.47        10.51 o                         
  -4   8   8        150.31        117.82         6.58 o                         
  -3   8   8         98.16         64.27         5.31 o                         
  -2   8   8        184.71        178.49        11.32 o                         
  -1   8   8          5.49         -3.31         3.31 o                         
   0   8   8          0.24          0.32         3.43 o                         
   1   8   8        503.27        550.60        13.26 o                         
   2   8   8          6.90          3.81         3.32 o                         
   3   8   8        661.93        785.19        13.44 o                         
   4   8   8        818.81        899.13        15.06 o                         
   5   8   8         11.77         12.12         2.70 o                         
   6   8   8        520.14        598.48        14.03 o                         
   7   8   8         52.25         44.54         6.05 o                         
   8   8   8         54.00         34.15         6.00 o                         
   9   8   8          8.49         18.06         5.20 o                         
  10   8   8         35.26         19.21         6.78 o                         
  11   8   8         25.70         25.32         8.13 o                         
  12   8   8          0.03          2.13        11.15 o                         
  13   8   8          0.27         -1.67        16.93 o                         
 -13   9   8          6.75         -7.63        10.42 o                         
 -12   9   8         14.22         27.19        10.55 o                         
 -11   9   8          0.94          2.89         6.88 o                         
 -10   9   8         13.70         -5.12         6.17 o                         
  -9   9   8          0.03         -5.84         5.84 o                         
  -8   9   8         96.26         84.74         6.94 o                         
  -7   9   8        355.49        378.87        13.21 o                         
  -6   9   8          9.02         12.12         4.45 o                         
  -5   9   8         59.44         57.22         5.36 o                         
  -4   9   8        250.64        300.34        11.98 o                         
  -3   9   8        227.36        232.51        12.59 o                         
  -2   9   8       2389.40       2703.16        23.47 o                         
  -1   9   8         33.20         32.56         4.54 o                         
   0   9   8        647.88        701.05        15.28 o                         
   1   9   8        391.22        419.53        12.58 o                         
   2   9   8        212.72        217.96        10.53 o                         
   3   9   8        187.79        162.81         9.59 o                         
   4   9   8         63.45         72.99         5.63 o                         
   5   9   8         72.43         56.98         8.15 o                         
   6   9   8         10.82          4.38         3.39 o                         
   7   9   8         15.99         20.25         4.41 o                         
   8   9   8          0.02         -1.80         4.74 o                         
   9   9   8          4.61         -1.66         6.99 o                         
  10   9   8         39.06         35.59         7.51 o                         
  11   9   8         29.02          7.50        14.18 o                         
  12   9   8          0.00         -9.50         9.50 o                         
 -12  10   8         29.51         37.66        11.97 o                         
 -11  10   8         51.74         78.55         9.78 o                         
 -10  10   8          0.33         -6.34         6.34 o                         
  -9  10   8         16.30          5.39         7.62 o                         
  -8  10   8        120.13        122.14         9.79 o                         
  -7  10   8        371.77        431.24        15.06 o                         
  -6  10   8         38.94         29.41         5.20 o                         
  -5  10   8         12.81          5.59         4.23 o                         
  -4  10   8         19.13         15.93         4.71 o                         
  -3  10   8        148.90        105.75         6.99 o                         
  -2  10   8        472.65        502.57        11.18 o                         
  -1  10   8         63.94         47.92         4.73 o                         
   0  10   8        656.75        755.67        17.88 o                         
   1  10   8        423.87        470.65        14.24 o                         
   2  10   8         24.75         19.46         5.10 o                         
   3  10   8         62.53         73.44         6.11 o                         
   4  10   8        279.04        287.77        10.49 o                         
   5  10   8          1.65          7.67         5.62 o                         
   6  10   8         71.14         69.75         6.47 o                         
   7  10   8         37.53         41.55         6.14 o                         
   8  10   8          1.65         -2.82         4.75 o                         
   9  10   8          0.16         -7.29         7.29 o                         
  10  10   8         60.56         86.77        14.66 o                         
  11  10   8          2.18         -9.48         9.48 o                         
 -12  11   8         21.73         29.87        21.16 o                         
 -11  11   8          2.19         -0.18        16.78 o                         
 -10  11   8          8.23         -7.41         9.94 o                         
  -9  11   8          0.28         -7.35         9.07 o                         
  -8  11   8         52.86         45.04         6.89 o                         
  -7  11   8         88.85         80.16         7.79 o                         
  -6  11   8          0.34         -4.65         8.14 o                         
  -5  11   8        157.49        129.50         8.48 o                         
  -4  11   8          1.15          1.45         4.88 o                         
  -3  11   8         21.25         11.39         4.75 o                         
  -2  11   8        366.41        490.71        12.62 o                         
  -1  11   8          0.85          1.07         5.20 o                         
   0  11   8        149.68        145.14         8.41 o                         
   1  11   8          3.17         -0.39         4.04 o                         
   2  11   8          0.08          5.90         4.89 o                         
   3  11   8        126.10        117.65         9.78 o                         
   4  11   8        467.10        546.88        14.96 o                         
   5  11   8         34.56         41.05         7.25 o                         
   6  11   8         11.89          2.32         6.71 o                         
   7  11   8         98.97         75.12        10.47 o                         
   8  11   8         38.71         45.67         7.39 o                         
   9  11   8         49.73         71.03        11.39 o                         
  10  11   8         11.69          5.23        12.78 o                         
 -11  12   8          3.97         -0.57        20.18 o                         
 -10  12   8          0.97         -9.24         9.24 o                         
  -9  12   8         14.45         -9.32         9.32 o                         
  -8  12   8         13.48          0.24        10.02 o                         
  -7  12   8          7.81         -5.05         8.90 o                         
  -6  12   8         52.23         44.09         6.12 o                         
  -5  12   8         16.53          5.45         6.12 o                         
  -4  12   8          0.07         -4.43         4.43 o                         
  -3  12   8          1.88         -3.86         4.96 o                         
  -2  12   8        348.99        423.25        14.52 o                         
  -1  12   8         28.28         22.88         4.27 o                         
   0  12   8         50.42         39.35         5.91 o                         
   1  12   8          7.59          8.35         6.31 o                         
   2  12   8         28.35         31.01         5.32 o                         
   3  12   8         65.67         59.38         8.29 o                         
   4  12   8         55.13         69.14         8.30 o                         
   5  12   8        171.25        203.39        11.99 o                         
   6  12   8          4.56          0.02         8.52 o                         
   7  12   8         10.84          6.06        10.57 o                         
   8  12   8          5.98          3.91         8.93 o                         
   9  12   8         73.16        105.63        15.86 o                         
  -9  13   8         59.12         38.73        19.90 o                         
  -8  13   8         38.16         23.65         9.84 o                         
  -7  13   8          0.70         -7.00         7.00 o                         
  -6  13   8         14.80         -6.69         6.69 o                         
  -5  13   8          0.92         -5.73         5.73 o                         
  -4  13   8         35.46         37.07         6.84 o                         
  -3  13   8          0.08         -5.27         5.27 o                         
  -2  13   8         70.61         67.28         5.81 o                         
  -1  13   8          1.60         -4.29         6.03 o                         
   0  13   8         12.17         16.98         6.29 o                         
   1  13   8          0.12         -5.77         5.77 o                         
   2  13   8         55.44         61.69         6.57 o                         
   3  13   8         15.60          7.14         7.49 o                         
   4  13   8        106.94        113.95         8.34 o                         
   5  13   8         11.42          7.52         8.18 o                         
   6  13   8          1.37         -2.81         9.08 o                         
   7  13   8         11.41         -0.51        11.44 o                         
   8  13   8          0.31          1.62        11.14 o                         
  -8  14   8          5.74        -11.85        15.83 o                         
  -7  14   8         23.50         28.43        19.88 o                         
  -6  14   8          2.11         -1.57        15.14 o                         
  -5  14   8         32.53          6.93         7.20 o                         
  -4  14   8          9.24         -5.37         7.14 o                         
  -3  14   8          7.97         -5.54         5.54 o                         
  -2  14   8         46.44         13.02         7.36 o                         
  -1  14   8         35.89         48.68         7.60 o                         
   0  14   8         18.96         24.72         7.48 o                         
   1  14   8         13.43         -0.46         7.41 o                         
   2  14   8          9.85          2.58         7.22 o                         
   3  14   8          5.55         -1.98         8.07 o                         
   4  14   8          8.20          2.27        12.46 o                         
   5  14   8          1.00         -8.80        11.85 o                         
   6  14   8          2.88         -9.94         9.94 o                         
   7  14   8         44.88         66.87        14.07 o                         
  -6  15   8          0.57         17.53        21.03 o                         
  -5  15   8         22.20          5.80        11.23 o                         
  -4  15   8          0.02         -3.13        12.61 o                         
  -3  15   8         26.59         25.08         9.19 o                         
  -2  15   8          5.16         -6.61         9.09 o                         
  -1  15   8         79.47         79.72        11.27 o                         
   0  15   8         77.46        101.89        11.41 o                         
   1  15   8          4.05         -1.38         8.96 o                         
   2  15   8          5.69         -1.92        10.62 o                         
   3  15   8         22.70         19.36        12.96 o                         
   4  15   8         55.74         62.68        13.84 o                         
   5  15   8         29.98         32.06        12.92 o                         
  -2  16   8          7.30        -14.72        14.72 o                         
  -1  16   8         28.64         11.59        17.75 o                         
   0  16   8         10.41        -10.21        10.21 o                         
   1  16   8          0.03         -0.13        14.46 o                         
 -15   0   9         30.61         10.29        11.42 o                         
 -13   0   9        158.69        200.27        16.86 o                         
 -11   0   9        677.41        784.31        26.08 o                         
  -9   0   9        121.04         98.54         8.69 o                         
  -7   0   9        145.31        118.03         7.93 o                         
  -5   0   9          8.56          4.37         4.06 o                         
  -3   0   9        612.73        609.51        13.49 o                         
  -1   0   9       1318.23       1382.85        20.47 o                         
   1   0   9       4636.71       5113.20        43.83 o                         
   3   0   9        334.62        373.67        11.19 o                         
   5   0   9         65.70         25.39         4.62 o                         
   7   0   9         27.19         19.98         4.96 o                         
   9   0   9         26.62         15.61         5.54 o                         
  11   0   9        114.95         90.15         9.70 o                         
  13   0   9         92.75        107.27        12.74 o                         
 -16   1   9          6.98        -10.74        10.74 o                         
 -15   1   9        151.13        226.88        14.38 o                         
 -14   1   9         49.99         63.73         9.68 o                         
 -13   1   9         14.81          3.81         6.43 o                         
 -12   1   9        141.98        141.85         9.11 o                         
 -11   1   9         65.54         68.19         6.68 o                         
 -10   1   9        162.37        138.73         7.26 o                         
  -9   1   9         92.65         80.13         5.36 o                         
  -8   1   9       1487.79       1607.33        18.31 o                         
  -7   1   9          6.25          4.64         2.95 o                         
  -6   1   9          0.03         -2.56         2.88 o                         
  -5   1   9          2.77          5.12         2.90 o                         
  -4   1   9          0.16          2.67         2.73 o                         
  -3   1   9        117.14        102.39         5.02 o                         
  -2   1   9        328.23        376.08         8.42 o                         
  -1   1   9         77.89         85.62         4.22 o                         
   0   1   9       3970.71       4204.30        25.09 o                         
   1   1   9        118.39        135.45         6.44 o                         
   2   1   9        186.50        157.63         5.77 o                         
   3   1   9        418.24        456.03         8.37 o                         
   4   1   9         37.39         24.81         3.00 o                         
   5   1   9         74.48         61.72         3.90 o                         
   6   1   9        232.85        248.67         8.38 o                         
   7   1   9       1628.92       1732.98        18.84 o                         
   8   1   9         10.06         18.03         3.73 o                         
   9   1   9        340.59        403.00        12.02 o                         
  10   1   9          4.45          4.67         4.37 o                         
  11   1   9         23.48         14.15         5.56 o                         
  12   1   9         21.22         29.46         5.99 o                         
  13   1   9        215.34        204.37        13.61 o                         
  14   1   9         76.88         52.63         9.54 o                         
 -16   2   9          2.42         -6.05        10.31 o                         
 -15   2   9         70.27         72.88        11.72 o                         
 -14   2   9          7.52         -1.25         7.37 o                         
 -13   2   9         30.13         30.81         6.67 o                         
 -12   2   9        217.39        206.31        11.19 o                         
 -11   2   9          5.71         -0.30         4.76 o                         
 -10   2   9        144.40        120.29         8.02 o                         
  -9   2   9        339.43        337.35        10.82 o                         
  -8   2   9         54.57         52.02         4.46 o                         
  -7   2   9        193.48        204.12         7.89 o                         
  -6   2   9          0.26         -0.89         3.07 o                         
  -5   2   9         46.65         37.56         3.77 o                         
  -4   2   9          2.71         -2.46         2.46 o                         
  -3   2   9        296.77        308.25         7.93 o                         
  -2   2   9       2950.27       3022.34        21.11 o                         
  -1   2   9       1687.30       1714.97        16.35 o                         
   0   2   9        816.73        989.33        11.07 o                         
   1   2   9        528.49        585.89         9.58 o                         
   2   2   9        181.80        134.52         6.22 o                         
   3   2   9        523.25        549.56         9.00 o                         
   4   2   9          7.59          1.10         2.37 o                         
   5   2   9        346.26        369.04         9.29 o                         
   6   2   9          4.96          2.46         2.77 o                         
   7   2   9          9.12          5.21         2.87 o                         
   8   2   9        714.47        858.14        14.48 o                         
   9   2   9         51.83         30.49         4.44 o                         
  10   2   9         16.63          7.26         4.19 o                         
  11   2   9        133.78        118.82        11.07 o                         
  12   2   9         38.20         37.66         8.68 o                         
  13   2   9         85.96         95.55         8.49 o                         
  14   2   9         69.26         77.07        11.43 o                         
 -15   3   9         17.78         10.62        12.36 o                         
 -14   3   9          6.10         -7.22         7.22 o                         
 -13   3   9         25.74          3.64         7.05 o                         
 -12   3   9          4.14         -5.21         5.21 o                         
 -11   3   9         63.23         68.41         6.14 o                         
 -10   3   9        109.91        101.75         6.86 o                         
  -9   3   9         68.91         56.95         5.28 o                         
  -8   3   9         18.41          6.12         3.48 o                         
  -7   3   9         24.37         23.62         3.61 o                         
  -6   3   9        375.26        401.13         9.30 o                         
  -5   3   9         46.21         34.34         3.34 o                         
  -4   3   9         24.89         11.40         2.80 o                         
  -3   3   9        287.86        390.24         8.40 o                         
  -2   3   9        110.44         71.70         3.76 o                         
  -1   3   9       1177.66       1202.08        12.06 o                         
   0   3   9         40.27         50.41         2.98 o                         
   1   3   9         21.88         22.39         2.57 o                         
   2   3   9       1058.03       1142.02        12.81 o                         
   3   3   9        155.73        133.57         6.31 o                         
   4   3   9          1.93          4.47         2.43 o                         
   5   3   9        272.41        252.33         7.95 o                         
   6   3   9        925.05        945.62        13.83 o                         
   7   3   9        351.66        375.73         9.71 o                         
   8   3   9         22.93         18.49         3.65 o                         
   9   3   9        151.42        134.14         8.75 o                         
  10   3   9          2.37          1.86         4.11 o                         
  11   3   9        224.38        204.21        13.34 o                         
  12   3   9          2.32         -5.07         5.07 o                         
  13   3   9        267.72        363.64        16.44 o                         
  14   3   9          0.13        -12.54        12.54 o                         
 -15   4   9         20.28         18.63        11.24 o                         
 -14   4   9          0.26         -9.77         9.77 o                         
 -13   4   9         15.70          1.69         7.04 o                         
 -12   4   9         24.45         22.50         5.72 o                         
 -11   4   9         59.91         57.34         6.18 o                         
 -10   4   9          0.11          0.85         4.92 o                         
  -9   4   9        134.28        102.58         6.99 o                         
  -8   4   9        251.43        237.62        14.55 o                         
  -7   4   9        595.91        611.73         9.76 o                         
  -6   4   9         90.99         80.70         4.87 o                         
  -5   4   9         93.79         76.89         6.43 o                         
  -4   4   9        114.26         94.52         4.71 o                         
  -3   4   9         51.13         40.83         3.48 o                         
  -2   4   9        353.43        391.06         8.64 o                         
  -1   4   9        447.72        587.42         9.75 o                         
   0   4   9        759.14        759.24         9.73 o                         
   1   4   9          5.56          5.59         2.98 o                         
   2   4   9        593.91        693.38        12.12 o                         
   3   4   9         16.79         15.16         3.01 o                         
   4   4   9          1.29          0.07         2.27 o                         
   5   4   9        367.47        360.49         8.84 o                         
   6   4   9        182.96        169.82         7.03 o                         
   7   4   9        800.79        856.70        13.63 o                         
   8   4   9       1215.20       1454.41        18.34 o                         
   9   4   9         89.04         64.90         5.88 o                         
  10   4   9          8.64          5.82         4.53 o                         
  11   4   9          5.16         -6.44         7.48 o                         
  12   4   9         71.66         53.62         8.70 o                         
  13   4   9         14.83          0.75         9.15 o                         
  14   4   9          6.50         -8.56        11.92 o                         
 -15   5   9         36.45         52.30        17.69 o                         
 -14   5   9         71.62        124.61        12.47 o                         
 -13   5   9         65.93         62.80        10.11 o                         
 -12   5   9         89.10         75.91         6.52 o                         
 -11   5   9        123.96        108.54         7.68 o                         
 -10   5   9        357.47        440.95        14.20 o                         
  -9   5   9        171.60        157.53         7.69 o                         
  -8   5   9        156.89        159.14         8.70 o                         
  -7   5   9        273.30        318.43        11.00 o                         
  -6   5   9          2.92         -0.19         3.13 o                         
  -5   5   9         85.01         81.02         5.14 o                         
  -4   5   9          8.82         12.70         3.13 o                         
  -3   5   9        248.53        251.17         6.46 o                         
  -2   5   9         71.80         72.34         3.97 o                         
  -1   5   9         99.77         87.90         4.66 o                         
   0   5   9        284.86        270.32         9.28 o                         
   1   5   9        382.47        415.71         9.16 o                         
   2   5   9        283.93        333.09         8.99 o                         
   3   5   9        203.68        219.08         9.00 o                         
   4   5   9        488.29        495.34         8.86 o                         
   5   5   9        504.40        537.73         9.98 o                         
   6   5   9         63.70         45.67         3.91 o                         
   7   5   9        361.96        382.95         8.84 o                         
   8   5   9        338.75        397.81        14.41 o                         
   9   5   9        184.53        170.00        13.88 o                         
  10   5   9         16.34         11.80         5.53 o                         
  11   5   9        139.07        151.28        12.32 o                         
  12   5   9          0.05         -7.29         7.29 o                         
  13   5   9         71.21         61.96        13.04 o                         
  14   5   9         11.17        -10.52        10.97 o                         
 -14   6   9        145.08        236.13        22.82 o                         
 -13   6   9          0.59         -8.44         9.57 o                         
 -12   6   9         12.74          2.10         8.50 o                         
 -11   6   9         25.47          9.86         7.32 o                         
 -10   6   9         29.99         18.14         5.35 o                         
  -9   6   9          1.28          0.80         4.43 o                         
  -8   6   9        346.29        369.24        12.53 o                         
  -7   6   9         41.10         39.58         5.07 o                         
  -6   6   9        403.72        435.82        11.09 o                         
  -5   6   9         34.17         35.09         3.71 o                         
  -4   6   9        235.53        268.55         9.65 o                         
  -3   6   9         10.82         10.20         2.98 o                         
  -2   6   9          1.33          3.62         2.32 o                         
  -1   6   9         84.26         63.95         4.72 o                         
   0   6   9        453.83        494.66        12.16 o                         
   1   6   9        371.21        442.56        11.64 o                         
   2   6   9       1211.95       1343.88        16.81 o                         
   3   6   9        373.67        403.58        10.31 o                         
   4   6   9        297.43        309.14         9.51 o                         
   5   6   9          7.35          8.29         2.42 o                         
   6   6   9         10.32          5.22         2.76 o                         
   7   6   9         57.03         56.09         6.73 o                         
   8   6   9        127.24        134.22         8.35 o                         
   9   6   9          0.25         -4.73         4.73 o                         
  10   6   9         46.50         45.36         6.37 o                         
  11   6   9        121.68        135.79        10.25 o                         
  12   6   9          1.72         -4.25         9.18 o                         
  13   6   9          2.89        -11.07        11.36 o                         
 -14   7   9         45.91         39.19        13.02 o                         
 -13   7   9         72.80         77.45        10.85 o                         
 -12   7   9          0.38         -6.89         6.89 o                         
 -11   7   9         21.66         13.58         6.38 o                         
 -10   7   9         15.07         12.86         5.26 o                         
  -9   7   9        352.66        423.54        13.34 o                         
  -8   7   9          7.79         -2.67         4.38 o                         
  -7   7   9          7.13          3.02         4.40 o                         
  -6   7   9         32.90         27.28         4.53 o                         
  -5   7   9        835.92        931.39        14.08 o                         
  -4   7   9        136.82        122.63         7.03 o                         
  -3   7   9         16.16          8.34         3.19 o                         
  -2   7   9         56.91         50.91         3.95 o                         
  -1   7   9          0.74          2.23         3.31 o                         
   0   7   9        275.86        283.36        10.61 o                         
   1   7   9         62.53         62.10         4.94 o                         
   2   7   9          2.26          7.42         3.51 o                         
   3   7   9        376.42        428.49        11.06 o                         
   4   7   9         25.75         14.74         3.68 o                         
   5   7   9       2065.34       2254.83        21.48 o                         
   6   7   9         28.96         25.93         5.01 o                         
   7   7   9         82.17         75.24         6.73 o                         
   8   7   9         72.02         54.30         6.40 o                         
   9   7   9         16.91         18.87         7.07 o                         
  10   7   9          4.60          1.73         6.30 o                         
  11   7   9         51.07         50.13         7.70 o                         
  12   7   9         78.11         88.41        11.81 o                         
  13   7   9         31.11         21.32        11.83 o                         
 -14   8   9          7.38        -25.72        25.72 o                         
 -13   8   9         15.42         -5.55        13.33 o                         
 -12   8   9          0.40         -1.75         9.78 o                         
 -11   8   9          1.14          0.79         7.06 o                         
 -10   8   9         36.70         20.51         6.71 o                         
  -9   8   9         18.14          5.86         7.14 o                         
  -8   8   9        504.55        596.99        15.84 o                         
  -7   8   9          3.12         -2.02         4.39 o                         
  -6   8   9        352.73        408.07        12.16 o                         
  -5   8   9         51.03         49.93         5.16 o                         
  -4   8   9          0.28          2.07         3.41 o                         
  -3   8   9        126.75        110.17         6.54 o                         
  -2   8   9       1072.33       1174.63        14.13 o                         
  -1   8   9        133.00         97.06         6.61 o                         
   0   8   9        268.38        297.19        11.66 o                         
   1   8   9        394.73        423.53        12.35 o                         
   2   8   9        561.97        597.52        11.99 o                         
   3   8   9       1091.06       1282.17        19.12 o                         
   4   8   9        772.62        913.14        15.80 o                         
   5   8   9        183.82        194.56        12.22 o                         
   6   8   9         20.21         21.70         3.80 o                         
   7   8   9          0.06         -2.60         4.42 o                         
   8   8   9         90.63         95.81         6.69 o                         
   9   8   9        453.91        596.31        18.20 o                         
  10   8   9         21.57          3.70         5.94 o                         
  11   8   9         11.99         16.48        11.41 o                         
  12   8   9         50.02         59.68        12.26 o                         
 -13   9   9        100.93        140.60        21.04 o                         
 -12   9   9          6.23         17.43        13.25 o                         
 -11   9   9          3.50         -2.29         8.07 o                         
 -10   9   9          1.36         -6.82         6.82 o                         
  -9   9   9          2.95         11.98         7.17 o                         
  -8   9   9        170.92        159.71         8.38 o                         
  -7   9   9          1.05         -4.28         4.28 o                         
  -6   9   9         40.48         35.55         5.29 o                         
  -5   9   9         50.90         48.90         5.40 o                         
  -4   9   9          3.20         -1.09         5.13 o                         
  -3   9   9        230.10        224.63        12.29 o                         
  -2   9   9          0.00          8.72         2.86 o                         
  -1   9   9        575.44        676.58        15.68 o                         
   0   9   9        146.14        146.12         9.02 o                         
   1   9   9        792.42        875.40        18.83 o                         
   2   9   9        106.01        113.97         6.99 o                         
   3   9   9         21.69         16.55         4.16 o                         
   4   9   9         45.11         53.56         5.12 o                         
   5   9   9         99.43        105.70         6.32 o                         
   6   9   9        130.25        145.26        11.56 o                         
   7   9   9        104.80        104.84         7.68 o                         
   8   9   9         15.63          8.81         4.40 o                         
   9   9   9         46.14         44.76         7.11 o                         
  10   9   9          0.05          7.24         8.97 o                         
  11   9   9         73.27        112.23        17.63 o                         
  12   9   9          1.74        -11.40        11.40 o                         
 -12  10   9         43.71         24.02        12.59 o                         
 -11  10   9          1.24        -10.52        10.52 o                         
 -10  10   9         20.60         -8.87         8.87 o                         
  -9  10   9         10.76         13.79         6.41 o                         
  -8  10   9         13.32         -3.46         6.04 o                         
  -7  10   9          0.64         -0.21         5.12 o                         
  -6  10   9          0.76         10.51        10.44 o                         
  -5  10   9         77.00         55.47         6.56 o                         
  -4  10   9         36.95         29.37         9.05 o                         
  -3  10   9         24.56         21.16         4.97 o                         
  -2  10   9        429.65        472.62        11.04 o                         
  -1  10   9         40.26         35.91         5.95 o                         
   0  10   9          7.46         -2.11         4.93 o                         
   1  10   9          0.99          9.46         5.59 o                         
   2  10   9         84.77         78.17         7.98 o                         
   3  10   9        173.07        162.97         9.63 o                         
   4  10   9        309.99        352.80        12.01 o                         
   5  10   9          7.94         -3.34         4.23 o                         
   6  10   9          9.33         -0.64         6.07 o                         
   7  10   9          8.58         -3.86         6.94 o                         
   8  10   9         30.83         41.66         8.25 o                         
   9  10   9         40.58         42.17         7.61 o                         
  10  10   9        136.85        148.66        16.95 o                         
  11  10   9          0.06         -9.09        14.48 o                         
 -11  11   9         23.40          0.60        17.72 o                         
 -10  11   9          0.34         -8.00         8.00 o                         
  -9  11   9         14.92         -3.74         9.97 o                         
  -8  11   9         66.51         67.21         7.62 o                         
  -7  11   9          1.20         -6.74         6.74 o                         
  -6  11   9         31.82         26.77         5.69 o                         
  -5  11   9         23.41         32.37         6.47 o                         
  -4  11   9          9.68          3.99         5.27 o                         
  -3  11   9          0.01          4.48         6.69 o                         
  -2  11   9        564.67        704.48        14.47 o                         
  -1  11   9        278.47        382.14        15.09 o                         
   0  11   9          5.92         -2.58         5.13 o                         
   1  11   9         45.89         48.67         6.50 o                         
   2  11   9         92.90        105.27         7.62 o                         
   3  11   9        358.92        455.50        13.47 o                         
   4  11   9          6.81         -2.23         4.96 o                         
   5  11   9         35.40         33.99         7.48 o                         
   6  11   9        146.49        138.88        14.65 o                         
   7  11   9          2.53         -7.70         7.70 o                         
   8  11   9          1.03         -8.97         8.97 o                         
   9  11   9         10.21         -3.43        11.40 o                         
  10  11   9          4.45          8.43        12.53 o                         
 -10  12   9          0.69          8.06        16.32 o                         
  -9  12   9         14.10         12.33        11.55 o                         
  -8  12   9         50.13         38.32         9.47 o                         
  -7  12   9         41.13         26.91         8.67 o                         
  -6  12   9          3.16         -7.07         7.07 o                         
  -5  12   9         46.86         29.41         6.49 o                         
  -4  12   9          5.03          3.40         7.43 o                         
  -3  12   9         95.28         77.30         7.63 o                         
  -2  12   9         21.27         16.34         5.11 o                         
  -1  12   9         29.38         33.84         6.60 o                         
   0  12   9          9.12         -0.78         5.27 o                         
   1  12   9         33.75         34.39         6.39 o                         
   2  12   9        104.87        107.54         9.33 o                         
   3  12   9        146.43        121.04        12.70 o                         
   4  12   9        249.43        262.42        13.41 o                         
   5  12   9         12.14         17.08         8.50 o                         
   6  12   9          4.44         -6.44         8.55 o                         
   7  12   9          5.87          5.77        10.01 o                         
   8  12   9         47.34         72.96        11.61 o                         
   9  12   9          3.56         -3.36        10.89 o                         
  -9  13   9         53.99         31.02        13.02 o                         
  -8  13   9         21.74         16.90        12.24 o                         
  -7  13   9          0.00        -13.06        13.06 o                         
  -6  13   9         11.32         -8.62         8.62 o                         
  -5  13   9          1.04         -6.69         6.69 o                         
  -4  13   9          6.37         -3.30         5.23 o                         
  -3  13   9         13.02          1.69         4.94 o                         
  -2  13   9          6.32         -4.66         4.66 o                         
  -1  13   9          9.03          5.22         7.84 o                         
   0  13   9          9.19          2.48         6.16 o                         
   1  13   9         16.51         12.82         6.34 o                         
   2  13   9          0.15         -3.50         6.14 o                         
   3  13   9         13.21          3.34         6.42 o                         
   4  13   9          8.92          6.66         7.40 o                         
   5  13   9         22.44         34.10         9.50 o                         
   6  13   9          5.48         -0.67         9.14 o                         
   7  13   9         15.84         17.48        12.03 o                         
   8  13   9         22.55         27.36        12.94 o                         
  -7  14   9          1.89        -10.49        12.97 o                         
  -6  14   9         12.01          1.03        14.34 o                         
  -5  14   9         87.03        114.55        11.68 o                         
  -4  14   9         49.55         58.59        15.67 o                         
  -3  14   9          5.33         14.89         8.25 o                         
  -2  14   9         43.43         44.86         9.58 o                         
  -1  14   9         60.69         66.35        10.47 o                         
   0  14   9        107.38        137.99        13.27 o                         
   1  14   9          1.69         -7.68         7.68 o                         
   2  14   9         35.64         52.62        11.80 o                         
   3  14   9          1.06         -8.85         9.89 o                         
   4  14   9         31.53         41.62        12.95 o                         
   5  14   9          4.95          6.14        11.91 o                         
   6  14   9          0.34         -3.14        12.68 o                         
  -5  15   9          0.20          0.34        12.37 o                         
  -4  15   9        142.10        168.41        15.88 o                         
  -3  15   9          4.33         -9.42         9.42 o                         
  -2  15   9         29.66         31.12        11.73 o                         
  -1  15   9          7.94         -9.64         9.64 o                         
   0  15   9         36.31         21.63        10.06 o                         
   1  15   9          0.92        -10.18        10.18 o                         
   2  15   9         29.82         10.32        13.03 o                         
   3  15   9         41.27         54.99        13.16 o                         
   4  15   9          2.04          6.59        11.86 o                         
 -14   0  10          1.93          2.93        11.50 o                         
 -12   0  10         31.17         31.14         9.39 o                         
 -10   0  10       2763.54       2809.73        46.14 o                         
  -8   0  10         40.21         22.71         7.49 o                         
  -6   0  10          0.22         -2.68         4.32 o                         
  -4   0  10        658.17        630.99        15.66 o                         
  -2   0  10        326.48        361.98        12.02 o                         
   0   0  10         24.95         17.08         3.63 o                         
   2   0  10         13.02         15.18         3.78 o                         
   4   0  10          0.15         -2.40         3.54 o                         
   6   0  10       5454.76       5650.25        53.90 o                         
   8   0  10        294.92        303.36        13.23 o                         
  10   0  10         17.20         15.37         6.88 o                         
  12   0  10         70.95         39.46        10.22 o                         
  14   0  10          2.80          1.28        15.36 o                         
 -15   1  10         24.77         21.27        10.37 o                         
 -14   1  10          6.30         -2.96         7.57 o                         
 -13   1  10          8.82         -0.78         6.24 o                         
 -12   1  10         74.92         60.59         8.17 o                         
 -11   1  10         68.71         78.08         7.54 o                         
 -10   1  10         21.85         14.35         5.48 o                         
  -9   1  10        377.41        464.11        12.43 o                         
  -8   1  10        702.53        765.48        13.47 o                         
  -7   1  10         19.75         17.50         3.81 o                         
  -6   1  10         19.41         21.49         3.49 o                         
  -5   1  10         75.20         85.42         5.16 o                         
  -4   1  10          3.89          3.99         2.79 o                         
  -3   1  10        340.40        396.30         9.02 o                         
  -2   1  10         53.71         56.09         3.71 o                         
  -1   1  10        135.67        115.78         5.95 o                         
   0   1  10        183.93        187.65         6.46 o                         
   1   1  10        186.66        215.36         7.24 o                         
   2   1  10          3.37         -1.62         2.27 o                         
   3   1  10         28.64         21.10         3.16 o                         
   4   1  10         54.45         42.66         3.87 o                         
   5   1  10        839.76        846.98        13.25 o                         
   6   1  10        371.36        412.25        10.17 o                         
   7   1  10        572.25        549.71        12.07 o                         
   8   1  10          4.15          3.51         3.28 o                         
   9   1  10          1.06          0.21         4.17 o                         
  10   1  10         50.19         37.69         5.50 o                         
  11   1  10          2.21         -4.37         5.07 o                         
  12   1  10          1.29         -5.09         5.67 o                         
  13   1  10         73.47        105.75        11.57 o                         
  14   1  10          4.02         -4.38        10.07 o                         
 -15   2  10         13.88         14.62        10.60 o                         
 -14   2  10          8.47         -4.79         8.71 o                         
 -13   2  10          0.35         -6.40         6.40 o                         
 -12   2  10        164.30        161.63        12.08 o                         
 -11   2  10        391.84        422.70        15.99 o                         
 -10   2  10        165.67        149.76         8.46 o                         
  -9   2  10        297.80        210.23        10.54 o                         
  -8   2  10        131.19        115.80         7.95 o                         
  -7   2  10        258.09        253.95        12.80 o                         
  -6   2  10          7.92         12.88         3.26 o                         
  -5   2  10        417.90        428.50         9.76 o                         
  -4   2  10        108.86         77.98         4.24 o                         
  -3   2  10         33.06         24.75         3.32 o                         
  -2   2  10         12.84         12.63         2.57 o                         
  -1   2  10         56.92         43.34         3.24 o                         
   0   2  10         36.77         45.30         3.29 o                         
   1   2  10       1785.46       1969.56        17.95 o                         
   2   2  10        176.99        218.40         7.83 o                         
   3   2  10        124.98        124.52         6.30 o                         
   4   2  10         64.88         45.04         3.89 o                         
   5   2  10         27.63         21.11         3.20 o                         
   6   2  10        299.57        287.66         9.47 o                         
   7   2  10        436.36        459.24        11.27 o                         
   8   2  10        624.64        652.80        12.73 o                         
   9   2  10         30.72         27.42         4.50 o                         
  10   2  10         15.68          1.91         4.49 o                         
  11   2  10         36.09         37.19         6.45 o                         
  12   2  10          1.11         -5.92         5.92 o                         
  13   2  10          4.32         -7.03         7.67 o                         
  14   2  10         20.51         27.14        12.29 o                         
 -15   3  10          4.19         -9.47         9.47 o                         
 -14   3  10        156.21        192.67        16.18 o                         
 -13   3  10         38.02         30.11         6.69 o                         
 -12   3  10          7.14          0.11         5.53 o                         
 -11   3  10         10.78          1.21         5.07 o                         
 -10   3  10        155.26        169.23         9.91 o                         
  -9   3  10        230.88        169.66         9.27 o                         
  -8   3  10        147.94        132.47         6.57 o                         
  -7   3  10         14.91         13.00         3.58 o                         
  -6   3  10        268.94        261.90         7.80 o                         
  -5   3  10        159.13        142.39         8.76 o                         
  -4   3  10         22.22         24.61         3.21 o                         
  -3   3  10         42.97         46.06         3.69 o                         
  -2   3  10         15.21         12.16         2.68 o                         
  -1   3  10        509.65        496.08         9.07 o                         
   0   3  10          5.15          3.67         2.18 o                         
   1   3  10        665.80        707.01        10.46 o                         
   2   3  10       1008.83       1011.96        12.64 o                         
   3   3  10        765.05        832.94        11.99 o                         
   4   3  10         74.91         61.49         3.73 o                         
   5   3  10       1046.94       1067.24        14.56 o                         
   6   3  10        344.91        355.53         9.73 o                         
   7   3  10         29.46         17.69         3.55 o                         
   8   3  10          2.79         -3.70         3.70 o                         
   9   3  10         11.51         10.94         5.00 o                         
  10   3  10         44.84         41.86         5.53 o                         
  11   3  10         48.62         29.34         6.84 o                         
  12   3  10        248.53        240.75        15.85 o                         
  13   3  10          0.48          5.40        14.96 o                         
  14   3  10         68.82         61.52        14.15 o                         
 -15   4  10          0.97        -10.02        10.02 o                         
 -14   4  10          0.17          2.89         9.77 o                         
 -13   4  10          1.12         -7.36         8.61 o                         
 -12   4  10         23.05          9.68         6.58 o                         
 -11   4  10          4.55          4.68         5.27 o                         
 -10   4  10          1.07         -2.86         4.55 o                         
  -9   4  10         24.66         14.76         4.06 o                         
  -8   4  10        325.83        335.67        11.89 o                         
  -7   4  10        140.15        101.02         7.02 o                         
  -6   4  10        470.37        492.73         9.98 o                         
  -5   4  10        261.31        301.64         7.57 o                         
  -4   4  10         22.64         17.16         3.44 o                         
  -3   4  10        746.95        814.97        11.24 o                         
  -2   4  10        291.01        288.70         8.24 o                         
  -1   4  10        109.57        111.07         6.01 o                         
   0   4  10         24.29         21.07         2.15 o                         
   1   4  10         57.89         42.33         3.98 o                         
   2   4  10       1436.38       1574.72        14.99 o                         
   3   4  10        299.70        329.30         7.87 o                         
   4   4  10        800.03        821.63        11.18 o                         
   5   4  10       1784.22       1872.28        19.19 o                         
   6   4  10        542.50        553.44        11.43 o                         
   7   4  10       1809.64       2020.19        21.21 o                         
   8   4  10          7.09          3.44         6.14 o                         
   9   4  10         81.76         67.82         6.47 o                         
  10   4  10         36.13         34.04         5.96 o                         
  11   4  10         13.63          8.70         5.77 o                         
  12   4  10          0.37         -4.84         8.32 o                         
  13   4  10          8.30         -4.88         9.37 o                         
 -15   5  10         30.36         31.40        12.71 o                         
 -14   5  10          5.03         -5.09        10.15 o                         
 -13   5  10         47.54         43.10        11.29 o                         
 -12   5  10         22.89         12.00         5.40 o                         
 -11   5  10          0.03         -5.54         5.54 o                         
 -10   5  10         95.47         70.96         7.53 o                         
  -9   5  10         82.32         75.79         6.25 o                         
  -8   5  10         14.29         14.66         4.95 o                         
  -7   5  10          0.41         -2.22         4.03 o                         
  -6   5  10         92.73         86.88         5.41 o                         
  -5   5  10         22.01         21.23         3.59 o                         
  -4   5  10         78.44         60.58         4.17 o                         
  -3   5  10         12.43          7.23         2.80 o                         
  -2   5  10        242.23        262.09         7.93 o                         
  -1   5  10        971.48       1014.75        12.09 o                         
   0   5  10        283.75        325.88        10.44 o                         
   1   5  10         62.61         50.40         4.04 o                         
   2   5  10         15.52         11.06         3.29 o                         
   3   5  10         17.88         12.52         3.59 o                         
   4   5  10          0.14         -0.51         2.32 o                         
   5   5  10         41.83         35.96         3.34 o                         
   6   5  10        100.37         88.86         5.28 o                         
   7   5  10        289.96        352.71        10.41 o                         
   8   5  10         15.77          8.88         4.12 o                         
   9   5  10         69.88         50.13         6.57 o                         
  10   5  10         50.72         51.80         6.86 o                         
  11   5  10         23.04         11.54         6.44 o                         
  12   5  10         77.15         67.43        13.63 o                         
  13   5  10          1.11         -9.11         9.11 o                         
 -14   6  10         12.93         21.95        14.07 o                         
 -13   6  10         39.75         36.95        11.47 o                         
 -12   6  10         12.44         -7.42         7.42 o                         
 -11   6  10        155.87        138.56         9.10 o                         
 -10   6  10          7.81         -2.83         5.22 o                         
  -9   6  10         10.96          1.68         4.59 o                         
  -8   6  10         12.75          7.96         4.66 o                         
  -7   6  10         19.67          2.70         5.65 o                         
  -6   6  10         12.88          7.04         3.75 o                         
  -5   6  10          9.01          7.75         3.40 o                         
  -4   6  10         38.37         42.71         5.21 o                         
  -3   6  10          0.16          0.21         2.35 o                         
  -2   6  10         26.60         19.57         2.87 o                         
  -1   6  10          8.60          6.94         3.43 o                         
   0   6  10        298.95        342.85        11.01 o                         
   1   6  10         80.19         68.99         5.49 o                         
   2   6  10         13.02         10.82         3.43 o                         
   3   6  10         54.98         43.26         4.27 o                         
   4   6  10        587.67        695.45        13.61 o                         
   5   6  10          0.31         -1.94         2.90 o                         
   6   6  10        488.71        527.85        10.75 o                         
   7   6  10          6.20         -3.00         3.00 o                         
   8   6  10          4.71          1.32         4.67 o                         
   9   6  10        213.96        167.36        17.79 o                         
  10   6  10         10.20         20.30         5.70 o                         
  11   6  10         76.61         76.20         8.21 o                         
  12   6  10         14.83          1.55         8.09 o                         
  13   6  10          2.67        -10.60        10.60 o                         
 -14   7  10          0.11        -11.60        11.60 o                         
 -13   7  10         30.88         20.26        11.48 o                         
 -12   7  10          0.76         -8.82         8.82 o                         
 -11   7  10         31.26         28.01        11.91 o                         
 -10   7  10         87.74         58.54         7.75 o                         
  -9   7  10        214.62        159.57         9.44 o                         
  -8   7  10         89.28         91.63         7.24 o                         
  -7   7  10        154.21        138.41         8.27 o                         
  -6   7  10         22.53          5.23         4.53 o                         
  -5   7  10         12.19         12.35         4.05 o                         
  -4   7  10         88.23         65.08         4.91 o                         
  -3   7  10         34.88         32.42         3.70 o                         
  -2   7  10        152.42        147.57         6.00 o                         
  -1   7  10         13.45          9.87         3.91 o                         
   0   7  10        236.26        272.18        11.50 o                         
   1   7  10        161.47        152.00         8.45 o                         
   2   7  10        189.91        197.46         8.24 o                         
   3   7  10         58.47         55.95         5.09 o                         
   4   7  10       1245.67       1443.51        20.61 o                         
   5   7  10        396.71        434.88        11.83 o                         
   6   7  10          5.39          4.65         2.62 o                         
   7   7  10          0.45          3.15         4.33 o                         
   8   7  10        294.93        394.44        14.83 o                         
   9   7  10         29.18         35.57         6.63 o                         
  10   7  10         70.58         76.29         8.13 o                         
  11   7  10         28.13         40.84        11.78 o                         
  12   7  10         18.14         15.95         9.92 o                         
 -13   8  10          7.39         -2.90        11.38 o                         
 -12   8  10          0.43         -8.29         9.09 o                         
 -11   8  10         11.64         -1.04         8.26 o                         
 -10   8  10         40.89         24.16         7.38 o                         
  -9   8  10          8.12         -5.64         5.64 o                         
  -8   8  10         73.13         69.90         6.47 o                         
  -7   8  10        294.68        309.25        12.86 o                         
  -6   8  10         65.36         54.27         5.35 o                         
  -5   8  10         20.26         16.89         4.92 o                         
  -4   8  10          1.06          0.72         3.87 o                         
  -3   8  10         70.76         55.28         4.60 o                         
  -2   8  10        159.57        146.24         8.14 o                         
  -1   8  10         63.76         66.17         5.77 o                         
   0   8  10        527.28        599.49        14.76 o                         
   1   8  10         18.13         21.81         4.93 o                         
   2   8  10         73.77         64.24         6.48 o                         
   3   8  10        933.79       1062.26        17.83 o                         
   4   8  10        858.54       1000.05        17.08 o                         
   5   8  10         23.27         20.63         4.01 o                         
   6   8  10         35.91         40.13         7.11 o                         
   7   8  10         24.61         24.95         5.64 o                         
   8   8  10        435.85        540.18        16.33 o                         
   9   8  10        137.11        128.45        15.65 o                         
  10   8  10        109.55        122.82        10.23 o                         
  11   8  10         78.67         89.75        13.16 o                         
  12   8  10          0.19         -6.36        11.36 o                         
 -13   9  10          3.42        -11.36        11.36 o                         
 -12   9  10          1.12         13.10        14.91 o                         
 -11   9  10          7.13          3.36         9.85 o                         
 -10   9  10         22.29         -3.35         9.01 o                         
  -9   9  10         24.12         19.87         6.39 o                         
  -8   9  10         62.49         40.26         5.96 o                         
  -7   9  10        153.76        118.96         8.26 o                         
  -6   9  10        309.78        264.99        21.80 o                         
  -5   9  10         22.65         21.21         5.55 o                         
  -4   9  10          8.28          5.91         4.43 o                         
  -3   9  10         29.40         25.66         4.93 o                         
  -2   9  10          2.56         -2.45         4.24 o                         
  -1   9  10          0.50          6.79         5.14 o                         
   0   9  10        447.95        533.35        15.73 o                         
   1   9  10         64.32         62.12         6.52 o                         
   2   9  10        431.61        526.21        15.77 o                         
   3   9  10         83.50         71.70         6.06 o                         
   4   9  10         78.32         70.08         5.87 o                         
   5   9  10         51.37         50.16         5.02 o                         
   6   9  10          1.45         -5.95         5.95 o                         
   7   9  10        147.88        150.33        11.02 o                         
   8   9  10         86.55         85.33         6.21 o                         
   9   9  10         85.80         89.39        12.66 o                         
  10   9  10        207.23        262.76        19.23 o                         
  11   9  10          5.10         -4.60        13.40 o                         
 -12  10  10         25.36        -14.27        14.52 o                         
 -11  10  10          0.40         -1.72        12.57 o                         
 -10  10  10         18.73         21.14        12.56 o                         
  -9  10  10        122.89         93.16        11.88 o                         
  -8  10  10          7.54          1.38         6.38 o                         
  -7  10  10         98.70        101.84        10.69 o                         
  -6  10  10          0.99         -5.74         5.74 o                         
  -5  10  10        163.27        143.10         9.70 o                         
  -4  10  10        199.17        173.23         9.59 o                         
  -3  10  10          0.16         -4.40         4.40 o                         
  -2  10  10          3.56         -4.72         4.72 o                         
  -1  10  10         51.41         58.72         7.24 o                         
   0  10  10          0.05         -2.77         5.37 o                         
   1  10  10        340.54        424.57        15.34 o                         
   2  10  10         31.82         45.42         6.34 o                         
   3  10  10        150.94        126.90         7.59 o                         
   4  10  10          1.52         -4.00         4.00 o                         
   5  10  10         78.70         69.96         8.07 o                         
   6  10  10          2.05          9.04         6.62 o                         
   7  10  10         15.95         11.41         7.30 o                         
   8  10  10          3.33         -6.72         8.56 o                         
   9  10  10         92.54        132.84        11.44 o                         
  10  10  10          0.26         -3.37        10.66 o                         
 -11  11  10        123.02        160.54        16.27 o                         
 -10  11  10          9.89          4.06        10.19 o                         
  -9  11  10         37.82         56.64        11.54 o                         
  -8  11  10         18.66         10.36         8.03 o                         
  -7  11  10          1.81         -0.95         6.40 o                         
  -6  11  10         17.84          8.43         6.10 o                         
  -5  11  10          0.73         -6.10         6.10 o                         
  -4  11  10         87.66         70.37         6.71 o                         
  -3  11  10        210.62        242.75        10.44 o                         
  -2  11  10         51.63         43.84         8.65 o                         
  -1  11  10        174.49        160.53        14.36 o                         
   0  11  10        128.10        106.45         8.18 o                         
   1  11  10          9.01          3.93         6.63 o                         
   2  11  10         50.39         45.39         6.91 o                         
   3  11  10         43.95         36.65         6.89 o                         
   4  11  10        193.24        213.30        10.68 o                         
   5  11  10          4.48         -4.14         4.14 o                         
   6  11  10          3.86         -3.87         7.65 o                         
   7  11  10         18.34          6.69         8.96 o                         
   8  11  10         36.92         58.17        10.10 o                         
   9  11  10         56.29         60.06        11.77 o                         
 -10  12  10         31.07         28.82        15.46 o                         
  -9  12  10         23.87         29.96        14.23 o                         
  -8  12  10          2.26         -6.72        10.00 o                         
  -7  12  10         21.64         14.57         7.99 o                         
  -6  12  10          0.94         -5.91         5.91 o                         
  -5  12  10          0.19         -4.88         6.59 o                         
  -4  12  10         10.64          3.08         6.86 o                         
  -3  12  10          0.29         -4.10         4.10 o                         
  -2  12  10         25.50         14.24         6.64 o                         
  -1  12  10          0.39          1.60         6.18 o                         
   0  12  10         72.11         72.25         7.57 o                         
   1  12  10          2.62         -1.72         6.81 o                         
   2  12  10        132.69        131.66        10.97 o                         
   3  12  10         84.52        107.30        11.29 o                         
   4  12  10         92.94        102.17         9.23 o                         
   5  12  10          0.04         -7.99         7.99 o                         
   6  12  10         15.45         -0.79         9.07 o                         
   7  12  10         12.33          3.42         9.10 o                         
   8  12  10         10.83          5.16        10.09 o                         
  -8  13  10          2.87        -11.68        15.63 o                         
  -7  13  10         72.23         39.75        11.29 o                         
  -6  13  10         57.09         52.91        12.84 o                         
  -5  13  10        114.31        125.66        14.52 o                         
  -4  13  10          2.39         -5.20        10.47 o                         
  -3  13  10        105.13         92.74         8.09 o                         
  -2  13  10         26.84         19.99         8.79 o                         
  -1  13  10          2.86         -7.59         7.59 o                         
   0  13  10          9.64         -5.63         8.03 o                         
   1  13  10         31.11         36.83         7.61 o                         
   2  13  10         66.29         63.02         8.99 o                         
   3  13  10          3.27         -3.84         7.44 o                         
   4  13  10         57.12         70.15        13.27 o                         
   5  13  10         16.01         28.23        12.81 o                         
   6  13  10          1.93         -2.02        11.64 o                         
   7  13  10          1.54         -2.34         9.31 o                         
  -7  14  10          0.05        -13.16        13.16 o                         
  -6  14  10         74.88         77.66        13.98 o                         
  -5  14  10          0.26         19.29        13.67 o                         
  -4  14  10         15.73          2.77         8.23 o                         
  -3  14  10          0.00         -3.35        11.01 o                         
  -2  14  10         33.67         30.70        19.46 o                         
  -1  14  10         68.78         74.74         9.90 o                         
   0  14  10         61.53         49.36        12.44 o                         
   1  14  10          4.96         -3.73         9.77 o                         
   2  14  10          0.25        -10.87        11.77 o                         
   3  14  10        135.42        192.50        18.96 o                         
   4  14  10         48.53         53.10        15.11 o                         
   5  14  10          0.03         -9.76        11.71 o                         
  -4  15  10          0.20        -10.03        10.03 o                         
  -3  15  10          0.57        -17.38        17.38 o                         
  -2  15  10         14.83         28.11        13.90 o                         
  -1  15  10          0.05         27.00        32.57 o                         
   0  15  10          0.38        -13.36        13.36 o                         
   1  15  10          8.31        -10.50        11.29 o                         
   2  15  10          0.42        -15.07        15.07 o                         
   3  15  10         56.91         65.67        24.01 o                         
 -15   0  11         23.31         11.29        20.04 o                         
 -13   0  11          2.76         -9.91         9.91 o                         
 -11   0  11        392.32        517.09        22.92 o                         
  -9   0  11        368.45        434.78        22.70 o                         
  -7   0  11       2330.58       2503.82        34.57 o                         
  -5   0  11        321.68        355.90        13.47 o                         
  -3   0  11       1485.48       1597.33        24.52 o                         
  -1   0  11         45.30         32.45         4.53 o                         
   1   0  11        154.28        173.80        11.75 o                         
   3   0  11        137.32        104.50         6.89 o                         
   5   0  11       1702.02       1793.35        28.08 o                         
   7   0  11          3.16         -4.53         4.53 o                         
   9   0  11        591.80        659.84        22.52 o                         
  11   0  11          5.49          2.84         7.11 o                         
  13   0  11         31.23         36.69        14.20 o                         
 -15   1  11          2.74        -10.70        10.70 o                         
 -14   1  11          0.00         -8.83         8.83 o                         
 -13   1  11          6.95         -2.48         6.52 o                         
 -12   1  11          0.21         -5.65         5.65 o                         
 -11   1  11         25.08         11.51         5.74 o                         
 -10   1  11        504.30        634.84        16.77 o                         
  -9   1  11         36.10         25.20         5.02 o                         
  -8   1  11         60.36         55.66         5.07 o                         
  -7   1  11         69.81         63.97         4.93 o                         
  -6   1  11          1.86          3.04         3.23 o                         
  -5   1  11          2.16         -1.03         2.94 o                         
  -4   1  11        177.27        218.29         7.49 o                         
  -3   1  11         23.09         20.56         3.22 o                         
  -2   1  11         66.14         74.45         5.10 o                         
  -1   1  11        130.42        105.80         5.32 o                         
   0   1  11         44.57         44.62         3.40 o                         
   1   1  11        139.71        181.94         7.23 o                         
   2   1  11        568.98        627.90        11.14 o                         
   3   1  11         14.87          8.79         2.93 o                         
   4   1  11         34.12         26.08         3.06 o                         
   5   1  11         47.76         30.87         3.93 o                         
   6   1  11         85.87         65.82         4.66 o                         
   7   1  11        668.74        650.34        13.47 o                         
   8   1  11         58.96         39.25         4.22 o                         
   9   1  11        193.37        169.37         8.80 o                         
  10   1  11         86.31         82.17         6.97 o                         
  11   1  11         13.17          6.46         5.87 o                         
  12   1  11          2.61         -6.32         6.32 o                         
  13   1  11         14.85          6.56         7.87 o                         
 -15   2  11          1.12         -8.66         8.66 o                         
 -14   2  11         12.65          5.65        11.38 o                         
 -13   2  11          0.17         -6.70         6.70 o                         
 -12   2  11        123.16        125.14        10.16 o                         
 -11   2  11        145.95        139.35        12.83 o                         
 -10   2  11         92.05         64.66         6.90 o                         
  -9   2  11        456.53        472.93        12.76 o                         
  -8   2  11        181.16        148.86         8.93 o                         
  -7   2  11        198.15        171.54         9.81 o                         
  -6   2  11        110.52         94.25         6.45 o                         
  -5   2  11        226.27        282.53         8.90 o                         
  -4   2  11         41.27         31.62         3.51 o                         
  -3   2  11        857.75        868.54        13.22 o                         
  -2   2  11         99.77         62.22         4.23 o                         
  -1   2  11          0.48         -0.57         2.52 o                         
   0   2  11        322.33        300.78         7.81 o                         
   1   2  11        583.47        591.95        10.50 o                         
   2   2  11         25.78         18.27         3.02 o                         
   3   2  11        257.78        286.22         8.43 o                         
   4   2  11        243.80        286.12         8.14 o                         
   5   2  11         44.56         35.96         4.37 o                         
   6   2  11       1020.40       1121.46        16.27 o                         
   7   2  11         77.73         53.01         4.72 o                         
   8   2  11        251.01        263.89         9.05 o                         
   9   2  11        290.27        341.87        12.51 o                         
  10   2  11         40.39         24.79         6.51 o                         
  11   2  11         12.17          1.95         5.75 o                         
  12   2  11          0.19          5.55         6.63 o                         
  13   2  11         20.85         43.02        11.79 o                         
 -15   3  11          9.33         10.58        12.10 o                         
 -14   3  11        106.34        127.64        10.75 o                         
 -13   3  11         17.60         12.23         6.41 o                         
 -12   3  11          2.21         -6.84         6.84 o                         
 -11   3  11         18.83         -2.62         5.55 o                         
 -10   3  11         70.75         34.60         6.21 o                         
  -9   3  11        156.57        116.84         6.61 o                         
  -8   3  11         56.30         50.55         5.57 o                         
  -7   3  11         20.21          9.57         3.62 o                         
  -6   3  11          8.31          8.03         3.39 o                         
  -5   3  11        562.80        630.48        11.63 o                         
  -4   3  11        163.43        186.29         7.50 o                         
  -3   3  11         34.94         30.39         3.43 o                         
  -2   3  11         84.32         69.51         4.11 o                         
  -1   3  11        107.87         93.43         5.02 o                         
   0   3  11        697.48        710.35        10.93 o                         
   1   3  11        510.14        600.81        10.20 o                         
   2   3  11          2.73          2.34         2.40 o                         
   3   3  11         54.76         42.21         4.86 o                         
   4   3  11          2.58          1.12         3.01 o                         
   5   3  11        626.32        651.72        11.89 o                         
   6   3  11        642.71        628.88        12.78 o                         
   7   3  11       1049.08       1233.83        17.56 o                         
   8   3  11        213.99        189.55        10.33 o                         
   9   3  11         41.41         34.36         5.30 o                         
  10   3  11          5.02          7.47         5.32 o                         
  11   3  11         13.74         -0.98         6.25 o                         
  12   3  11          0.82          1.76         6.55 o                         
  13   3  11         48.46         72.76        11.79 o                         
 -15   4  11          3.83         -9.73        10.85 o                         
 -14   4  11          0.71        -10.80        10.80 o                         
 -13   4  11        114.93        134.32         9.86 o                         
 -12   4  11          2.70         -5.60         5.60 o                         
 -11   4  11         43.54         31.06         6.09 o                         
 -10   4  11        129.76        130.45         9.52 o                         
  -9   4  11        353.16        353.63        14.45 o                         
  -8   4  11         15.06         10.31         4.16 o                         
  -7   4  11         10.73          3.76         3.88 o                         
  -6   4  11          1.93         -3.08         3.08 o                         
  -5   4  11         50.33         50.60         4.61 o                         
  -4   4  11        337.52        402.45         9.21 o                         
  -3   4  11        284.47        314.57         8.10 o                         
  -2   4  11         17.86         13.16         2.52 o                         
  -1   4  11        913.82        976.56        11.02 o                         
   0   4  11         31.95         19.50         2.80 o                         
   1   4  11        474.16        478.91         8.51 o                         
   2   4  11          2.72          2.50         2.22 o                         
   3   4  11         20.81         15.84         2.73 o                         
   4   4  11       2069.67       2159.45        20.67 o                         
   5   4  11         62.47         57.99         4.96 o                         
   6   4  11         76.18         62.40         4.56 o                         
   7   4  11        107.29        102.19         7.81 o                         
   8   4  11          0.02         -3.72         3.72 o                         
   9   4  11         21.85          9.31         4.65 o                         
  10   4  11         27.67         18.12         5.22 o                         
  11   4  11          0.15         -6.80         6.80 o                         
  12   4  11         37.85         26.72         9.31 o                         
  13   4  11         31.66         20.67         9.31 o                         
 -14   5  11         79.43        108.71        23.46 o                         
 -13   5  11         17.28         12.67        13.83 o                         
 -12   5  11         94.62         69.92         8.61 o                         
 -11   5  11          2.32         -5.95         5.95 o                         
 -10   5  11         57.56         50.84         7.09 o                         
  -9   5  11          0.12         -3.54         4.69 o                         
  -8   5  11         34.66         32.92         5.84 o                         
  -7   5  11         14.51          9.74         4.58 o                         
  -6   5  11         16.53         11.23         3.73 o                         
  -5   5  11        275.16        305.62         9.57 o                         
  -4   5  11        151.12        125.14         7.39 o                         
  -3   5  11         58.29         39.16         3.46 o                         
  -2   5  11          4.94          7.70         2.65 o                         
  -1   5  11        241.62        247.88         7.35 o                         
   0   5  11        649.90        670.20        14.30 o                         
   1   5  11          3.11          5.40         3.36 o                         
   2   5  11          4.67         -2.49         3.56 o                         
   3   5  11        474.55        525.27        12.33 o                         
   4   5  11         38.42         23.94         3.15 o                         
   5   5  11          2.08          4.02         2.63 o                         
   6   5  11        469.16        530.58        12.11 o                         
   7   5  11        448.87        520.09        11.98 o                         
   8   5  11        145.20        151.54         7.25 o                         
   9   5  11         34.69         43.82         5.50 o                         
  10   5  11         72.79         77.75         9.54 o                         
  11   5  11          1.90         -6.37         6.37 o                         
  12   5  11         26.18         20.63         9.84 o                         
  13   5  11         24.46         -7.84        10.17 o                         
 -14   6  11          2.25         -5.20        10.91 o                         
 -13   6  11         61.98         24.75        11.37 o                         
 -12   6  11         10.80         -9.92        11.43 o                         
 -11   6  11         16.41         10.13         7.19 o                         
 -10   6  11          7.07          3.74         5.55 o                         
  -9   6  11         22.98         11.00         5.08 o                         
  -8   6  11        400.07        404.03        13.59 o                         
  -7   6  11        113.99        113.98         7.39 o                         
  -6   6  11          5.59          1.98         4.10 o                         
  -5   6  11        187.12        210.41         7.75 o                         
  -4   6  11         49.23         37.86         4.26 o                         
  -3   6  11          6.72         11.31         3.42 o                         
  -2   6  11        146.47        108.25         5.76 o                         
  -1   6  11        210.66        155.77         9.59 o                         
   0   6  11         62.13         53.17         4.93 o                         
   1   6  11        118.43        120.95         8.53 o                         
   2   6  11          2.21          0.35         3.48 o                         
   3   6  11         24.56         21.75         4.27 o                         
   4   6  11        802.67        903.22        17.02 o                         
   5   6  11        575.35        607.14        14.77 o                         
   6   6  11         50.98         41.84         3.86 o                         
   7   6  11          3.24          5.74         3.91 o                         
   8   6  11        356.45        400.61        14.35 o                         
   9   6  11        158.81        152.11        11.02 o                         
  10   6  11          5.01         10.63         8.28 o                         
  11   6  11          8.63         27.38         7.76 o                         
  12   6  11         33.37         22.87        10.29 o                         
 -13   7  11         13.69        -11.86        11.86 o                         
 -12   7  11          1.55         -8.88         8.88 o                         
 -11   7  11         34.01         26.38         6.59 o                         
 -10   7  11          9.83          9.37         7.49 o                         
  -9   7  11          0.01         -5.36         5.36 o                         
  -8   7  11         89.49         59.97         6.68 o                         
  -7   7  11        218.15        189.45        12.03 o                         
  -6   7  11         47.08         40.41         4.99 o                         
  -5   7  11          0.58         -2.65         4.14 o                         
  -4   7  11          1.93         -0.87         3.82 o                         
  -3   7  11          1.61          1.29         2.70 o                         
  -2   7  11          0.01          1.14         4.27 o                         
  -1   7  11        202.03        173.46         9.29 o                         
   0   7  11        341.37        371.99        12.26 o                         
   1   7  11        273.30        296.39        12.52 o                         
   2   7  11         14.20         13.72         4.93 o                         
   3   7  11        381.28        400.48        12.00 o                         
   4   7  11        173.07        204.58         9.97 o                         
   5   7  11         23.21         29.39         5.76 o                         
   6   7  11        171.89        180.51         8.81 o                         
   7   7  11        274.64        315.03        12.30 o                         
   8   7  11         33.60         27.39         6.20 o                         
   9   7  11         28.58         16.08         6.26 o                         
  10   7  11         13.23         14.82         7.61 o                         
  11   7  11         10.99         -8.91         8.91 o                         
  12   7  11          0.05         -9.35         9.35 o                         
 -13   8  11         40.78         53.97        15.35 o                         
 -12   8  11          0.55         -9.95        10.01 o                         
 -11   8  11        115.04        126.84        14.30 o                         
 -10   8  11         51.86         57.99         8.26 o                         
  -9   8  11         19.75         39.90         9.86 o                         
  -8   8  11          8.45         -2.39         5.43 o                         
  -7   8  11        121.27        111.71         9.24 o                         
  -6   8  11          0.02         -3.74         4.87 o                         
  -5   8  11         15.72         13.31         4.68 o                         
  -4   8  11         35.59         29.27         5.00 o                         
  -3   8  11         87.39         59.00         6.40 o                         
  -2   8  11        341.13        327.50        12.45 o                         
  -1   8  11        146.92        149.52        10.34 o                         
   0   8  11         65.63         50.92         6.18 o                         
   1   8  11         75.09         75.52         7.03 o                         
   2   8  11        455.64        490.32        15.49 o                         
   3   8  11         21.12         12.90         4.55 o                         
   4   8  11         23.39         12.64         4.62 o                         
   5   8  11          6.34          2.97         3.94 o                         
   6   8  11        270.85        318.89        12.58 o                         
   7   8  11        157.65        167.03        11.53 o                         
   8   8  11         23.03         14.35         4.79 o                         
   9   8  11          3.02          4.70         6.66 o                         
  10   8  11         26.73         19.72         8.73 o                         
  11   8  11         61.82         68.25        11.15 o                         
 -12   9  11          0.70        -10.83        10.83 o                         
 -11   9  11         26.81         34.91        18.44 o                         
 -10   9  11          2.53         -3.71         8.20 o                         
  -9   9  11          2.81          5.45         6.53 o                         
  -8   9  11          0.63         -5.68         5.68 o                         
  -7   9  11         74.38         40.40         6.95 o                         
  -6   9  11        139.45        131.34        10.67 o                         
  -5   9  11         52.06         34.92         5.92 o                         
  -4   9  11          0.61          4.34         6.50 o                         
  -3   9  11         43.05         31.43         7.62 o                         
  -2   9  11        180.04        167.19         8.70 o                         
  -1   9  11        119.44         96.95         7.53 o                         
   0   9  11         69.49         77.45         7.39 o                         
   1   9  11        135.59        154.07        11.72 o                         
   2   9  11        336.56        400.01        14.80 o                         
   3   9  11         32.68         31.24         8.02 o                         
   4   9  11        361.12        416.02        12.53 o                         
   5   9  11         28.28         13.26         6.24 o                         
   6   9  11        571.65        694.17        20.90 o                         
   7   9  11        101.08        119.60        10.45 o                         
   8   9  11        104.31        116.94        14.88 o                         
   9   9  11         21.61         20.46         7.57 o                         
  10   9  11         94.73        109.87        13.13 o                         
  11   9  11         13.16        -11.08        12.24 o                         
 -11  10  11          3.91         -9.04         9.04 o                         
 -10  10  11          3.35         -4.47        12.49 o                         
  -9  10  11         27.78         21.90         8.32 o                         
  -8  10  11        201.02        185.94        14.77 o                         
  -7  10  11        226.99        202.31        16.87 o                         
  -6  10  11          5.87         -6.44         6.44 o                         
  -5  10  11         40.52         19.63         7.71 o                         
  -4  10  11        269.78        232.36        19.02 o                         
  -3  10  11         19.48         14.45         7.08 o                         
  -2  10  11          1.32         -5.09         5.09 o                         
  -1  10  11          1.66         -5.44         5.44 o                         
   0  10  11         26.21         21.13         6.26 o                         
   1  10  11          2.65         -3.39         5.61 o                         
   2  10  11        486.60        658.66        23.63 o                         
   3  10  11          1.69         -4.94         4.94 o                         
   4  10  11        409.25        545.02        20.16 o                         
   5  10  11         77.71         81.35         8.41 o                         
   6  10  11        134.61        162.97        13.63 o                         
   7  10  11          3.58          8.03         8.59 o                         
   8  10  11          0.30         14.88        10.36 o                         
   9  10  11         10.60         10.88        12.18 o                         
  10  10  11          8.58         -6.12        10.73 o                         
 -10  11  11         28.33         32.37        15.07 o                         
  -9  11  11          5.29         -8.60        11.08 o                         
  -8  11  11         30.30         23.25         8.01 o                         
  -7  11  11         72.68         44.34         8.54 o                         
  -6  11  11         74.93         89.12        10.04 o                         
  -5  11  11         85.32         98.36        10.03 o                         
  -4  11  11          0.07         -5.29         5.29 o                         
  -3  11  11         19.29          7.94         6.72 o                         
  -2  11  11          4.66         -0.08         5.83 o                         
  -1  11  11          1.36         -5.88         5.88 o                         
   0  11  11          5.02         -6.35         6.35 o                         
   1  11  11          1.80         -5.63         5.63 o                         
   2  11  11         23.66         28.64         6.83 o                         
   3  11  11        270.60        232.57        17.08 o                         
   4  11  11          3.92         -5.26         5.89 o                         
   5  11  11         10.34         -5.12         5.12 o                         
   6  11  11          3.89          1.50         8.58 o                         
   7  11  11          0.93         -8.47         8.47 o                         
   8  11  11         11.76         13.48        10.16 o                         
   9  11  11         17.04        -12.22        12.22 o                         
  -9  12  11          0.15         19.07        18.62 o                         
  -8  12  11          9.28         18.22        20.76 o                         
  -7  12  11         10.55         18.23        11.14 o                         
  -6  12  11        149.09        133.14        13.92 o                         
  -5  12  11         55.45         56.97         8.77 o                         
  -4  12  11         26.43          3.99         6.81 o                         
  -3  12  11         32.02         27.28         8.89 o                         
  -2  12  11         89.27         84.45         8.52 o                         
  -1  12  11         19.19          4.64         8.09 o                         
   0  12  11        249.69        238.58        16.31 o                         
   1  12  11          0.01         -7.07         7.07 o                         
   2  12  11         69.56         58.65         8.15 o                         
   3  12  11        218.33        208.88        13.58 o                         
   4  12  11         53.19         69.39        13.15 o                         
   5  12  11          5.05         -0.12        11.50 o                         
   6  12  11          2.70          0.55         9.28 o                         
   7  12  11          0.61          4.77        11.59 o                         
   8  12  11          0.74         -9.79         9.79 o                         
  -8  13  11         94.99         68.34        17.10 o                         
  -7  13  11          8.05         15.49        15.22 o                         
  -6  13  11          3.76        -13.55        13.55 o                         
  -5  13  11          1.02          2.64        12.17 o                         
  -4  13  11        115.03        123.73        12.42 o                         
  -3  13  11         19.39         21.72        12.49 o                         
  -2  13  11          0.26         -8.12         8.58 o                         
  -1  13  11          1.30         -7.94         7.94 o                         
   0  13  11         11.14          6.47        10.17 o                         
   1  13  11         85.41         78.30         9.16 o                         
   2  13  11          1.64         -6.73         8.67 o                         
   3  13  11         16.94         36.55        14.49 o                         
   4  13  11         67.71         84.03        15.65 o                         
   5  13  11          5.46         13.60        13.79 o                         
   6  13  11         27.44         61.71        12.98 o                         
  -6  14  11         20.08         -4.60        14.11 o                         
  -5  14  11          1.61        -11.09        11.09 o                         
  -4  14  11          1.56         -9.99         9.99 o                         
  -3  14  11          3.12        -10.65        10.65 o                         
  -2  14  11          0.50         -9.11         9.11 o                         
  -1  14  11          0.14        -10.17        10.17 o                         
   0  14  11         44.53         90.84        15.60 o                         
   1  14  11          1.07          5.55        15.54 o                         
   2  14  11          8.26         -5.26        11.43 o                         
   3  14  11        205.03        257.68        20.62 o                         
   4  14  11         31.38         65.20        14.00 o                         
  -2  15  11         41.84         33.09        16.79 o                         
  -1  15  11          0.19        -13.58        13.58 o                         
   0  15  11          8.96          5.95        17.14 o                         
   1  15  11         13.50         21.00        26.57 o                         
 -14   0  12          1.77        -11.81        11.81 o                         
 -12   0  12          0.58         -9.08         9.08 o                         
 -10   0  12        119.17         73.98        12.12 o                         
  -8   0  12        101.38         72.03         8.88 o                         
  -6   0  12        960.08       1028.98        22.39 o                         
  -4   0  12        314.56        273.17        13.61 o                         
  -2   0  12          0.04         -0.21         4.48 o                         
   0   0  12         74.60         74.03         6.31 o                         
   2   0  12        638.19        738.62        17.75 o                         
   4   0  12         44.20         36.02         5.47 o                         
   6   0  12         33.98         27.17         5.77 o                         
   8   0  12       1544.18       1696.97        38.05 o                         
  10   0  12          8.18          8.33         7.30 o                         
  12   0  12         77.66         81.85        15.94 o                         
 -15   1  12         22.03          6.70        13.58 o                         
 -14   1  12          0.26          6.20        10.19 o                         
 -13   1  12          1.12          9.92        10.88 o                         
 -12   1  12          5.57         -0.80         6.52 o                         
 -11   1  12        185.39        153.65        14.15 o                         
 -10   1  12          6.84         -5.46         5.46 o                         
  -9   1  12        130.44        109.30         7.44 o                         
  -8   1  12        233.85        193.43         9.53 o                         
  -7   1  12        558.63        590.63        13.02 o                         
  -6   1  12          2.18          0.28         3.72 o                         
  -5   1  12       1161.77       1233.67        16.53 o                         
  -4   1  12        392.45        382.99         9.57 o                         
  -3   1  12        382.43        443.26         9.65 o                         
  -2   1  12        180.39        139.31         8.89 o                         
  -1   1  12        230.45        249.90         8.32 o                         
   0   1  12          1.66          2.78         2.73 o                         
   1   1  12         33.86         34.34         3.41 o                         
   2   1  12         48.60         54.84         4.20 o                         
   3   1  12        164.06        173.38         9.11 o                         
   4   1  12         44.16         35.06         4.00 o                         
   5   1  12          0.90         -2.69         2.69 o                         
   6   1  12        309.58        318.37        10.78 o                         
   7   1  12        547.59        572.56        13.17 o                         
   8   1  12         84.17         64.43         5.69 o                         
   9   1  12         16.51         10.46         4.76 o                         
  10   1  12         36.78         27.97         5.95 o                         
  11   1  12          9.59         -3.26         6.38 o                         
  12   1  12         32.48         35.99         9.26 o                         
  13   1  12          3.65          6.08         8.90 o                         
 -15   2  12         10.30         -7.89         8.77 o                         
 -14   2  12          1.48          1.21        11.84 o                         
 -13   2  12          2.12         -7.57         7.57 o                         
 -12   2  12         20.31         -0.66         9.10 o                         
 -11   2  12         72.15         81.73         8.83 o                         
 -10   2  12        292.18        257.27        14.61 o                         
  -9   2  12          1.77         -0.43         4.85 o                         
  -8   2  12        187.54        139.66         7.43 o                         
  -7   2  12        126.75        100.63         7.00 o                         
  -6   2  12         28.33         14.93         3.98 o                         
  -5   2  12        134.24        108.25         5.71 o                         
  -4   2  12         87.44         82.86         4.76 o                         
  -3   2  12         50.70         52.47         4.07 o                         
  -2   2  12         61.77         56.33         4.45 o                         
  -1   2  12        949.15       1000.28        13.84 o                         
   0   2  12          1.32          7.99         2.82 o                         
   1   2  12          2.27          6.67         2.84 o                         
   2   2  12        222.81        247.80         8.57 o                         
   3   2  12         30.76         28.37         3.51 o                         
   4   2  12         39.61         23.05         3.59 o                         
   5   2  12        110.85         94.05         5.26 o                         
   6   2  12        230.27        221.56         9.36 o                         
   7   2  12        703.37        728.76        14.47 o                         
   8   2  12          4.37          4.67         4.24 o                         
   9   2  12        321.04        390.97        14.87 o                         
  10   2  12          5.39          0.63         5.45 o                         
  11   2  12         11.11          6.46         6.38 o                         
  12   2  12         56.26         59.85         8.42 o                         
  13   2  12          5.90         16.01        16.06 o                         
 -14   3  12         15.60         16.77         9.90 o                         
 -13   3  12          6.05         -8.32         8.32 o                         
 -12   3  12          5.45         -6.16         7.76 o                         
 -11   3  12         10.51          0.06         5.88 o                         
 -10   3  12        151.80        166.67        12.47 o                         
  -9   3  12          8.39          7.44         5.10 o                         
  -8   3  12          0.77         -4.27         4.27 o                         
  -7   3  12         67.45         64.70         5.07 o                         
  -6   3  12       1168.82       1282.94        17.22 o                         
  -5   3  12        711.66        757.74        13.17 o                         
  -4   3  12        246.57        277.84         9.55 o                         
  -3   3  12        195.82        168.42         7.46 o                         
  -2   3  12         24.28         19.68         3.28 o                         
  -1   3  12         47.74         40.64         3.78 o                         
   0   3  12          3.64          5.74         2.66 o                         
   1   3  12        189.10        180.64         9.43 o                         
   2   3  12         34.00         20.13         3.09 o                         
   3   3  12          0.60         -0.04         2.79 o                         
   4   3  12        164.62        166.69         6.80 o                         
   5   3  12        112.33         96.04         5.56 o                         
   6   3  12         20.61         11.10         3.59 o                         
   7   3  12        175.21        142.88         7.74 o                         
   8   3  12        487.72        580.06        14.20 o                         
   9   3  12        242.47        290.00        12.79 o                         
  10   3  12         72.42         84.47         7.56 o                         
  11   3  12         41.27         22.60         6.48 o                         
  12   3  12         35.76         23.30         8.43 o                         
  13   3  12         66.90        101.71        14.30 o                         
 -14   4  12          8.19          6.75        11.63 o                         
 -13   4  12          2.64         -2.58        10.25 o                         
 -12   4  12         30.18         17.06         6.54 o                         
 -11   4  12         79.60         62.60         7.67 o                         
 -10   4  12         51.83         44.05         6.03 o                         
  -9   4  12         92.49         75.19         6.48 o                         
  -8   4  12         43.66         44.29         5.39 o                         
  -7   4  12        129.34        106.22         6.20 o                         
  -6   4  12       1278.54       1386.78        17.84 o                         
  -5   4  12        309.45        380.50         9.55 o                         
  -4   4  12        835.84        872.77        13.22 o                         
  -3   4  12        637.11        680.05        11.50 o                         
  -2   4  12        241.20        267.66         8.47 o                         
  -1   4  12        122.96         95.74         7.03 o                         
   0   4  12         31.67         38.38         3.22 o                         
   1   4  12         79.72         65.61         4.32 o                         
   2   4  12          9.49          6.03         2.61 o                         
   3   4  12          4.51         -0.06         2.75 o                         
   4   4  12         67.35         59.27         4.14 o                         
   5   4  12         91.92         67.60         4.60 o                         
   6   4  12         87.83         93.66         6.95 o                         
   7   4  12        676.27        762.18        15.88 o                         
   8   4  12         14.47          7.33         4.14 o                         
   9   4  12        317.20        384.31        13.12 o                         
  10   4  12          3.06         -4.07         5.21 o                         
  11   4  12         38.56         19.06         6.90 o                         
  12   4  12          2.45         -3.25        10.83 o                         
 -14   5  12         13.38         -6.10        11.13 o                         
 -13   5  12          0.87         -9.46         9.46 o                         
 -12   5  12          4.29         -0.79         8.53 o                         
 -11   5  12         12.14          0.56         6.42 o                         
 -10   5  12          7.84          4.57         5.56 o                         
  -9   5  12          2.81         -5.02         5.02 o                         
  -8   5  12          0.43          2.15         5.41 o                         
  -7   5  12         17.04         13.79         4.92 o                         
  -6   5  12       1181.14       1242.51        19.87 o                         
  -5   5  12         90.96         85.20         5.11 o                         
  -4   5  12         14.97          8.45         3.32 o                         
  -3   5  12        569.55        637.49        12.23 o                         
  -2   5  12        841.54        952.21        14.08 o                         
  -1   5  12        141.71        115.89         6.80 o                         
   0   5  12        204.82        164.08         8.42 o                         
   1   5  12         43.10         27.32         4.07 o                         
   2   5  12         95.63         92.00         5.98 o                         
   3   5  12         91.24         76.71         5.59 o                         
   4   5  12        108.26         89.22         7.85 o
[truncated: 169,372 more chars]
